# Supplementary material for: Holocene seasonal temperature evolution and spatial variability over the Northern Hemisphere landmass
Source: Nat Commun. 2022 Sep 10;13:5334. doi: 10.1038/s41467-022-33107-0 (PMC9464234; doi:10.1038/s41467-022-33107-0)
Supplement: Supplementary file 4 — Supplementary Data 1 [file 41467_2022_33107_MOESM4_ESM.xlsx]

## Sheet: METADATA_pollen
Site NO	Site ID in source dataset	LatDD	LonDD	Altitude(m)	Site Name	Location	Min Age	Max Age	Resolution (yr)	Dating controls	ANNT_sig	MTWA_sig	MTCO_sig	Source
AS16	16	57.0333	124.117	700	Derput	Asia	479	11713	208	5	0.006	0.003	0.049	EPD
AS27	27	53.03	70.22	435	Karas'e Lake	Asia	18	6385	162	7	0.233	0.804	0.121	EPD
AS30	30	63.82	121.62	120	Khomustakh Lake	Asia	465	12202	135	10	0.079	0.558	0.017	EPD
AS34	34	64.8333	120.967	160	Lake Madjagara	Asia	186	6994	76	8	0.639	0.008	0.179	EPD
AS40	40	50.4167	80.4667	227	Ozerki	Asia	17	15786	269	13	0.1	0.176	0.229	EPD
AS41	41	49.37	75.4	871	Pashennoe	Asia	22	12833	322	10	0.025	0.517	0.047	EPD
AS45	45	57.05	123.85	810	Suollakh	Asia	0	12916	193	8	0.002	0.016	0.027	EPD
AS160	160	61.9833	129.367	290	Chabada Lake	Asia	122	9377	214	6	0.157	0.15	0.25	EPD
AS169	169	50.95	106.633	500	Chernoe Lake	Asia	0	8607	972	4	0.086	0.017	0.454	EPD
AS214	214	52.5833	111.667	947	Bol'shoe Eravnoe Lake	Asia	459	8592	763	3	0.031	0.013	0.059	EPD
AS265	265	50.25	106.6	600	Gun-Nur	Asia	322	10867	212	7	0.493	0.085	0.892	EPD
AS285	285	50.5333	101.167	1645	Hubsugul	Asia	0	7082	314	3	0.069	0.089	0.143	EPD
AS320	320	56.7667	60.75	230	Karasieozerskoe	Asia	481	7252	303	4	0.001	0.417	0.001	EPD
AS425	425	58.3333	88.1667	150	Maksimkin Yar	Asia	69	8710	91	5	0.001	0.003	0.05	EPD
AS491	491	61.3	129.55	260	Lake Nuochaga	Asia	67	6574	113	5	0.245	0.002	0.067	EPD
AS520	520	58.3333	82.5	100	Petropavlovka	Asia	0	10146	99	5	0.129	0.049	0.097	EPD
AS649	649	57.3333	88.1667	150	Teguldet	Asia	0	7309	141	3	0.24	0.113	0.241	EPD
AS672	672	37.5833	45.4667	1265	Lake Urmia	Asia	-4	12228	400	3	0.001	0.005	0.001	EPD
AS673	673	56.3167	57.8833	220	Ust'Mashevskoe	Asia	22	8758	124	6	0.052	0.117	0.008	EPD
AS677	677	38.5	43	1645	Lake Van	Asia	-4	12996	197	12	0.012	0.049	0.011	EPD
AS714	714	35.5333	46.1167	1288	Lake Zeribar	Asia	0	46470	191.5	7	0.047	0.078	0.029	EPD
AS718	718	54.9	59.2667	720	Zuratkul'	Asia	-4	12649	337	4	0.004	0.325	0.001	EPD
AS960	960	62	76.6667	56	Nizhnevartovsk	Asia	-4	12383	372	11	0.002	0.005	0.01	EPD
AS961	961	56.6167	84.1667	150	Novo-Uspenka	Asia	140	5978	151	5	0.651	0.216	0.263	EPD
AS1141	1141	53.7667	64.25	178	Mokhovoye	Asia	21	6350	165	7	0.349	0.054	0.966	EPD
AS1462	1462	29.4772	52.7597	1455	Maharlou Lake	Asia	617	5440	69	5	0.023	0.099	0.008	EPD
AS1643	1643	37.1517	54.0567	-26	Gomishan	Asia	203	11052	181	11	0.004	0.016	0.001	EPD
AS1647	1647	73.5667	123.35	10	Barbarina Tumsa	Asia	0	6076	479	4	0.084	0.733	0.083	EPD
AS1663	1663	53.9547	108.914	465	Lake Baikal	Asia	837	15222	113	10	0.005	0.027	0.005	EPD
AS1664	1664	69.7167	62.8	20	Cape Shpindler	Asia	0	14165	340	9	0.133	0.043	0.146	EPD
AS1707	1707	65.0394	125.037	123	Dyanushka K7P2	Asia	139	12462	31	19	0.031	0.455	0.045	EPD
AS1731	1731	52.7833	108.133	458	Lake Kotokel	Asia	126	13947	129	4	0.041	0.001	0.17	EPD
AS1740	1740	72.2917	99.6078	42	Labaz lake	Asia	0	28409	195	10	0.001	0.005	0.001	EPD
AS1751	1751	68.25	65.7883	150	Lyadhej-To lake	Asia	280	10558	155	8	0.651	0.282	0.642	EPD
AS1787	1787	62.0889	149.009	1040	Elgennya Lake	Asia	103	18635	292	8	0.421	0.659	0.944	EPD
AS1788	1788	63.515	147.929	969	Gek Lake	Asia	142	9516	276	7	0.617	0.906	0.273	EPD
AS1792	1792	59.9647	152.102	660	Podkova Lake	Asia	212	6245	241	7	0.412	0.599	0.398	EPD
AS1794	1794	60.73	151.89	800	Elikchan 4 Lake	Asia	310	49600	212	12	0.83	0.174	0.789	EPD
AS1802	1802	61.0333	151.717	980	Priyatnoye Lake	Asia	-4	13839	326	8	0.346	0.036	0.837	EPD
AS1831	1831	60	66.5	42	Chesnok Peat Irtysh River	Asia	253	10560	290	7	0.324	0.295	0.227	EPD
AS1854	1854	68.25	166	500	Enmynveem River	Asia	0	9083	88	5	0.62	0.905	0.468	EPD
AS1857	1857	55	83.3333	80	Gladkoye Bog	Asia	367	10083	158	10	0.002	0.002	0.009	EPD
AS1860	1860	61.1167	152.267	810	Goluboye Lake	Asia	-4	12911	180	13	0.421	0.15	0.546	EPD
AS1863	1863	70.8942	179.624	7	Jack London Lake Chukotskyi	Asia	0	14200	586.5	7	0.113	0.62	0.047	EPD
AS1865	1865	70	85	60	Karginskii Cape	Asia	0	9180	429	13	0.314	0.943	0.158	EPD
AS1867	1867	55	81	150	Kayakskoye Zaimitschye	Asia	727	7552	107	5	0.263	0.148	0.292	EPD
AS1872	1872	57.5	69	42	Komaritsa	Asia	353	10311	290	11	0.032	0.087	0.033	EPD
AS1888	1888	60.8833	151.617	735	Maltan River	Asia	936	16210	146.5	12	0.146	0.057	0.339	EPD
AS1893	1893	61	78.5	65	Lukaschin Yar	Asia	581	10967	264	13	0.001	0.004	0.001	EPD
AS1901	1901	61.25	77	55	Nizhnevartovskoye	Asia	247	9796	306	11	0.008	0.035	0.008	EPD
AS1909	1909	62.4167	165.417	32	Penzhinskaya Gulf	Asia	0	8814	512	3	0.598	0.862	0.703	EPD
AS1917	1917	64.7667	141.117	800	Smorodinovoye Lake	Asia	321	28193	368	11	0.639	0.149	0.657	EPD
AS1919	1919	55	84	110	Tolmachevsko Krivodanovskii	Asia	0	10448	509	5	0.355	0.063	0.743	EPD
AS1921	1921	61.0167	152.333	750	Taloye Lake	Asia	310	10246	279	9	0.657	0.002	0.308	EPD
AS1923	1923	63.2833	147.75	800	Vechernii River	Asia	83	5831	187	8	0.076	0.337	0.058	EPD
AS2056	2056	41.5481	51.1011	-479	GS18	Asia	0	14599	110	6	0.031	0.022	0.051	EPD
AS2311	2311	39.2667	51.4667	-330	Caspian Sea CP 14	Asia	0	6208	181.5	3	0.677	0.752	0.539	EPD
HZ4	4	50.25	89.63	2204	Akkol Lake	Asia	395.3	11197.6	166	13	0.023	0.068	0.023	Herzschuh et al., 2019
HZ7	7	34.83	98.2	4220	Ayongwama Co	Asia	396	11340	385	3	0.051	0.225	0.043	Herzschuh et al., 2019
HZ10	10	52.08	105.87	130	Baikel Lake	Asia	43.3	11797.1	202	39	0.005	0.005	0.019	Herzschuh et al., 2019
HZ16	16	43.62	92.8	1575	Barkol Lake	Asia	627	10137.9	46	13	0.587	0.52	0.795	Herzschuh et al., 2019
HZ17	17	41.65	115.21	1355	Bayanchagan Lake	Asia	549.8	11416.9	150	9	0.657	0.497	0.303	Herzschuh et al., 2019
HZ22	22	41.97	86.55	1050	Bosten Lake	Asia	0	11857	341	6	0.368	0.437	0.34	Herzschuh et al., 2019
HZ30	30	32.25	120.23	6	Changjiang River_1998	Asia	0	11631	98	15	0.321	0.608	0.281	Herzschuh et al., 2019
HZ45	45	27.83	102.67	3660	Dahaizi Lake	Asia	546.6	11765.1	400	3	0.278	0.262	0.285	Herzschuh et al., 2019
HZ47	47	40.58	112.67	1220	Daihai Lake_2004	Asia	0	11697.7	33	8	0.601	0.337	0.814	Herzschuh et al., 2019
HZ68	68	38.1	96.4	5325	Dunde	Asia	100	10087	117	annual count	0.112	0.06	0.228	Herzschuh et al., 2019
HZ81	81	55	83.33	80	Gladkoye Bog	Asia	441.7	10841.1	159.8		0.004	0.017	0.008	Herzschuh et al., 2019
HZ88	88	50.25	106.6	600	Gun Nur Lake	Asia	0	10906.5	194.8		0.077	0.001	0.231	Herzschuh et al., 2019
HZ104	104	32.8	102.53	3500	Hongyuanbai River	Asia	600	10401.8	181	7	0.002	0.043	0.129	Herzschuh et al., 2019
HZ113	113	49.13	117.51	545	Hulun Nur Lake_2006	Asia	10	11080	70	13	0.16	0.674	0.113	Herzschuh et al., 2019
HZ130	130	50.51	87.64	2050	Kendegelukol Lake	Asia	876.6	11433.8	152	7	0.301	0.198	0.534	Herzschuh et al., 2019
HZ134	134	52.78	108.12	458	Lake Kotokel_2009	Asia	0	11934.5	133		0.773	0.25	0.703	Herzschuh et al., 2019
HZ159	159	38.05	117.12	5	Mengcun	Asia	500	10209.2	215	3	0.107	0.611	0.014	Herzschuh et al., 2019
HZ162	162	31.11	99.76	4200	Naleng Co Lake	Asia	104.07	11882.9	109	11	0.011	0.011	0.755	Herzschuh et al., 2019
HZ164	164	26.7	104.23	2197	Nantun	Asia	387.4	11353.8	140	7	0.157	0.232	0.175	Herzschuh et al., 2019
HZ181	181	36.67	100.52	3200	Qinghai Lake	Asia	9.5	11971.7	28	6	0.842	0.052	0.001	Herzschuh et al., 2019
HZ184	184	29.81	92.37	4980	Qongjiamong Co	Asia	267.6	11936.8	208	3	0.219	0.032	0.594	Herzschuh et al., 2019
HZ190	190	31.57	88.52	4530	Selin Co	Asia	319.2	11878.6	187	5	0.278	0.124	0.388	Herzschuh et al., 2019
HZ194	194	28.58	102.22	2400	Shayema Lake	Asia	571.7	11855	117	5	0.865	0.105	0.315	Herzschuh et al., 2019
HZ206	206	35.54	104.52	1950	Sujiawan	Asia	965.8	10271.7	87	5	0.261	0.717	0.146	Herzschuh et al., 2019
HZ227	227	50.48	87.11	1985	Uzunkol Lake	Asia	456.8	11783.2	147	5	0.512	0.446	0.605	Herzschuh et al., 2019
HZ238	238	35.76	105.82	1400	Wuying River	Asia	782.1	11000	203	4	0.086	0.05	0.98	Herzschuh et al., 2019
HZ244	244	37.38	122.52	0	Xiehu Lake	Asia	94.3	10001.9	355	3	0.55	0.388	0.245	Herzschuh et al., 2019
HZ245	245	33.38	101.47	4020	Ximen Co	Asia	62	11715	226	18	0.458	0.019	0.37	Herzschuh et al., 2019
HZ246	246	32.71	119.88	2	Xinghua	Asia	54.1	10633.1	361	3	0.057	0.277	0.02	Herzschuh et al., 2019
HZ249	249	49.9	102.6	1000	Yamant Nur Lake	Asia	313	11856.7	308.5		0.022	0.579	0.002	Herzschuh et al., 2019
HZ268	268	32	90.9	4560	Zigetang Lake	Asia	35.8	10550	149	5	0.653	0.717	0.432	Herzschuh et al., 2019
HZ271	271	33.95	102.35	3401	Zoige_RM	Asia	100.4	11835	157	4	0.559	0.919	0.287	Herzschuh et al., 2019
HZ273	273	34.61	80.24	5059	Sumxi	Asia	316.4	11976.2	93	14	0.306	0.114	0.439	Herzschuh et al., 2019
HZ274	274	50	93	932	Bayan Nuur	Asia	160.6	11738.9	167	8	0.002	0.002	0.03	Herzschuh et al., 2019
HZ278	278	44.34	81.09	2125	Sayram Lake	Asia	80.08	11939.7	80	12	0.608	0.698	0.243	Herzschuh et al., 2019
HZ279	279	39.5	109.5	1408	Qigai Nuur	Asia	66.9	11786.1	26	17	0.155	0.186	0.166	Herzschuh et al., 2019
HZ280	280	26.63	99.72	3898	Tiancai	Asia	8.6	11962.2	36	18	0.115	0.012	0.42	Herzschuh et al., 2019
HZ281	281	50.2	105.2	650	Shaamar	Asia	601.9	11734.6	282	11	0.178	0.253	0.279	Herzschuh et al., 2019
HZ284	284	26.77	119.03	1007	Gantang	Asia	10.8	11525.5	30	6	0.059	0.006	0.447	Herzschuh et al., 2019
HZ285	285	31.49	110	1751	Dajiuhu_2013	Asia	0	12000	300	8	0.006	0.56	0.001	Herzschuh et al., 2019
HZ287	287	38.9	112.23	1860	Gonghai Lake	Asia	0	11985	10	18	0.743	0.505	0.829	Herzschuh et al., 2019
HZ290	290	45.02	82.83	200	Aibi Lake	Asia	75.5	11972.9	7	8	0.618	0.603	0.218	Herzschuh et al., 2019
HZ297	297	33.45	102.63	3467	Zoige_2011	Asia	361	10304	77	9	0.507	0.352	0.729	Herzschuh et al., 2019
LI1	1	25.9667	99.8667	3820	Ximachi	Asia	272.023	12000.6	390	3	0.801	0.1	0.718	Li et al., 2019
LI2	2	31.05	121.583	6.8	Nanhuiheming	Asia	273.721	7950	64	4	0.004	0.004	0.005	Li et al., 2019
LI3	3	34.8	112.4	251	Luoyangsi	Asia	0	9400.88	106	4	0.125	0.143	0.406	Li et al., 2019
LI4	4	43.6167	117.383	1598.03	Sanyi	Asia	713.374	15700	400	5	0.86	0.108	0.765	Li et al., 2019
LI6	6	30.35	112.183	37.03	Jiangling	Asia	27.2398	8454.47	129	7	0.041	0.326	0.035	Li et al., 2019
LI8	8	47.25	87.25	478.6	Wulun	Asia	83.3333	9796.94	106	6	0.49	0.972	0.564	Li et al., 2019
LI9	9	26.1	103.2	3579	Laotanfang	Asia	329.942	8403.36	189	3	0.595	0.209	0.767	Li et al., 2019
LI13	13	30.3019	120.328	5.7	Hangzhou(HZ3)	Asia	638.172	11400	141	6	0.051	0.036	0.19	Li et al., 2019
LI14	14	21.15	110.283	16	Huguangyan Maar lake	Asia	-55.1855	20398.3	43	23	0.008	0.691	0.001	Li et al., 2019
LI16	16	24.6833	115	254.05	Dingnan	Asia	0	17850.4	95.1726	16	0.047	0.098	0.036	Li et al., 2019
LI17	17	31.7667	119.8	5.77	Buyiqiao	Asia	120.588	11518.9	22	6	0.156	0.095	0.225	Li et al., 2019
LI18	18	36.0167	114.533	56	Anyang	Asia	0	7670	42	5	0.581	0.291	0.551	Li et al., 2019
LI21	21	31.4667	91.5083	4515	Cuona	Asia	0	6322.78	20	12	0.151	0.003	0.69	Li et al., 2019
LI25	25	30.4647	120.206	2.2	Gangbei (HQB7)	Asia	542.194	35680	381	4	0.053	0.026	0.068	Li et al., 2019
LI29	29	32.25	120.233	5.91	Jiangsu-HQ98	Asia	0	10190	69.2191	9	0.802	0.356	0.559	Li et al., 2019
LI30	30	42.0833	115.35	1355	Bayanchagan	Asia	584	12421	120	9	0.102	0.073	0.192	Li et al., 2019
LI31	31	31.5624	117.394	5	Chaohu	Asia	48.9686	9939.28	46	6	0.564	0.973	0.186	Li et al., 2019
LI32	32	34.4333	107.75	702.21	Qishan Nanguanzhuang	Asia	158.758	11000	117	7	0.187	0.229	0.141	Li et al., 2019
LI33	33	41.9648	87.2123	1050	Bositeng(171)	Asia	0	8266.3	24	19	0.558	0.305	0.928	Li et al., 2019
LI34	34	42.3667	126.433	662	Jinchuan	Asia	628	10814	116	6	0.074	0.709	0.05	Li et al., 2019
LI36	36	42.0667	119.917	751	WXG	Asia	0	5274	85	7	0.143	0.162	0.15	Li et al., 2019
LI38	38	45.8333	85.9167	257	Manasi	Asia	779.283	36426.7	265	7	0.268	0.523	0.395	Li et al., 2019
LI41	41	30.7167	96.6667	4450	Rencuo	Asia	195	19891.1	288.945	7	0.508	0.772	0.591	Li et al., 2019
LI43	43	42	87	1050	Bositeng(51)	Asia	209.827	13096.7	364	6	0.554	0.667	0.421	Li et al., 2019
LI44	44	30.2	113.217	24	Miancheng	Asia	960.409	7482.93	102	4	0.051	0.928	0.042	Li et al., 2019
LI45	45	22.7528	113.778	2	Shenzhen(Sx97)	Asia	545.902	9000	232.965	6	0.002	0.001	0.009	Li et al., 2019
LI48	48	29	107	1774	Mianning	Asia	808.742	11400.2	171.989	6	0.051	0.157	0.043	Li et al., 2019
LI54	54	42.8728	116.757	1333.48	haoluku	Asia	258.981	10045.9	334	3	0.572	0.747	0.035	Li et al., 2019
LI57	57	36.9333	100.733	3200	Qinghaihu	Asia	275.668	19161.7	236	6	0.323	0.369	0.009	Li et al., 2019
LI58	58	48.0833	133.25	60	Qingdeli	Asia	75.9836	6753.52	45	4	0.197	0.03	0.399	Li et al., 2019
LI60	60	25.7833	100.192	1974	Erhai	Asia	0	12950	30.8434	7	0.544	0.357	0.557	Li et al., 2019
LI63	63	31.7833	120.441	5.44	Yonglong(CY)	Asia	101.157	6609.02	113.366	3	0.675	0.672	0.56	Li et al., 2019
LI64	64	30.95	121.867	4.5	Donghai (1#)	Asia	339.891	14541.6	393	3	0.272	0.238	0.286	Li et al., 2019
LI66	66	39.32	109.27	1278	Bahannur	Asia	0	10616	94	13	0.131	0.21	0.267	Li et al., 2019
LI70	70	42.8667	122.833	155		Asia	0	6300	196		0.099	0.226	0.063	Li et al., 2019
LI71	71	26.0579	119.357	4	FZ4	Asia	66	9652	26	7	0.002	0.412	0.001	Li et al., 2019
LI73	73	26.0793	119.312	9.31		Asia	913.407	53165.2	328		0.005	0.048	0.006	Li et al., 2019
LI75	75	37.28	96.9	2817	Hurleg	Asia	0	14360	250	7	0.024	0.147	0.238	Li et al., 2019
LI78	78	43.15	123.46	111	Muchang	Asia	29.4284	5463.11	44	9	0.65	0.037	0.768	Li et al., 2019
LI81	81	39.5	109.85	1300	Qigainur	Asia	97.9724	11209.8	16	17	0.463	0.256	0.807	Li et al., 2019
LI83	83	42.28	126.6	791	Sihailongwan	Asia	183.78	16692	57.177	5	0.001	0.001	0.02	Li et al., 2019
LI85	85	35.265	106.309	2430	Tianchi	Asia	0	6177.7	118	19	0.879	0.633	0.339	Li et al., 2019
LI90	90	41.33	114.35	1315	Angulinur	Asia	-56	11382	26	7	0.564	0.483	0.841	Li et al., 2019
LI95	95	40.67	111.133	1000	Chasuqi	Asia	611.111	9906.81	40	4	0.503	0.213	0.839	Li et al., 2019
LI96	96	34.9019	113.519	101.25		Asia	133.817	8150.52	76.9628		0.292	0.397	0.137	Li et al., 2019
LI97	97	27.5	102.33	3660	Dahaizi	Asia	587.182	14156.2	340.813	3	0.162	0.155	0.282	Li et al., 2019
LI98	98	31	85	4648	Cuoqin	Asia	0	12172.3	174.628	3	0.235	0.03	0.396	Li et al., 2019
LI99	99	35.0131	105.915	1400	Dadiwan	Asia	284.459	15056.5	62	9	0.019	0.038	0.054	Li et al., 2019
LI103	103	31.5	120.5	298	East Taihu	Asia	57.0135	7793.72	13	7	0.062	0.06	0.783	Li et al., 2019
LI104	104	42.3	126.367	724	Erlongwan(2)	Asia	0	11658.1	308.824	8	0.009	0.008	0.185	Li et al., 2019
LI110	110	43.83	128.5	350	Jinbo	Asia	89.4994	9436.62	122	7	0.289	0.511	0.382	Li et al., 2019
LI113	113	29.4	113	28	Dongtinghu	Asia	699.572	5724.81	196	6	0.249	0.213	0.345	Li et al., 2019
LI114	114	42.95	115.368	1253	Gaoximage	Asia	56.7902	6007.21	87	4	0.001	0.029	0.001	Li et al., 2019
LI115	115	37.133	107.399	1765	Jiyuan	Asia	0.706185	53338.1	364	3	0.113	0.218	0.114	Li et al., 2019
LI118	118	34.2667	106.967	1497.15	Jiacunyuan	Asia	0	9371.3	39	3	0.085	0.419	0.033	Li et al., 2019
LI123	123	27.6803	100.8	2692.2	Luguhu	Asia	0	14320.4	197	9	0.498	0.589	0.484	Li et al., 2019
LI125	125	35.3384	104.99	1800	Maying	Asia	242.271	8255.59	168	6	0.766	0.749	0.871	Li et al., 2019
LI129	129	34.67	81	3922	SUMXI CO	Asia	0	15252.2	128	6	0.672	0.442	0.879	Li et al., 2019
LI130	130	36.2472	100.407	2850	Dalianhai	Asia	0	14591.8	260	11	0.296	0.958	0.027	Li et al., 2019
LI131	131	39.0667	103.612	1302	Qingtuhu	Asia	0	13179.2	160	13	0.005	0.002	0.073	Li et al., 2019
LI134	134	39	112.3	1854	Ganhaizi	Asia	152.546	13573.9	352	7	0.41	0.925	0.309	Li et al., 2019
LI136	136	35.5389	104.523	1700	Sujiawan	Asia	329.909	9484.8	71	8	0.24	0.187	0.204	Li et al., 2019
LI140	140	23.8167	120.883	650	Toushe	Asia	0	41747	262.244	31	0.022	0.017	0.067	Li et al., 2019
LI147	147	44.695	89.558	430	Dongdaohaizi(6ka)	Asia	359.765	6069.02	87	8	0.281	0.829	0.258	Li et al., 2019
LI149	149	34	97.2	4540	Koucha	Asia	39.6633	16086.2	196	5	0.365	0.014	0.263	Li et al., 2019
LI150	150	35.3	99.2	4150	Kuhai	Asia	569.13	21225.8	400	13	0.761	0.633	0.701	Li et al., 2019
LI152	152	35.6464	107.68	1400	Xifeng	Asia	96.144	7909.63	166	3	0.006	0.013	0.059	Li et al., 2019
LI153	153	36.1	104.9	1750	Xiaogou	Asia	62.4783	25192.2	21	19	0.577	0.297	0.355	Li et al., 2019
LI155	155	39.282	75.6	1402	wupaper	Asia	385.172	3906.98	12.8565	4	0.37	0.283	0.516	Li et al., 2019
LI158	158	24.3364	102.782	1772	Xinyun-1	Asia	0	8470.49	163	8	0.045	0.032	0.196	Li et al., 2019
LI161	161	35.9333	110.167	1555.91	Rujiabao	Asia	16.2949	9052.55	37	3	0.163	0.017	0.629	Li et al., 2019
LI162	162	47.5069	120.868	1190	Moon lake	Asia	770	20940	40	21	0.339	0.003	0.464	Li et al., 2019
LI164	164	31.83	121.67	2.5	Qidong	Asia	39.4109	14025.7	178	8	0.001	0.001	0.001	Li et al., 2019
LI175	175	36.6667	89	4680	Beikekule	Asia	134.94	9900	100	3	0.656	0.603	0.619	Li et al., 2019
LI213	213	33	102	3492	Hongyuan	Asia	178.947	16510.8	122	9	0.765	0.503	0.637	Li et al., 2019
LI247		22.64	99.6	1140	Ximenglongtan	Asia	0	9373.1	34	13	0.073	0.061	0.113	Li et al., 2019
LI248		25.87	99.28	2550	Yunlongtianchi	Asia	0	23348.4	66		0.13	0.07	0.374	Li et al., 2019
LI251		42.3058	126.282	504	Gushantun	Asia	85.23	30676.6	53		0.001	0.006	0.001	Li et al., 2019
LI252		30.92	90.87	4825		Asia	788.997	8015.45	302.097		0.213	0.553	0.143	Li et al., 2019
LI253		35.03	111.083	322	Yanhu	Asia	41	36787	59		0.066	0.048	0.266	Li et al., 2019
ASE31	31	60.1367	152.313	480	Alut Lake	Asia	0	32652	348	15	0.671	0.425	0.589	NEOTOMA
ASE364	364	43.1833	134.433	4	Chernyii Yar Exposure 955	Asia	781	6473	375		0.146	0.179	0.166	NEOTOMA
ASE1628	1628	59.5833	151.867	95	Lesnoye Lake	Asia	-31	17740	324	8	0.052	0.003	0.157	NEOTOMA
ASE1843	1843	43.25	134.567	8	Ovrazhnyii-1 Stream Exposure	Asia	267	44316	148		0.18	0.074	0.318	NEOTOMA
ASE1969	1969	42.6333	130.8	-19	Pos'yet Bay	Asia	466	10981	271	10	0.047	0.071	0.133	NEOTOMA
ASE2362	2362	53.2167	135.05	1320	Selitkan-1 Exposure	Asia	25	7825	59	7	0.015	0.073	0.023	NEOTOMA
ASE2363	2363	53.2167	135.033	1300	Selitkan-2 Exposure	Asia	0	6535	338		0.07	0.451	0.438	NEOTOMA
ASE2643	2643	42.8333	132.783	4	Tikhangou Exposure	Asia	112	9309	329.5		0.051	0.282	0.021	NEOTOMA
ASE30184	30184	48.8026	87.0722	1365	Kanas Lake	Asia	-40	11547	116	10	0.05	0.511	0.079	NEOTOMA
ASE40772	40772	73.415	79.6747	-32	Yenisei Estuary	Asia	808	10494	255	13	0.022	0.091	0.016	NEOTOMA
ASE41098	41098	65.2891	126.77	340	Lake Billyakh	Asia	-43	13992	159	8	0.034	0.034	0.129	NEOTOMA
E2	2	55.8333	13.4167	58	Ager?ds Mosse	Europe	-4	9158	56	22	0.028	0.074	0.001	EPD
E4	4	69.125	27.6833	170	Akuvaara	Europe	-4	10560	338	6	0.431	0.331	0.232	EPD
E6	6	52.95	-6.43333	490	Arts Lough	Europe	361	7328	235	4	0.696	0.112	0.144	EPD
E9	9	70.1833	28.4167	119	Bruvatnet	Europe	365	13180	357	6	0.017	0.001	0.287	EPD
E12	12	53.4167	26.4333	168	Chernikhovo	Europe	664	16435	222	5	0.016	0.038	0.056	EPD
E13	13	49.6167	3.81667	73	Le Marais St Boetien	Europe	807	12054	298	7	0.027	0.013	0.117	EPD
E15	15	50.2667	26.0167	198	Starniki	Europe	439	13693	340	10	0.001	0.066	0.001	EPD
E17	17	70.3167	31.0333	120	Domsvatnet	Europe	204	10896	340	6	0.038	0.506	0.013	EPD
E18	18	45.7167	24.3833	400	Avrig	Europe	-4	19919	100	15	0.002	0.688	0.001	EPD
E19	19	40.8181	21.9525	350	Edessa	Europe	89	12439	356	8	0.184	0.07	0.328	EPD
E20	20	43.2833	40.2667	4	Gagra	Europe	566	11680	285	5	0.001	0.001	0.001	EPD
E22	22	63.7	8.7	45	Grasvatn	Europe	225	12738	236	6	0.051	0.455	0.023	EPD
E23	23	56.8167	38.7667	141	Ivanovskoye Peat Bog	Europe	721	7720	124	9	0.035	0.115	0.038	EPD
E24	24	58.1667	27.45	38	Kalsa Mire	Europe	23	9272	49	13	0.001	0.003	0.001	EPD
E25	25	49.7333	15.9667	624	Kamenicky	Europe	-4	13185	373	10	0.006	0.007	0.061	EPD
E26	26	57.6333	14.5333	308	Kansjon	Europe	79	16110	361	13	0.001	0.043	0.001	EPD
E28	28	45.7167	24.3833	400	Avrig	Europe	230	5126	53	6	0.756	0.722	0.245	EPD
E33	33	43.05	-6.15	1570	Lago de Ajo	Europe	0	14791	128	7	0.55	0.002	0.061	EPD
E35	35	46.0833	25.9167	1050	Mohos	Europe	-4	15029	51	17	0.204	0.106	0.031	EPD
E36	36	46.0833	25.9167	1050	Mohos	Europe	72	10872	81	8	0.19	0.157	0.423	EPD
E37	37	69.7	19.85	317	Barheivatn	Europe	102	11701	284	6	0.119	0.194	0.373	EPD
E38	38	61.4167	8.66667	1309	Brurskardtjorni	Europe	-4	12115	190	7	0.39	0.031	0.657	EPD
E39	39	69.1667	20.7167	355	Dalmutladdo	Europe	-4	11421	141	13	0.071	0.013	0.452	EPD
E44	44	42.1	-6.73333	1050	Sanabria Marsh	Europe	3	14833	116	7	0.004	0.193	0.001	EPD
E54	54	61.8833	25.2167	114	Aholami	Europe	-4	10373	266	4	0.004	0.072	0.003	EPD
E57	57	44.2417	6.70222	2121	Plan du Laus	Europe	935	11382	72	7	0.328	0.024	0.66	EPD
E59	59	45.7908	5.28333	227	Hières sur Amby	Europe	27	12719	69	4	0.002	0.121	0.001	EPD
E60	60	45.6333	2.93333	1015	Ampoix	Europe	900	12268	86	6	0.541	0.735	0.345	EPD
E67	67	57.3167	-3.9	595	Allt na Feithe Sheilich	Europe	-1	9164	338	3	0.523	0.016	0.085	EPD
E70	70	42.3667	27.7333	0	Arkutino Lake	Europe	63	6919	74	4	0.044	0.01	0.207	EPD
E71	71	42.3667	27.7333	0	Arkutino Lake	Europe	318	7210	25	7	0.085	0.005	0.528	EPD
E74	74	49.4625	2.69111	50	Aronde	Europe	-4	10845	241	4	0.462	0.812	0.272	EPD
E76	76	43.2	27.8333	0	Lake Varna (Arsenala)	Europe	22	8965	267	5	0.131	0.005	0.599	EPD
E79	79	48.0133	6.99444	926	Altenweiher	Europe	175	12645	92	10	0.002	0.755	0.001	EPD
E81	81	48.4561	1.79361	127	Auneau	Europe	646	10139	132	8	0.235	0.999	0.392	EPD
E87	87	47.1861	-1.85806	1	Basse-Ville	Europe	393	6716	65	6	0.365	0.218	0.954	EPD
E89	89	54.0853	24.1211	149	Bebrukas Lake	Europe	133	14882	265	15	0.001	0.001	0.001	EPD
E98	98	43.0333	-2.05	847	Puerto de Belate	Europe	336	7595	233	4	0.92	0.683	0.92	EPD
E113	113	41.75	23.6667	2240	Besbog	Europe	154	10852	317	5	0.004	0.001	0.014	EPD
E114	114	37.5417	31.5	1120	Beysehir G?lü I	Europe	62	7414	169	3	0.594	0.796	0.475	EPD
E115	115	62.0333	32.7667	121	Bezdonnoe	Europe	293	12499	279	5	0.004	0.005	0.066	EPD
E125	125	52.55	20.6667	78	Bledowo Lake	Europe	167	13265	32	14	0.049	0.804	0.005	EPD
E133	133	46.2561	7.84417	2100	Boehnigsee Goldmoos	Europe	138	12150	142	5	0.048	0.17	0.003	EPD
E158	158	47.2611	-1.78056	1	La Caudelais	Europe	997	7636	21	5	0.268	0.124	0.529	EPD
E159	159	49.5333	21.7	495	Cergowa Gora	Europe	54	5694	26	13	0.526	0.399	0.734	EPD
E176	176	55.0667	-4.28333	210	Clatteringshaws Loch	Europe	550	7691	397	4	0.648	0.018	0.015	EPD
E178	178	57.85	-4.41667	259	Coire Bog	Europe	-1	7970	377	3	0.323	0.008	0.028	EPD
E182	182	55.1167	-4.4	274	Cooran Lane	Europe	646	9663	330.5	4	0.009	0.137	0.009	EPD
E189	189	43.1167	-4.36417	1320	Cueto de la Avellanosa	Europe	869	7121	241	3	0.054	0.009	0.111	EPD
E191	191	50.7833	21.2833	206	Czajkow	Europe	70	14485	26	10	0.001	0.811	0.001	EPD
E192	192	50.7833	21.2833	206	Czajkow	Europe	-4	12095	107	12	0.001	0.359	0.001	EPD
E193	193	50.7833	21.2833	206	Czajkow	Europe	42	14507	58	7	0.001	0.17	0.001	EPD
E195	195	58.3333	14.7	260	Dags Mosse	Europe	25	9065	74	3	0.024	0.004	0.207	EPD
E196	196	60.3917	-1.1	56	Dallican Water	Europe	-40	11257	125	7	0.299	0.379	0.08	EPD
E200	200	52.0167	-9.41667	60	Derrycunihy	Europe	639	6513	169	4	0.358	0.386	0.3	EPD
E201	201	62.3167	33.85	66	Dlinnoe	Europe	184	12695	298	5	0.193	0.302	0.099	EPD
E202	202	55.2333	28.1833	173	Dolgoe	Europe	734	14901	323.5	5	0.038	0.115	0.023	EPD
E203	203	55.2333	28.1833	173	Dolgoe	Europe	411	15646	208	5	0.004	0.026	0.007	EPD
E208	208	47.1736	13.875	1694	Dürrenecksee-Moor	Europe	-4	10001	161	5	0.001	0.324	0.001	EPD
E224	224	62.55	12.1667	780	Fj?llnas	Europe	1	5446	104	14	0.282	0.351	0.135	EPD
E225	225	59.7	6.16667	570	Flaatevatn	Europe	806	11062	287	5	0.534	0.567	0.503	EPD
E226	226	58.5833	13.6667	109	Lake Flarken	Europe	108	12210	73	19	0.001	0.001	0.001	EPD
E227	227	53.5333	18.65	31	Fletnowo	Europe	-4	13265	144	10	0.001	0.196	0.001	EPD
E229	229	53.6667	8.76389	2	Fl?geln	Europe	10	7119	109	9	0.349	0.057	0.236	EPD
E234	234	47.3667	-2.25	80	Grande Brière	Europe	207	5016	126	8	0.003	0.004	0.117	EPD
E240	240	48.4444	-0.191667	276	Le Fourneau	Europe	69	14923	337	8	0.058	0.363	0.237	EPD
E241	241	62.5667	10.1333	790	Frengstadsetra	Europe	609	9729	343	6	0.717	0.078	0.711	EPD
E242	242	47.1236	13.9056	1688	Fuchsschwanzmoos	Europe	23	11696	312	5	0.292	0.251	0.428	EPD
E243	243	52.3194	17.3633	100	Giecz	Europe	-1	9336	109	8	0.18	0.716	0.142	EPD
E244	244	39.9369	3.965	47	Cala Galdana	Europe	325	8155	5	6	0.055	0.246	0.002	EPD
E247	247	44.1169	26.95	20	Mire Garvan	Europe	364	6203	92	3	0.32	0.372	0.249	EPD
E258	258	61.0667	36.05	50	Glubokoe	Europe	353	9682	356	3	0.005	0.031	0.023	EPD
E262	262	62.2	33.8	110	Gotnavolok	Europe	58	13317	283	4	0.466	0.041	0.168	EPD
E267	267	39.1667	22.8333	0	Halos I	Europe	608	7912	193	5	0.016	0.002	0.184	EPD
E275	275	60.625	24.25	114	Hirvilampi	Europe	623	12282	104	6	0.001	0.545	0.001	EPD
E284	284	39.875	4.12639	40	Hort Timoner	Europe	86	8805	133	4	0.002	0.007	0.002	EPD
E290	290	59.1333	27.4333	45	Imatu Mire	Europe	669	11879	269	3	0.001	0.001	0.001	EPD
E300	300	49.0417	19.6778	660	Liptovsky Jan	Europe	436	13420	158	9	0.001	0.525	0.001	EPD
E302	302	49.3728	21.8869	680	Jasiel	Europe	82	12851	357	6	0.028	0.06	0.087	EPD
E305	305	48.85	14.9333	470	Cervene blato	Europe	256	11110	126	4	0.001	0.183	0.001	EPD
E310	310	48.95	14.9333	450	Branna	Europe	-4	7210	114	3	0.852	0.3	0.503	EPD
E311	311	48.9417	14.9333	460	Barbora	Europe	-4	9373	82	3	0.005	0.007	0.008	EPD
E315	315	61.4167	25.8667	104	Kaarkotinlampi	Europe	-4	10237	246.5	7	0.002	0.003	0.06	EPD
E316	316	60.7333	24.2167	115	Kaartlamminsuo	Europe	128	5063	88	4	0.032	0.076	0.011	EPD
E318	318	66.1167	29	288	Kangerjoki	Europe	17	9446	263	7	0.397	0.116	0.76	EPD
E319	319	38.425	30.8	1000	Kararmik Batakligi	Europe	15	25088	381	3	0.466	0.034	0.953	EPD
E321	321	58.3833	22.2	32	Lake Karujarv	Europe	379	8265	107	10	0.001	0.725	0.001	EPD
E323	323	63.9167	20.0167	84	Kassj?n	Europe	-25	6312	93	83	0.01	0.001	0.635	EPD
E329	329	40.6167	21.5833	560	Khimaditis Ib	Europe	126	11668	216	4	0.091	0.211	0.005	EPD
E332	332	52.8083	-2.10833	70	King's Pool	Europe	862	13660	52	12	0.043	0.001	0.148	EPD
E333	333	60.8667	24.5	84	Kirkkosaari	Europe	-30	5731	33	4	0.188	0.171	0.143	EPD
E336	336	54.7069	17.2847	1	Kluki	Europe	-4	11339	93	21	0.116	0.005	0.109	EPD
E344	344	55.5	13.7333	43	Krageholmssj?n	Europe	-4	12485	82	5	0.07	0.186	0.221	EPD
E350	350	60.7833	23.8333	97	Kuivajarvi	Europe	144	10264	76	5	0.298	0.127	0.14	EPD
E352	352	41.9833	24.3333	1356	Kupena	Europe	-4	13946	316	7	0.158	0.182	0.034	EPD
E365	365	64.5667	30.5333	207	Landshaftnoe	Europe	193	9798	197	4	0.031	0.002	0.447	EPD
E366	366	42.2167	-6.76667	1608	Laguna de la Roya	Europe	-10	16783	191	7	0.381	0.006	0.101	EPD
E369	369	47.3078	-1.96528	1	Lavau	Europe	609	6982	40	6	0.032	0.013	0.709	EPD
E374	374	52.5569	17.3903	109	Lake Lednica	Europe	289	11244	138	12	0.011	0.046	0.007	EPD
E375	375	52.5569	17.3903	109	Lake Lednica	Europe	47	10459	58	15	0.001	0.003	0.003	EPD
E379	379	45.4733	5.41667	680	Le Grand Lemps	Europe	391	9813	27	6	0.029	0.03	0.05	EPD
E380	380	45.4733	5.41667	680	Le Grand Lemps	Europe	54	10446	39	5	0.426	0.473	0.469	EPD
E382	382	59.8044	14.6278	198	Lilla Gloppsj?n	Europe	-41	12064	122	14	0.004	0.013	0.021	EPD
E385	385	59.2167	27.5833	46	Liivjarve Bog	Europe	408	10183	136	7	0.001	0.003	0.001	EPD
E391	391	56.0864	-4.58333	8	Loch Lomond Ross Dubh	Europe	-4	7943	281	14	0.826	0.005	0.001	EPD
E394	394	47.0306	7.29806	514	Lobsigensee	Europe	438	17164	63	29	0.001	0.331	0.001	EPD
E399	399	53.1583	22.05	108	Lomzyca 2	Europe	-4	9841	105	4	0.026	0.446	0.029	EPD
E403	403	49.325	15.5028	560	Loucky	Europe	-4	12301	376	4	0.028	0.193	0.049	EPD
E404	404	43.7325	40.6917	2428	Luganskoe	Europe	16	6772	173	5	0.409	0.446	0.336	EPD
E406	406	46.4444	-0.862222	4	Lutinière	Europe	667	7061	78	7	0.758	0.249	0.02	EPD
E420	420	65.6167	29.6	248	Maansel?nsuo	Europe	484	10881	242	4	0.01	0.109	0.026	EPD
E427	427	41.7	23.0333	1720	Maleshevska Mountains Peat Bog	Europe	-4	7697	58	5	0.576	0.502	0.503	EPD
E428	428	54.1833	28.2	164	Maloe	Europe	364	15044	363	5	0.001	0.478	0.001	EPD
E430	430	57.0833	-5.48333	60	Loch Maree	Europe	-4	10873	229	7	0.165	0.316	0.004	EPD
E434	434	42.1167	12.3333	204	Lago di Martignano	Europe	1	13991	174	8	0.294	0.054	0.941	EPD
E437	437	62.3333	26.2333	118	Mayralampi	Europe	72	9496	117	6	0.129	0.241	0.048	EPD
E443	443	63.5	33.0167	150	Minitumba	Europe	28	13083	265	4	0.063	0.246	0.01	EPD
E447	447	48.8333	14.8333	425	Mokre louky (South)	Europe	179	10954	182	6	0.016	0.035	0.002	EPD
E456	456	56.9975	-3.4325	425	Morrone Birkwoods	Europe	-23	13650	306	11	0.218	0.223	0.234	EPD
E462	462	68.9167	21	535	Mukkavaara	Europe	-4	11711	176	10	0.062	0.021	0.208	EPD
E466	466	53.15	17.6	61	Naklo	Europe	-4	11842	111	4	0.001	0.001	0.023	EPD
E479	479	57.1833	39.4514	95	Lake Nero	Europe	-4	8190	195	4	0.009	0.308	0.02	EPD
E482	482	58	24.6667	55	Nigula	Europe	107	8886	133	12	0.017	0.243	0.007	EPD
E485	485	45.4536	2.62722	850	Lac Noir	Europe	217	19725	59	9	0.671	0.276	0.269	EPD
E486	486	64.5667	30.8333	163	Nosuo	Europe	389	11095	351	3	0.117	0.011	0.747	EPD
E488	488	53.1922	26.6564	168	Novolsky	Europe	914	13459	86	6	0.015	0.127	0.037	EPD
E494	494	51.6967	23.9567	158	Oltush Lake	Europe	488	11285	168	8	0.001	0.094	0.001	EPD
E495	495	61.7167	34.9167	33	Onego Lake	Europe	548	11716	222	8	0.638	0.721	0.64	EPD
E496	496	61.7167	34.9167	33	Onego Lake	Europe	106	11444	225	6	0.44	0.624	0.342	EPD
E497	497	44.1556	10.78	1225	Ospitale	Europe	440	6108	74	5	0.814	0.714	0.666	EPD
E499	499	56.05	28.0833	132	Osvea	Europe	99	13091	291.5	4	0.011	0.497	0.002	EPD
E513	513	44.5222	6.18333	975	Pelléautier	Europe	-1	6729	256	3	0.76	0.611	0.433	EPD
E515	515	51.9833	25.4833	139	Peschanoe	Europe	475	11597	136	14	0.001	0.27	0.001	EPD
E519	519	56	31.9833	175	Mire Petrolivo	Europe	117	11078	242	3	0.008	0.464	0.003	EPD
E527	527	41.7167	23.6667	2185	Popovo Ezero	Europe	574	8146	386.5	3	0.556	0.574	0.503	EPD
E530	530	43.2	27.8333	0	Lake Varna	Europe	916	7973	90	3	0.776	0.432	0.163	EPD
E531	531	45.8497	1.64583	720	Moulin de Prugnolas	Europe	-4	7787	140	3	0.028	0.297	0.037	EPD
E532	532	66.35	30.5667	120	Ptichje	Europe	402	9822	400	3	0.533	0.105	0.036	EPD
E534	534	57.6833	27.25	183	Punso	Europe	417	7962	237	12	0.001	0.134	0.002	EPD
E536	536	49.4833	19.8167	656	Puscizna Rekowianska	Europe	-32	10263	133	8	0.001	0.101	0.001	EPD
E540	540	58.6	26.6667	52	Raigastvere Lake	Europe	174	11673	108	11	0.001	0.005	0.001	EPD
E541	541	56.2833	14.3	813	Ran Viken	Europe	-4	11745	73	6	0.001	0.001	0.001	EPD
E542	542	49.2306	15.3708	680	Rasna	Europe	-4	13127	89	5	0.012	0.323	0.003	EPD
E544	544	45.3483	5.65528	673	Saint Julien de Ratz	Europe	-2	15678	70	4	0.113	0.063	0.007	EPD
E546	546	45.425	5.60833	682	Grand Ratz le Pellet	Europe	252	13341	136	8	0.001	0.599	0.001	EPD
E548	548	49.425	21.2792	515	Regetovka	Europe	-4	8954	98	5	0.386	0.749	0.268	EPD
E553	553	47.0758	8.32583	428	Rotsee	Europe	-4	11242	136	6	0.35	0.464	0.178	EPD
E554	554	47.0758	8.32583	428	Rotsee	Europe	-4	12069	147	11	0.001	0.491	0.001	EPD
E555	555	58.1333	-6.88333	27	Little Loch Roag	Europe	521	10521	231	6	0.001	0.237	0.001	EPD
E556	556	36.7944	-2.58889	0	Roquetas de Mar	Europe	654	6373	140	3	0.742	0.017	0.257	EPD
E560	560	56.5	27.55	150	Rudushskoe Lake	Europe	471	9007	343	5	0.001	0.798	0.012	EPD
E561	561	64.0833	32.6333	140	Rugozero	Europe	479	11652	211	4	0.093	0.095	0.722	EPD
E562	562	66.1667	29.15	462	Rukatunturi	Europe	89	5232	373	3	0.483	0.806	0.365	EPD
E563	563	60.4333	24.1667	70	Ry?n?nsuo	Europe	309	10580	94	11	0.588	0.015	0.028	EPD
E568	568	52.55	17.3606	109	Lake Skrzetuszewskie	Europe	693	12599	145	18	0.001	0.021	0.001	EPD
E572	572	43.05	-2.71667	625	Saldropo	Europe	406	6925	61	3	0.903	0.984	0.89	EPD
E573	573	57.1333	12.4167	35	Lake Samb?sj?n	Europe	964	11337	101	15	0.001	0.026	0.001	EPD
E574	574	36.7736	-2.60139	0	San Rafael	Europe	41	19858	43	7	0.436	0.054	0.276	EPD
E575	575	65.9167	29.2	265	S?rkikangas	Europe	94	5902	238	3	0.34	0.487	0.666	EPD
E579	579	47.8094	-2.46806	75	Serrent	Europe	176	9357	195	4	0.275	0.088	0.089	EPD
E580	580	47.8094	-2.46806	75	Serrent	Europe	130	7218	209	4	0.397	0.029	0.262	EPD
E582	582	43.5833	28.55	1	Lake Shabla-Ezeretz	Europe	411	9605	190	9	0.008	0.016	0.034	EPD
E583	583	55.7833	25.1667	110	Shepeta Bog	Europe	298	9358	344	3	0.005	0.046	0.032	EPD
E587	587	44.6136	6.55694	1066	Lac de Siguret	Europe	146	17297	146	3	0.011	0.711	0.011	EPD
E594	594	44.42	6.33639	1308	Lac Saint Léger	Europe	213	15715	123	3	0.001	0.877	0.001	EPD
E596	596	44.42	6.33639	1308	Lac Saint Léger	Europe	962	6421	92	5	0.371	0.779	0.245	EPD
E603	603	50.7833	20.7833	248	Slopiec	Europe	65	13458	43	12	0.003	0.126	0.002	EPD
E604	604	50.7833	20.7833	248	Slopiec	Europe	26	12111	164	12	0.001	0.028	0.001	EPD
E605	605	54.7769	-6.25833	52	Sluggan	Europe	36	14553	88	41	0.034	0.09	0.058	EPD
E606	606	48.0319	7	1290	Moselotte	Europe	256	7501	58	8	0.07	0.019	0.61	EPD
E610	610	45.3825	-1.115	2	Le Marais de la Perge (South)	Europe	99	7198	318	7	0.007	0.002	0.455	EPD
E611	611	36.9975	29.8983	1400	S?güt G?lü	Europe	67	13123	142	5	0.991	0.354	0.393	EPD
E612	612	65.8333	34.3333	10	Solnechnoe	Europe	51	5510	138	3	0.693	0.307	0.012	EPD
E614	614	56.1333	8.63333	41	Lake Solso	Europe	45	11321	139	32	0.121	0.208	0.095	EPD
E625	625	52.9333	18.9833	73	Steklin	Europe	168	12771	128	11	0.001	0.026	0.001	EPD
E629	629	47.2686	-1.75	1	Saint-Thomas	Europe	184	6945	62	5	0.395	0.374	0.665	EPD
E631	631	47.265	-2.01667	2	Saint Viaud Contin	Europe	-4	7374	78	5	0.056	0.002	0.467	EPD
E632	632	51.05	20.85	255	Suchedniow	Europe	-4	11738	189	10	0.013	0.004	0.074	EPD
E634	634	54.0333	28.1	165	Sudoble Lake	Europe	264	13419	274	8	0.001	0.452	0.001	EPD
E635	635	42.05	23.5333	1900	Dry Lake II	Europe	115	13683	59	3	0.218	0.002	0.152	EPD
E636	636	69.5833	28.8333	104	Suovalampi	Europe	-4	9930	323	6	0.424	0.584	0.554	EPD
E637	637	48.8333	17.1667	175	Svatoborice-Mistrin	Europe	-4	8964	206	6	0.137	0.182	0.236	EPD
E639	639	53.4333	25.9167	242	Svitjaz	Europe	200	11905	380	4	0.004	0.19	0.001	EPD
E640	640	61.2167	28.1167	83	Syrj?l?nsuo	Europe	-4	11050	118	8	0.001	0.001	0.001	EPD
E641	641	49.6333	21.1	465	Szymbark	Europe	138	10282	106	9	0.226	0.288	0.507	EPD
E643	643	49.1	22.8333	670	Tarnawa Wyzna	Europe	-4	13106	142	8	0.014	0.017	0.111	EPD
E652	652	54.7167	-1.3	100	Thorpe Bulmer	Europe	110	14327	28	4	0.043	0.034	0.057	EPD
E655	655	46.7444	17.4008	104	Lake Balaton (Centre)	Europe	159	14675	390	3	0.139	0.133	0.186	EPD
E658	658	59.4667	24.9167	40	Tondi	Europe	546	10386	114.5	3	0.002	0.124	0.002	EPD
E660	660	43.15	-3.43333	920	Puerto de Los Tornos	Europe	-1	9658	254	4	0.017	0.812	0.002	EPD
E663	663	47.9444	13.0778	500	Trumer Moos	Europe	-4	9637	149	3	0.001	0.494	0.001	EPD
E665	665	58.5	22.3333	32	Mire Johvika	Europe	171	9685	381	6	0.121	0.179	0.259	EPD
E668	668	55.5833	23.3	125	Tytuvenu Tyrelis	Europe	960	10328	188	3	0.001	0.001	0.001	EPD
E669	669	47.1722	13.9	1750	Grosses ?berling Schattseit-Moor	Europe	-4	16517	290	6	0.058	0.285	0.02	EPD
E680	680	40.75	21.75	570	Vegoritis 8	Europe	222	5971	135	4	0.575	0.098	0.654	EPD
E684	684	50.6217	16.1958	492	Vernerovice	Europe	1	13269	339	9	0.001	0.001	0.001	EPD
E690	690	59.05	27.3333	46	V?hma Mire	Europe	543	8362	151	14	0.047	0.225	0.213	EPD
E691	691	48.4167	1.75	150	Vallée de la Voise	Europe	455	10531	147	6	0.175	0.338	0.062	EPD
E696	696	52.5167	0.25	2	Welney Washes	Europe	669	7212	46	9	0.575	0.295	0.367	EPD
E697	697	58.4667	22.3833	33	Mire Pelisoo	Europe	87	10176	148	5	0.288	0.405	0.462	EPD
E698	698	52.6928	0.339444	1	Wiggenhall St. Germans	Europe	693	5224	133	4	0.001	0.001	0.351	EPD
E705	705	62.1333	22.8667	172	Ylimysneva	Europe	-1	9488	196	5	0.07	0.141	0.031	EPD
E708	708	65.1167	32.6333	110	Zapovednoe	Europe	395	11560	399	4	0.791	0.457	0.992	EPD
E711	711	49.8333	14.3306	380	Zbudovska blata	Europe	2	12957	377	3	0.075	0.336	0.186	EPD
E713	713	47.9861	13.1056	505	Wasenmoos beim Zellhof	Europe	-4	9687	185	3	0.018	0.267	0.023	EPD
E715	715	46.8583	11.025	2150	Zirbenwaldmoor	Europe	108	9583	88	8	0.014	0.641	0.001	EPD
E725	725	57.6225	-6.27778	163	Loch Cleat	Europe	-1	12158	168	10	0.44	0.118	0.425	EPD
E727	727	70.8333	27.7167	225	Lake Hopseidet	Europe	-44	13096	226	5	0.479	0.192	0.222	EPD
E728	728	70.4333	27.6333	317	Lake Ifjord	Europe	-4	13470	198	5	0.826	0.083	0.586	EPD
E730	730	53.9167	14.6667	-9	Lake Racze	Europe	27	13087	86	15	0.001	0.001	0.001	EPD
E732	732	52.7667	6.61667	15	Mekelermeer	Europe	-4	16026	63	5	0.001	0.264	0.001	EPD
E737	737	43.2667	3	6	Etang d'Ouveillan	Europe	200	9997	392	4	0.823	0.526	0.793	EPD
E739	739	44.9189	6.59417	1800	Pré Rond	Europe	-4	9770	252	3	0.001	0.001	0.118	EPD
E740	740	54.7	18.1667	40	Darzlubie Forest	Europe	34	11862	113	14	0.001	0.001	0.001	EPD
E741	741	47.6583	12.3	671	Schwemm	Europe	-4	10721	112	8	0.402	0.407	0.559	EPD
E742	742	47.6583	12.3	671	Schwemm	Europe	56	15781	96	5	0.008	0.557	0.001	EPD
E743	743	47.6583	12.3	671	Schwemm	Europe	76	16608	85	16	0.135	0.299	0.129	EPD
E744	744	47.6583	12.3	671	Schwemm	Europe	0	5455	98	3	0.598	0.526	0.854	EPD
E745	745	70.0008	27.8667	183	Lake Skaidejavri	Europe	-4	10993	93	6	0.078	0.227	0.01	EPD
E747	747	68.6917	22.0833	526	Lake Tsuolbmajavri	Europe	19	12846	64	15	0.057	0.03	0.064	EPD
E749	749	53.4389	8.86889	17	Wachel 3	Europe	14	9615	72	8	0.14	0.099	0.003	EPD
E750	750	53.8333	14.6667	5	Wolin II	Europe	18	8806	94	9	0.401	0.088	0.001	EPD
E764	764	45.3378	2.64306	860	Lac du Mont de Belier	Europe	111	12481	202	9	0.849	0.685	0.6	EPD
E767	767	49.4458	19.5667	620	Bobrov	Europe	15	12974	180	14	0.556	0.584	0.595	EPD
E785	785	50.0833	17.2167	1380	Velky Ded	Europe	-4	5692	290	4	0.743	0.902	0.423	EPD
E786	786	49.5167	19.2833	850	Zlatnicka Dolina	Europe	-4	8972	82	6	0.504	0.056	0.848	EPD
E787	787	68.1333	13.5833	10	Donvold	Europe	35	9166	154	7	0.03	0.106	0.062	EPD
E814	814	51.2	28	8	Khomin Mokh	Europe	269	10002	363	5	0.042	0.267	0.023	EPD
E820	820	40.3628	-7.63611	1650	Lagoa Comprida 2	Europe	-4	10800	152	5	0.2	0.33	0.087	EPD
E836	836	50.9667	24.2167	192	Makovich	Europe	180	14188	368	4	0.005	0.177	0.005	EPD
E837	837	51.2	28	8	Miroshy	Europe	98	9229	391	5	0.558	0.013	0.138	EPD
E855	855	49.9167	24.0167	200	Maly Podleski	Europe	367	9789	350	4	0.014	0.395	0.004	EPD
E867	867	51.1	24.3333	183	Svyatoye 2	Europe	283	11710	287	4	0.001	0.007	0.001	EPD
E887	887	57.25	-5.83333	30	Loch Ashik	Europe	-4	12426	253	11	0.003	0.062	0.01	EPD
E888	888	48.1167	-0.788889	102	Change-Glatinier	Europe	26	6023	69	10	0.66	0.07	0.133	EPD
E890	890	50.85	20.8333	240	Gorno	Europe	-4	10694	176	4	0.624	0.415	0.639	EPD
E891	891	39.7928	3.11917	0	Albufera Alcudia	Europe	918	7554	36	5	0.096	0.12	0.111	EPD
E893	893	41.4	-0.216667	336	Laguna Guallar	Europe	-4	11397	196	4	0.028	0.163	0.039	EPD
E894	894	40.3417	-7.57639	1409	Charco da Candieira	Europe	0	14186	56	31	0.206	0.209	0.033	EPD
E896	896	38.6	21.5	20	Trikhonis 5	Europe	0	7658	264	5	0.551	0.492	0.505	EPD
E900	900	55.5	13.7333	43	Krageholmssj?n	Europe	20	12107	144	5	0.001	0.001	0.001	EPD
E905	905	45.8208	7.8075	2320	Tourbière de Champlong	Europe	-4	12850	223	3	0.451	0.005	0.613	EPD
E907	907	44.9975	6.63333	2248	Cristol Lake	Europe	882	10287	257	4	0.043	0.03	0.065	EPD
E912	912	56.3844	-5.50139	70	Gallanech Beg	Europe	18	14465	81	16	0.218	0.26	0.003	EPD
E919	919	41.2333	-0.166667	150	Laguna Salada Chiprana	Europe	-9	7398	168	5	0.01	0.001	0.199	EPD
E921	921	45.8169	7.83333	1460	Tourbière de Pilaz	Europe	50	11094	54	5	0.964	0.013	0.148	EPD
E924	924	55.0847	-4.41889	300	Round Loch of Glenhead	Europe	-33	11036	141	9	0.277	0.123	0.198	EPD
E925	925	57.3192	-7.28472	20	Teanga	Europe	-1	11273	208	9	0.429	0.021	0.328	EPD
E926	926	38.3044	-8.7725	3	Lagoa Travessa I	Europe	187	8014	95	9	0.325	0.127	0.449	EPD
E930	930	45.6847	7.76111	820	Lac de Villa	Europe	-4	16407	163	8	0.132	0.028	0.027	EPD
E933	933	44.5083	5.98306	1090	Correo	Europe	692	33592	58	11	0.063	0.002	0.057	EPD
E938	938	50.9058	0.675278	3	Pannel Bridge	Europe	283	11667	62	9	0.002	0.039	0.001	EPD
E941	941	57.5589	-5.34361	92	Loch Clair	Europe	193	10146	140	8	0.003	0.446	0.002	EPD
E944	944	58.4667	-4.7	25	Lochan an Druim	Europe	726	14499	121.5	11	0.126	0.044	0.193	EPD
E947	947	42.8333	29.9167	0	Black Sea (West)	Europe	963	11728	303	4	0.896	0.425	0.758	EPD
E948	948	57.0833	-3.8	502	Loch Einich	Europe	-4	10049	263	4	0.049	0.237	0.062	EPD
E950	950	49.2167	14.9	415	Borkovicka blata	Europe	-4	15587	164	7	0.001	0.014	0.001	EPD
E956	956	58.0167	16.0667	117	Mabo Moss	Europe	304	13289	59	17	0.001	0.085	0.001	EPD
E957	957	53.7681	21.4181	116	Lake Mikolajki	Europe	133	14510	102	10	0.001	0.254	0.001	EPD
E958	958	52.0167	-9.51667	30	Muckross	Europe	639	11972	67	4	0.005	0.142	0.002	EPD
E963	963	47.0189	-1.89306	2	Pierre Folle	Europe	-4	7363	342	3	0.004	0.001	0.648	EPD
E968	968	58.4	27.2333	30	Mire Saviku	Europe	90	12546	127	14	0.001	0.01	0.001	EPD
E971	971	50.3833	24.6333	198	Stoyanov 2	Europe	369	8509	194	8	0.034	0.503	0.103	EPD
E975	975	48.9778	17.2028	192	Vracov	Europe	568	14125	130	6	0.001	0.478	0.001	EPD
E978	978	47.6583	12.3	671	Schwemm	Europe	-4	13852	117	8	0.055	0.141	0.231	EPD
E980	980	46.6486	7.54361	989	Aegelsee	Europe	-4	14997	174	14	0.001	0.855	0.001	EPD
E981	981	37.5	33.7333	999	Akg?l Adabag	Europe	202	15701	366	4	0.173	0.022	0.21	EPD
E982	982	45.8583	7.65417	2304	Tourbière de Santa Anna	Europe	-4	9552	382	5	0.199	0.194	0.18	EPD
E983	983	55.1203	-3.0725	160	Bigholm Burn	Europe	246	11701	250	6	0.093	0.719	0.009	EPD
E986	986	59.8167	6	570	Vestre Oykjamyrtorn	Europe	-4	14371	180	13	0.001	0.3	0.001	EPD
E987	987	60.7167	7	810	Trettetjorn	Europe	-52	13144	220	10	0.615	0.612	0.628	EPD
E993	993	52.7833	17.7333	80	Biskupinskie Lake	Europe	200	11991	52	11	0.001	0.002	0.001	EPD
E994	994	54.1167	19.4667	-1	Jezioro Druzno	Europe	51	14541	117	4	0.001	0.041	0.001	EPD
E995	995	52.6492	17.6331	95	Gleboczek Lake	Europe	-40	6427	59	7	0.017	0.309	0.045	EPD
E996	996	54.0933	18.5528	71	Godziszewskie Lake	Europe	-4	9827	109	7	0.008	0.071	0.003	EPD
E998	998	53.7256	17.7728	115	Maly Suszek	Europe	-49	13807	125	12	0.001	0.12	0.001	EPD
E999	999	53.4336	18.7503	23	Rudnickie Male	Europe	376	13569	163	10	0.001	0.187	0.001	EPD
E1000	1000	53.3333	19.4611	71	Strazym Lake	Europe	134	14120	130	11	0.001	0.042	0.001	EPD
E1001	1001	50.7	13.5333	760	Flaje Kiefern	Europe	-26	10871	301	4	0.005	0.126	0.001	EPD
E1002	1002	52.6667	18.25	80	Slawsko	Europe	841	7949	107	3	0.48	0.781	0.089	EPD
E1003	1003	54.1167	19.4667	-1	Jezioro Druzno	Europe	272	14526	110	99	0.001	0.039	0.001	EPD
E1007	1007	53.6389	18.3583	95	Dury	Europe	-50	13466	81	4	0.002	0.596	0.002	EPD
E1008	1008	52.5444	17.5986	103	Swietokrzyskie Lake	Europe	-40	12069	57	12	0.008	0.16	0.004	EPD
E1024	1024	47.9333	8.06667	986	Breitnau-Neuhof	Europe	970	12867	148.5	14	0.001	0.779	0.001	EPD
E1025	1025	47.7833	8.98333	432	Durchenbergried	Europe	227	15689	17	50	0.001	0.548	0.001	EPD
E1026	1026	47.75	8.91667	407	Feuenried	Europe	4	15778	70	33	0.001	0.872	0.001	EPD
E1027	1027	47.7	9.01667	385	Hornstaad/Bodensee	Europe	68	13748	12	35	0.298	0.133	0.199	EPD
E1028	1028	47.8	8.2	1000	Steerenmoos	Europe	6	9914	26	19	0.307	0.441	0.175	EPD
E1030	1030	47.6153	8.81778	444	Nussbaumer Seen	Europe	0	15747	104	8	0.001	0.603	0.001	EPD
E1031	1031	47.6153	8.81778	444	Nussbaumer Seen	Europe	-4	17773	134	13	0.002	0.611	0.001	EPD
E1032	1032	47.6153	8.81778	444	Nussbaumer Seen	Europe	0	16047	99	18	0.002	0.589	0.001	EPD
E1033	1033	63.8833	14.45	387	Abborrtj?rnen	Europe	802	9779	81	6	0.448	0.535	0.08	EPD
E1034	1034	60.65	14.9167	232	Holtj?rnen	Europe	-1	10929	104	6	0.013	0.068	0.008	EPD
E1035	1035	61.8167	16.5333	235	Klotj?rnen	Europe	-6	9697	107	6	0.095	0.401	0.028	EPD
E1037	1037	52.15	14.4528	52	Grosser Treppelsee	Europe	1	12500	68	6	0.001	0.008	0.001	EPD
E1038	1038	42.5542	2.00833	2000	Lake Racou	Europe	282	12258	132	9	0.249	0.515	0.092	EPD
E1040	1040	44.1833	7.73333	1760	Refugio Mondovi	Europe	362	11208	184.5	6	0.7	0.697	0.078	EPD
E1041	1041	44.2333	7.13333	2240	Laghi dell'Orgials	Europe	0	24656	257	5	0.001	0.001	0.511	EPD
E1048	1048	42.15	22.55	1750	Peat-bog Begbunar	Europe	-4	5012	246	4	0.708	0.17	0.928	EPD
E1056	1056	46.3897	8.02556	2017	Aletschwald	Europe	-4	10438	162	21	0.142	0.011	0.671	EPD
E1057	1057	46.3897	8.02556	2017	Aletschwald	Europe	62	10465	225	7	0.165	0.014	0.67	EPD
E1058	1058	46.3897	8.02556	2017	Aletschwald	Europe	-31	9438	160	20	0.088	0.088	0.118	EPD
E1061	1061	46.6694	8.02083	2265	Bachalpsee	Europe	-41	12835	37	17	0.239	0.125	0.053	EPD
E1064	1064	46.2308	7.59028	2330	Alp Lüsga Belalp 1	Europe	24	7620	300	6	0.553	0.485	0.738	EPD
E1065	1065	46.3844	7.9775	2310	Alp Lüsga Belalp 2	Europe	57	7835	183	5	0.058	0.172	0.016	EPD
E1068	1068	46.3411	7.99167	1089	Bitsch-Naters	Europe	180	11720	144	25	0.007	0.15	0.002	EPD
E1069	1069	46.3631	7.96444	1916	Bodmen Alp Bel	Europe	36	5784	393	5	0.596	0.574	0.342	EPD
E1070	1070	46.3631	7.96444	1916	Bodmen Alp Bel	Europe	84	7135	400	6	0.349	0.123	0.903	EPD
E1075	1075	44.1472	7.23889	2260	Clapeyret	Europe	31	10236	197	5	0.009	0.005	0.036	EPD
E1086	1086	47.2406	7.05	1012	Etang de la Gruère	Europe	99	12039	69	34	0.001	0.856	0.001	EPD
E1089	1089	47.1714	9.38111	1320	Gamperfin	Europe	158	12445	200	12	0.547	0.625	0.927	EPD
E1092	1092	46.2117	8.11333	1724	Gondo Alpjen	Europe	17	6447	157	19	0.001	0.001	0.009	EPD
E1094	1094	46.1956	7.845	1725	Gr?chen See	Europe	8	8242	172	13	0.158	0.013	0.637	EPD
E1095	1095	46.1956	7.845	1725	Gr?chen See	Europe	9	8345	102	22	0.036	0.001	0.661	EPD
E1100	1100	46.7942	7.83306	1252	H?ngstli	Europe	770	7431	152	10	0.718	0.671	0.423	EPD
E1102	1102	46.2831	7.84417	1538	Mittlere Hellelen	Europe	8	15843	157	25	0.018	0.096	0.001	EPD
E1105	1105	46.7189	8.06889	1519	Hinterburgseeli	Europe	179	12262	119	15	0.001	0.282	0.001	EPD
E1106	1106	46.6628	10.21	1805	Il Fuorn	Europe	30	7970	380	12	0.743	0.609	0.617	EPD
E1109	1109	46.7761	10.2778	1551	Lai Nair Schuls-Tarasp	Europe	443	15301	339	20	0.694	0.001	0.164	EPD
E1111	1111	46.8508	7.68611	900	Linden	Europe	853	15803	75	22	0.001	0.952	0.001	EPD
E1122	1122	46.2525	8.02306	2026	Hopschensee	Europe	3	15564	253	28	0.516	0.238	0.213	EPD
E1127	1127	46.2372	7.0175	522	Etang de Luissel Bex	Europe	467	6247	166	14	0.007	0.047	0.019	EPD
E1128	1128	46.7283	10.1328	2626	Macun Val Zeznina ob Zernez	Europe	532	6890	267	3	0.02	0.011	0.101	EPD
E1134	1134	48.75	28.25	274	Dovjok Swamp	Europe	145	8837	114	11	0.289	0.288	0.398	EPD
E1135	1135	46.5167	32.6167	4	Kardashinski Swamp	Europe	249	8891	203	15	0.672	0.39	0.679	EPD
E1138	1138	46.5472	8.25556	2380	Oberaar	Europe	202	10172	206	6	0.037	0.023	0.173	EPD
E1146	1146	46.445	8.51833	1936	Alpi di Robièi Val Bavona	Europe	226	11077	245	14	0.277	0.029	0.29	EPD
E1148	1148	46.445	8.51833	1936	Alpi di Robièi Val Bavona	Europe	210	7134	291	3	0.74	0.646	0.805	EPD
E1149	1149	46.5667	6.17361	1040	Praz Rodet	Europe	-42	16271	54	53	0.012	0.106	0.001	EPD
E1153	1153	46.7956	7.84306	1190	Rotmoos-Eriz	Europe	156	14028	205	12	0.35	0.452	0.974	EPD
E1155	1155	46.6814	7.9775	1940	S?gistalsee	Europe	-41	8918	32	15	0.108	0.134	0.123	EPD
E1156	1156	46.8486	11.0292	2635	Sch?nwies	Europe	257	11233	89	12	0.547	0.792	0.094	EPD
E1159	1159	46.6703	7.26806	1346	Schwarzsee FR	Europe	-49	7523	78	13	0.35	0.353	0.361	EPD
E1160	1160	46.87	10.4783	1725	Schwarzsee Reschenscheideck	Europe	-4	14631	400	11	0.609	0.015	0.013	EPD
E1161	1161	46.2311	8.01139	1885	Simplon/Gampisch-Alter Spittel	Europe	968	11693	146	12	0.532	0.377	0.295	EPD
E1164	1164	46.7344	7.39889	1555	Süftenenegg	Europe	150	8848	316	5	0.017	0.277	0.004	EPD
E1165	1165	46.7356	7.375	1520	Süfternen-Gr?negg	Europe	27	5764	316	4	0.016	0.027	0.017	EPD
E1167	1167	46.5439	10.4347	2490	Umbrail	Europe	14	5491	256	9	0.691	0.606	0.737	EPD
E1169	1169	46.3117	7.47917	1506	Etang d'y Cor Montana	Europe	-4	15152	156	12	0.001	0.031	0.001	EPD
E1170	1170	46.4283	7.40306	1876	Wallbach Lenk	Europe	18	13415	251	13	0.489	0.001	0.076	EPD
E1176	1176	46.8219	7.735	980	Wachseldorn Untermoos	Europe	-1	16282	170	23	0.048	0.875	0.029	EPD
E1178	1178	47.0333	11.8333	2285	Waxeckalm	Europe	111	7749	75	6	0.379	0.957	0.238	EPD
E1179	1179	47.2106	11.0042	1915	Dortmunder Hütte	Europe	57	9781	197	9	0.034	0.1	0.013	EPD
E1180	1180	47.2917	10.9764	800	Mieminger See	Europe	-4	16427	207	12	0.001	0.233	0.001	EPD
E1184	1184	47.3236	11.1917	1200	Seefelder See	Europe	74	16351	181	10	0.003	0.863	0.002	EPD
E1186	1186	47.6125	12.1708	549	Egelsee	Europe	306	16394	188	8	0.001	0.098	0.001	EPD
E1189	1189	47.4714	12.3583	820	Giering	Europe	45	16456	175	7	0.001	0.165	0.001	EPD
E1191	1191	47.3058	12.4175	1205	Wasenmoos	Europe	572	13832	351	8	0.089	0.883	0.019	EPD
E1193	1193	46.7608	11.6783	870	Sommersüss	Europe	37	17309	131	9	0.024	0.001	0.244	EPD
E1194	1194	46.6447	11.4944	1780	Rinderplatz	Europe	15	13774	136	6	0.3	0.705	0.243	EPD
E1195	1195	46.64	11.4589	2080	Dura-Moor	Europe	18	13654	108	9	0.641	0.908	0.247	EPD
E1196	1196	46.6661	11.4583	2050	Malsch?tscher Hotter	Europe	37	9812	220	7	0.597	0.533	0.885	EPD
E1197	1197	46.6664	11.4319	2033	Schwarzsee	Europe	35	12458	138	8	0.171	0.52	0.047	EPD
E1198	1198	47.0833	11.1667	2164	Franz Senn-Hütte	Europe	88	11329	113	6	0.042	0.065	0.027	EPD
E1199	1199	47.9953	11.1906	2192	Grünau Moor	Europe	12	8098	110	6	0.176	0.24	0.066	EPD
E1200	1200	47	11.1417	2285	Buntes Moor	Europe	-4	6694	96	11	0.083	0.123	0.066	EPD
E1201	1201	46.9953	11.755	1880	Moor Alpenrose	Europe	17	11716	177	11	0.004	0.01	0.002	EPD
E1202	1202	46.8417	11.025	2260	Rotmoos Obergurgl	Europe	88	6578	63	11	0.771	0.559	0.743	EPD
E1210	1210	47.5097	12.0392	640	Lindenmoos	Europe	459	15719	175	18	0.001	0.526	0.001	EPD
E1213	1213	47.2431	12.1389	1590	Gerlos	Europe	150	17160	154	20	0.33	0.107	0.069	EPD
E1214	1214	46.8667	10.8167	2760	Moor am Rofenberg	Europe	448	9237	376	5	0.276	0.359	0.13	EPD
E1216	1216	47.0192	6.99167	432	Le Loclat	Europe	27	17199	49	19	0.001	0.356	0.001	EPD
E1232	1232	52.5833	19.35	64	Lake Gosciaz	Europe	-35	12857	50	277	0.001	0.112	0.001	EPD
E1234	1234	46.0125	1.41667	620	Tourbière des Dauges	Europe	563	12941	97	5	0.263	0.245	0.32	EPD
E1237	1237	45.0761	2.5175	1030	Tourbière de Roussy	Europe	0	12889	246	6	0.769	0.395	0.447	EPD
E1238	1238	45.6492	2.31056	800	Tourbière de Chabannes	Europe	149	9298	183	6	0.413	0.007	0.023	EPD
E1243	1243	45.6964	2.33722	780	Tourbière de la Ribière Nègre	Europe	419	11166	181	5	0.001	0.242	0.001	EPD
E1247	1247	44.9603	2.71889	1100	Peyre peat-bog	Europe	312	9034	83	7	0.079	0.125	0.157	EPD
E1250	1250	45.6933	6.8725	2276	Lac du Verney-Dessus	Europe	-2	15521	237	6	0.206	0.049	0.435	EPD
E1253	1253	45.6953	6.86056	2415	Torveraz	Europe	98	9084	198	10	0.784	0.589	0.608	EPD
E1257	1257	47.8175	23.5358	730	Preluca Tiganului	Europe	445	14259	73	15	0.002	0.374	0.001	EPD
E1258	1258	47.8139	23.5403	790	Steregoiu	Europe	32	15907	45	18	0.001	0.499	0.001	EPD
E1259	1259	47.7833	13.2667	663	Fuschlsee	Europe	334	14907	71	21	0.001	0.896	0.001	EPD
E1262	1262	45.0736	5.85639	1170	Lac de Praver	Europe	346	7899	92	8	0.09	0.177	0.062	EPD
E1263	1263	44.5033	5.93528	1770	Tourbière de Raux	Europe	741	8630	291	3	0.627	0.541	0.405	EPD
E1265	1265	45.0689	5.80667	1130	Tourbière de Mont Sec	Europe	252	15829	81	13	0.073	0.58	0.053	EPD
E1266	1266	43.5753	2.78556	970	Tourbière de Gatimort	Europe	148	7896	82	4	0.977	0.315	0.307	EPD
E1267	1267	43.5667	2.96667	1040	Tourbière de la Lande	Europe	196	6433	211	6	0.853	0.271	0.442	EPD
E1269	1269	44.4333	3.6	1400	Tourbière des Narses Mortes	Europe	791	10373	237	3	0.428	0.555	0.198	EPD
E1271	1271	44.4667	3.64167	1375	Tourbière des Nassettes	Europe	850	10263	400	7	0.979	0.218	0.465	EPD
E1273	1273	44.45	3.6	1370	Tourbière du Peschio	Europe	410	6134	137	5	0.077	0.012	0.355	EPD
E1275	1275	53.615	8.73694	10	Waschhorn	Europe	-38	6000	109	7	0.635	0.004	0.017	EPD
E1276	1276	48.7325	8.64417	670	Bruckmisse	Europe	917	9006	37	4	0.59	0.883	0.542	EPD
E1277	1277	48.7325	8.64417	670	Bruckmisse	Europe	558	5017	92	4	0.484	0.637	0.547	EPD
E1278	1278	48.7325	8.64417	670	Bruckmisse	Europe	664	7969	142	10	0.269	0.582	0.091	EPD
E1279	1279	48.4267	8.24917	839	Glaswaldsee	Europe	456	10296	53	17	0.844	0.27	0.385	EPD
E1282	1282	48.5697	8.23694	910	Wilder See beim Ruhestein	Europe	573	9622	32.5	17	0.072	0.241	0.073	EPD
E1284	1284	46.1767	7.09361	2135	Lac Superieur de Fully	Europe	371	10952	173	7	0.642	0.055	0.067	EPD
E1290	1290	44.9167	3.78333	1200	Lac du Bouchet	Europe	180	23346	212	7	0.502	0.028	0.508	EPD
E1291	1291	44.9167	3.78333	1200	Lac du Bouchet	Europe	827	50009	118	10	0.708	0.017	0.271	EPD
E1292	1292	44.9167	3.78333	1200	Lac du Bouchet	Europe	-8	69826	277	10	0.256	0.01	0.785	EPD
E1300	1300	47.1722	12.6444	2100	Tauernmoos	Europe	731	10907	320	3	0.911	0.25	0.415	EPD
E1394	1394	42.0456	-3.04528	1870	Las Pardillas Lake	Europe	298	10922	164	5	0.84	0.143	0.03	EPD
E1395	1395	45.18	22.0594	1400	Semenic	Europe	219	8738	26	5	0.075	0.069	0.205	EPD
E1396	1396	47.2158	17.255	134	Cs?gle	Europe	702	12636	120	7	0.042	0.019	0.173	EPD
E1397	1397	48.3269	20.4364	270	Nagy-Mohos	Europe	418	24346	161	8	0.012	0.229	0.015	EPD
E1398	1398	46.7744	17.1703	126	Alsópáhok	Europe	229	14565	32	6	0.046	0.408	0.138	EPD
E1400	1400	46.6789	16.9331	141	P?tréte	Europe	191	14515	72	4	0.013	0.479	0.001	EPD
E1403	1403	53.4333	11.85	43	L?ddigsee	Europe	27	13426	48	14	0.001	0.022	0.001	EPD
E1404	1404	52.3136	12.9136	36	Langes Fenn Kemnitzerheide	Europe	98	14260	139	7	0.001	0.001	0.001	EPD
E1406	1406	51.7589	10.46	825	Bruchberg	Europe	171	11543	110	14	0.015	0.537	0.002	EPD
E1407	1407	51.7589	10.46	825	Bruchberg	Europe	100	7774	145	7	0.19	0.112	0.399	EPD
E1408	1408	51.5767	10.1617	164	Lüttersee	Europe	578	7924	18	39	0.029	0.039	0.238	EPD
E1409	1409	51.5767	10.1617	164	Lüttersee	Europe	37	18252	113	6	0.003	0.409	0.002	EPD
E1410	1410	51.7306	9.50944	300	Ahlequellmoor	Europe	100	7591	25	7	0.041	0.241	0.016	EPD
E1412	1412	51.91	10.1825	180	Silberhohl	Europe	119	6200	39	4	0.642	0.473	0.694	EPD
E1414	1414	53.05	14.1333	10	Felchosee	Europe	711	5715	45	7	0.837	0.764	0.976	EPD
E1417	1417	52.85	14.1	5	Gro?er Krebssee	Europe	801	5000	27	6	0.521	0.413	0.507	EPD
E1421	1421	51.9964	14.1989	49	Kleinen Mochowsee	Europe	137	14307	118	5	0.002	0.171	0.002	EPD
E1423	1423	44.1833	15.2333	25	Bokanjacko	Europe	735	7780	142	4	0.285	0.657	0.067	EPD
E1425	1425	50.3792	10.3914	384	Rappershausen	Europe	-27	14653	385	9	0.001	0.064	0.001	EPD
E1426	1426	50.1367	11.8803	725	Moor im Weissenstadter Forst	Europe	103	7350	137	4	0.028	0.011	0.188	EPD
E1429	1429	50.0261	11.8589	778	Die Seelohe	Europe	0	7801	143	3	0.133	0.16	0.28	EPD
E1432	1432	50.2761	12.0994	572	Sauborst im Rehauer Forst	Europe	0	8939	164	3	0.151	0.104	0.089	EPD
E1440	1440	41.7336	24.1397	1547	Beliya Kanton	Europe	100	10263	365	5	0.286	0.331	0.29	EPD
E1447	1447	40.5117	21.2578	630	Lake Orestiás	Europe	148	8668	99	4	0.417	0.947	0.075	EPD
E1452	1452	45.233	7.38833	356	Lago Piccolo di Avigliana	Europe	-49	18940	20	16	0.005	0.513	0.001	EPD
E1457	1457	50.9628	0.83	3	Little Cheyne Court Walland marsh	Europe	887	5408	106	4	0.035	0.005	0.006	EPD
E1458	1458	45.0561	5.88528	1560	Lac des Boites	Europe	246	16185	238	7	0.174	0.029	0.387	EPD
E1459	1459	45.8567	6.17222	447	Lake of Annecy	Europe	222	5548	176	8	0.057	0.128	0.095	EPD
E1476	1476	44.7161	6.44944	2000	Fangeas	Europe	-43	5320	87	4	0.256	0.233	0.29	EPD
E1478	1478	48.5744	8.34806	747	Huzenbacher See	Europe	357	11748	12	17	0.712	0.621	0.374	EPD
E1483	1483	42.5333	-8.51667	260	PRD-4	Europe	91	12474	319.5	7	0.004	0.186	0.005	EPD
E1487	1487	36.8167	8.76667	780	Dar Fatma	Europe	104	47165	181	8	0.158	0.151	0.051	EPD
E1490	1490	37.15	9.08333	200	Majen El Orbi	Europe	612	5618	32	6	0.452	0.341	0.487	EPD
E1491	1491	37.15	9.08333	200	Majen El Orbi	Europe	104	5511	58	3	0.039	0.406	0.038	EPD
E1495	1495	36.5975	8.39472	1203	Djebel El Ghorra	Europe	104	6718	135	6	0.17	0.39	0.419	EPD
E1509	1509	50.5886	16.1175	696	Anenské údolí	Europe	-49	8985	336	5	0.008	0.312	0.009	EPD
E1528	1528	48.9242	13.8186	765	Velká niva	Europe	101	11621	181	3	0.003	0.08	0.022	EPD
E1530	1530	50.2164	14.8317	184	Hrabanoská cernava	Europe	434	16538	336	5	0.425	0.552	0.379	EPD
E1538	1538	48.9139	13.8161	754	Malá niva	Europe	20	5865	118	4	0.409	0.554	0.36	EPD
E1545	1545	48.8989	13.7422	804	Strázenská slat	Europe	103	10437	158	3	0.968	0.374	0.844	EPD
E1547	1547	50.585	16.1317	715	Teplické údolí	Europe	96	8476	125	6	0.67	0.179	0.885	EPD
E1549	1549	50.6467	16.1042	677	Kancelársky prikop	Europe	100	5459	128	3	0.697	0.752	0.421	EPD
E1551	1551	48.8669	13.8831	737	Mrtv∞ luh	Europe	101	6349	44	5	0.408	0.619	0.411	EPD
E1552	1552	50.6044	16.1283	583	Vlci rokle	Europe	97	13837	370	5	0.059	0.043	0.291	EPD
E1562	1562	43.5289	-5.76889	200	Monte Areo mire	Europe	132	11678	165	13	0.395	0.46	0.364	EPD
E1575	1575	47.9833	9.88333	662	Füramoos	Europe	355	133961	352	12	0.244	0.149	0.287	EPD
E1578	1578	48.6692	8.29639	830	Herrenwiesser see	Europe	103	11389	25	27	0.823	0.679	0.465	EPD
E1581	1581	49.5206	18.6308	615	Horní Lomná	Europe	102	6040	158	4	0.711	0.169	0.324	EPD
E1583	1583	49.1522	13.3275	870	Hurecká Bog	Europe	-52	13528	102	7	0.001	0.176	0.001	EPD
E1584	1584	50.2272	14.5442	164	Chrást	Europe	385	10981	330	7	0.755	0.968	0.591	EPD
E1586	1586	50.8928	14.27	460	Jelení louze	Europe	103	6506	168	6	0.017	0.078	0.008	EPD
E1589	1589	50.5	13.5	231	Komoranské jezero	Europe	316	9652	105	5	0.05	0.648	0.046	EPD
E1591	1591	49.3947	12.4428	481	Kulzer Moos	Europe	98	5287	22	10	0.629	0.339	0.064	EPD
E1592	1592	50.7661	15.5547	1199	Labsk∞ dul	Europe	889	30036	131	18	0.001	0.26	0.001	EPD
E1596	1596	50.8525	14.3389	240	Nad Dolsk∞m ml∞nem	Europe	196	8228	99	3	0.461	0.205	0.762	EPD
E1598	1598	48.7769	13.8658	1105	Plesné jezero	Europe	206	10682	107	6	0.236	0.077	0.25	EPD
E1600	1600	39.0844	20.0731	1513	Popradské pleso	Europe	130	11065	137	5	0.001	0.605	0.001	EPD
E1604	1604	50.1294	13.9297	478	Rynholec	Europe	604	12250	172	5	0.001	0.097	0.001	EPD
E1615	1615	45.2406	2.75028	1170	La Borie	Europe	0	9932	18	4	0.472	0.117	0.826	EPD
E1616	1616	49.6094	12.5431	497	Windbruch	Europe	96	19354	176	6	0.111	0.007	0.163	EPD
E1617	1617	50.3794	14.1156	232	Zahájí	Europe	102	5728	73	7	0.185	0.45	0.008	EPD
E1627	1627	48.9389	16.975	175	Cejcské jezero	Europe	255	11408	155	5	0.314	0.049	0.721	EPD
E1635	1635	41.0197	21.9122	1640	Mount Voras	Europe	102	7575	229	3	0.178	0.458	0.183	EPD
E1636	1636	40.1389	22.5461	25	Litochoro	Europe	321	5127	72	3	0.982	0.902	0.97	EPD
E1668	1668	50.6125	-3.96222	513	Broad Down	Europe	110	7539	108	10	0.196	0.311	0.018	EPD
E1675	1675	50.6547	-3.95694	598	Hangingstone Hill	Europe	112	7381	105	8	0.585	0.111	0.032	EPD
E1679	1679	51.0658	-3.6875	345	Long Breach	Europe	-4	6410	121	6	0.351	0.199	0.116	EPD
E1683	1683	50.6556	-3.91	401	Stonetor Brook	Europe	67	9054	98	9	0.268	0.024	0.161	EPD
E1685	1685	50.6228	-3.94271	517	Winneys Down	Europe	235	8040	88	13	0.176	0.506	0.106	EPD
E1730	1730	45.8931	6.76833	1225	Tourbières des Granges des Chavants	Europe	101	15785	68	9	0.002	0.297	0.001	EPD
E1733	1733	48.9531	12.8581	870	Kugelstattmoos	Europe	104	11316	121	11	0.01	0.048	0.39	EPD
E1805	1805	62.3317	10.3981	1115	Lake Fl?fattj?nna	Europe	0	12584	33	9	0.004	0.036	0.022	EPD
E1834	1834	46.5394	5.32667	198	Le Miroir	Europe	913	12449	182	3	0.001	0.393	0.001	EPD
E1878	1878	47.0803	6.6975	885	Tourbière de Narbief	Europe	0	5170	31	4	0.726	0.813	0.741	EPD
E1969	1969	46.5	6.12833	1370	Creux de Croue	Europe	0	10811	112	4	0.117	0.178	0.064	EPD
E1971	1971	47.9572	4.37306	183	Molesme	Europe	0	10593	164	3	0.011	0.608	0.004	EPD
E1985	1985	47.2619	4.07917	595	Le Vernay	Europe	99	8126	106	6	0.007	0.139	0.116	EPD
E1986	1986	47.3178	4.12278	565	Le Verny des Br?lons	Europe	105	13493	215	7	0.006	0.02	0.032	EPD
E1991	1991	47.3106	-1.53417	5	Tourbière de Nay	Europe	462	7866	47	9	0.512	0.049	0.079	EPD
E1992	1992	47.3581	-1.47861	4	Marais de Mazerolles	Europe	28	7942	49	8	0.742	0.242	0.542	EPD
E1993	1993	47.4028	-1.50278	4	Marais de la Poupinière	Europe	263	13474	197	7	0.375	0.07	0.008	EPD
E1994	1994	47.4297	-1.49444	5	Marais de Lisle	Europe	0	6390	55	7	0.429	0.626	0.423	EPD
E1995	1995	47.2217	-0.095833	28	Marais de Munet	Europe	184	12807	103	10	0.001	0.422	0.001	EPD
E1996	1996	47.3825	-1.165	5	Ancenis	Europe	57	8010	99	7	0.4	0.026	0.022	EPD
E1997	1997	47.4136	-0.860556	19	Marais de Champtocé	Europe	52	8605	68	7	0.595	0.035	0.079	EPD
E1998	1998	47.3556	-1.29361	17	Oudon	Europe	35	7707	64	10	0.655	0.045	0.016	EPD
E2003	2003	47.3806	-1.12333	6	Marais de Méron	Europe	182	5772	54	7	0.311	0.387	0.33	EPD
E2009	2009	47.2722	-1.59583	7	Le Gesvres	Europe	35	8279	37	8	0.001	0.001	0.881	EPD
E2011	2011	47.2033	4.04861	585	Champ Gazon	Europe	99	13923	73	11	0.126	0.444	0.052	EPD
E2012	2012	47.0119	4.05	771	Le Grand Montarnu	Europe	98	7915	160	8	0.852	0.328	0.33	EPD
E2013	2013	47.2275	4.03528	515	Nataloup	Europe	99	14182	93	8	0.018	0.77	0.002	EPD
E2018	2018	47.3867	-1.07	8	La boire Torse	Europe	167	5880	47	9	0.613	0.047	0.086	EPD
E2022	2022	46.6628	-1.89222	1	Jaunay	Europe	189	9010	28	8	0.13	0.468	0.038	EPD
E2024	2024	46.5497	-1.76472	3	Vertonne	Europe	281	7829	91	6	0.389	0.134	0.061	EPD
E2027	2027	47.5125	-2.72722	2	Castle Suscinio	Europe	183	7469	62	6	0.11	0.207	0.159	EPD
E2028	2028	47.7556	9.02306	406	Mindelsee	Europe	71	8233	12	5	0.571	0.294	0.528	EPD
E2031	2031	46.0897	-0.775278	16	La Grange	Europe	593	7750	48	6	0.267	0.619	0.499	EPD
E2035	2035	51.3208	4.24528	-1	Doel	Europe	542	6637	185	8	0.03	0.023	0.113	EPD
E2040	2040	52.5244	13.0564	32	Schwanengrabenrinne	Europe	101	15533	88	15	0.001	0.006	0.001	EPD
E2055	2055	52.5858	13.2569	31	Tegelersee	Europe	365	11225	47	4	0.001	0.04	0.001	EPD
E2078	2078	47.9694	-0.416389	58	Moulin de Thévalles	Europe	207	9604	173	7	0.608	0.029	0.053	EPD
E2088	2088	47.4133	0.638056	53	Bois-Jésus	Europe	-1	9900	91	5	0.024	0.112	0.031	EPD
E2091	2091	47.4867	0.674167	66	La Grande Brousse	Europe	226	13056	83	5	0.153	0.119	0.254	EPD
E2092	2092	47.4025	0.648333	46	Riabelais	Europe	232	6308	136	6	0.199	0.366	0.218	EPD
E2096	2096	47.3469	-2.86444	5	Lann Vihan	Europe	41	5091	52	7	0.032	0.012	0.518	EPD
E2097	2097	47.3267	0.475278	42	Caves d'Amont	Europe	75	8537	84	7	0.495	0.684	0.589	EPD
E2098	2098	47.3378	0.451111	38	Cinq-Mars-la-Pile	Europe	76	9016	123	8	0.256	0.353	0.448	EPD
E2101	2101	47.1058	0.48	37	Parcay-sur-Vienne	Europe	633	6137	162	6	0.744	0.05	0.739	EPD
E2103	2103	47.8708	1.15083	87	Pezou	Europe	159	13057	193	10	0.002	0.523	0.001	EPD
E2105	2105	47.8103	2.31917	110	Saint-Benoit-sur-Loire	Europe	245	11315	156	9	0.112	0.618	0.047	EPD
E2106	2106	48.4167	-0.211111	374	Corniche de Pail	Europe	985	5878	254	3	0.155	0.193	0.776	EPD
E2107	2107	48.0569	-0.305556	112	La Baforière	Europe	100	6131	206	6	0.021	0.021	0.278	EPD
E2122	2122	47.8586	1.69972	100	Challerie	Europe	221	13066	76	16	0.012	0.69	0.013	EPD
E2129	2129	47.2139	-1.55722	10	Cou?dic	Europe	923	9030	58	4	0.062	0.011	0.422	EPD
E2134	2134	48.3536	-3.88722	222	Lac de Brennilis	Europe	161	6088	59	4	0.102	0.153	0.091	EPD
E2140	2140	46.9636	-0.919167	125	La Guérivière	Europe	-4	11883	191	5	0.437	0.315	0.834	EPD
E2142	2142	47.3725	-2.15917	3	Ile d'Errand	Europe	288	5240	47	8	0.52	0.608	0.405	EPD
E2145	2145	53.76	-9.56139	100	Brackloon Lough	Europe	-49	12717	153	4	0.485	0.339	0.26	EPD
E2147	2147	52.3719	-8.15	476	Borheen Lough	Europe	59	12609	347	9	0.318	0.051	0.087	EPD
E2150	2150	54.05	-9.09861	21	Lough Doo	Europe	247	7849	115	7	0.599	0.009	0.01	EPD
E2155	2155	53.3664	-7.41361	65	Cornaher Lough	Europe	-65	10853	95	4	0.369	0.23	0.138	EPD
E2156	2156	53.7244	-6.77806	30	Lough Moynagh	Europe	57	11947	71	8	0.023	0.649	0.001	EPD
E2160	2160	49.1833	3.13333	105	Silly-la-Poterie	Europe	534	9068	105	5	0.144	0.497	0.09	EPD
E2162	2162	45.3861	2.63611	854	Lastioulles	Europe	294	7250	173	3	0.481	0.569	0.147	EPD
E2166	2166	41.9833	24.3333	1356	Kupena	Europe	102	28909	279	7	0.821	0.01	0.169	EPD
E2170	2170	44.4333	3.6	1400	Tourbière des Narses Mortes	Europe	100	9868	306	4	0.055	0.01	0.617	EPD
E2174	2174	43.55	2.8	1000	Ba?ssescure	Europe	125	6979	213	6	0.309	0.704	0.136	EPD
E2185	2185	44.4667	3.65	1380	Les Laubies	Europe	101	9454	357	4	0.426	0.021	0.117	EPD
E2197	2197	45.3844	2.92583	1200	La Godivelle	Europe	1	8158	127	3	0.623	0.594	0.921	EPD
E2199	2199	42.4656	28.4064	-971	Bulgarian Black Sea	Europe	141	12228	214	19	0.692	0.642	0.694	EPD
E2200	2200	43.2	27.8333	0	Lake Varna	Europe	97	7895	119	7	0.025	0.217	0.002	EPD
E2209	2209	44.7444	3.08111	1196	Brameloup	Europe	270	9282	159.5	7	0.715	0.562	0.389	EPD
E2210	2210	44.5667	3.125	1340	Bonnecombe	Europe	0	13535	263	6	0.014	0.107	0.003	EPD
E2227	2227	51.5194	0.058889	4	Beckton	Europe	760	6996	140	8	0.026	0.333	0.013	EPD
E2240	2240	54.2056	-9.45639	217	Croaghaun East	Europe	-47	6725	113	5	0.019	0.059	0.001	EPD
E2242	2242	53.0175	-6.38972	130	Glendalough Valley	Europe	-45	23415	61	11	0.001	0.001	0.001	EPD
E2243	2243	52.9547	-6.4125	585	Kelly's Lough	Europe	-16	11424	92	15	0.789	0.012	0.021	EPD
E2246	2246	41.9653	-2.81222	1600	Laguna Mesagosa	Europe	-44	12244	111	5	0.092	0.214	0.007	EPD
E2247	2247	42.0003	-2.84833	1760	Laguna Negra	Europe	-41	17714	167	9	0.788	0.055	0.409	EPD
E2250	2250	53.9567	-9.72556	184	Lough Anaffrin	Europe	-36	15373	325	5	0.03	0.015	0.082	EPD
E2251	2251	52.1989	-10.1686	233	Lough Camclaun	Europe	-40	11447	126	6	0.393	0.002	0.002	EPD
E2252	2252	54.0417	-9.43639	73	Lough Clevala	Europe	593	16701	328	6	0.175	0.004	0.671	EPD
E2256	2256	46.4594	-7.06972	770	Pedrido	Europe	-3	5559	69	30	0.157	0.264	0.122	EPD
E2257	2257	52.0417	-9.48278	61	Sheheree Bog	Europe	-40	10053	28	7	0.284	0.001	0.008	EPD
E2263	2263	43.4367	4.93667	0	Marais de Fos	Europe	280	6131	123	3	0.045	0.023	0.147	EPD
E2266	2266	40.7667	20.7833	818	Lake Maliq	Europe	1	16535	104	16	0.118	0.712	0.024	EPD
E2272	2272	53.6556	14.2208	0	Ahlbecker Seegrund	Europe	311	7231	76	4	0.127	0.056	0.517	EPD
E2284	2284	41.8653	41.7961	1	Ispani 2	Europe	117	5708	50	5	0.005	0.032	0.017	EPD
E2300	2300	50.8278	-1.72583	45	Cranes Moor	Europe	109	10411	29	8	0.64	0.365	0.06	EPD
E2322	2322	53.2281	35.7747	202	Selikhovo	Europe	154	8036	136	9	0.001	0.001	0.004	EPD
NAE1	7	47	-80.1167	294	Three Pines Bog	North America	-26	7431	174	4	0.195	0.09	0.018	NEOTOMA
NAW1	8	33.9564	-119.977	0	Abalone Rocks Marsh	North America	-40	6023	196	13	0.783	0.494	0.232	NEOTOMA
NAE10	206	64.65	-128.083	1360	Andy Lake	North America	0	11293	238	5	0.552	0.264	0.471	NEOTOMA
BG1	207	67.1333	-153.9	820	Angal Lake	North America	0	17213	394	4	0.697	0.03	0.512	NEOTOMA
NAE13	217	45.5431	-73.3111	114	Lac des Atocas	North America	0	12124	297	5	0.013	0.005	0.082	NEOTOMA
NAE14	219	45.38	-79.51	323	Axe Lake	North America	-15	11143	296	4	0.007	0.183	0.01	NEOTOMA
NAW3	226	37.1958	-119.26	2015	Balsam Meadow	North America	0	11591	359	7	0.474	0.006	0.191	NEOTOMA
NAE16	229	30.6222	-83.2539	34	Barchampe Lake	North America	-33	8509	63	4	0.589	0.97	0.451	NEOTOMA
NAW4	231	37.5958	-119.008	2816	Barrett Lake	North America	0	15123	350	6	0.38	0.033	0.383	NEOTOMA
NAE17	232	44.3	-77.9167	167	Barry Lake	North America	-17	11850	239	4	0.016	0.065	0.007	NEOTOMA
NAE18	233	47.23	-79.78	292	Baseball Bog	North America	-22	11519	387	4	0.004	0.108	0.002	NEOTOMA
NAE20	235	46.4	-78.9167	305	Lac Bastien	North America	-35	10794	158	6	0.162	0.306	0.095	NEOTOMA
NAW7	244	37.3667	-110.867	1280	Bechan Cave	North America	407	7683	375	3	0.167	0.236	0.166	NEOTOMA
NAW8	246	37.4167	-108.15	3060	Beef Pasture	North America	0	6124	32	10	0.281	0.288	0.247	NEOTOMA
NAE23	248	65.0167	-127.483	580	Bell's Lake	North America	0	12725	220	6	0.131	0.012	0.352	NEOTOMA
NAE24	249	42.25	-77.9167	497	Belmont Bog	North America	50	16160	312	8	0.016	0.122	0.003	NEOTOMA
NAE25	252	54.0472	-76.1203	205	Bereziuk	North America	89	8665	362	5	0.037	0.014	0.283	NEOTOMA
NAE26	254	42.5	-73.3167	600	Berry Pond	North America	53	14780	227	16	0.001	0.001	0.001	NEOTOMA
NAE27	257	57.1167	-76.3783	210	Lake BI2	North America	0	8111	176	5	0.156	0.701	0.207	NEOTOMA
NAE28	261	71.75	-124.267	30	Banks Island 74MS11	North America	-50	9582	184	9	0.001	0.002	0.002	NEOTOMA
NAE29	262	72.3667	-119.833	220	Banks Island 74MS12	North America	165	10533	344	9	0.092	0.063	0.18	NEOTOMA
NAE30	263	73.5333	-120.217	120	Banks Island 74MS15	North America	13	10258	126	10	0.007	0.009	0.043	NEOTOMA
NAE34	269	46.2706	-94.5516	383	Billy's Lake	North America	-25	11642	138	7	0.09	0.535	0.033	NEOTOMA
NAE35	270	48.9361	-55.5056	75	Bishops Falls	North America	130	12139	321	5	0.283	0.449	0.149	NEOTOMA
NAW10	273	44.9561	-110.601	2012	Blacktail Pond	North America	-20	11740	230	5	0.08	0.001	0.214	NEOTOMA
NAE38	281	43.0833	-89.8667	335	Blue Mounds Creek	North America	0	12115	282	6	0.001	0.001	0.001	NEOTOMA
NAE39	292	47.1775	-95.1627	460	Bog D Pond	North America	-11	12026	256	7	0.201	0.008	0.174	NEOTOMA
NAE42	296	55.575	-119.433	872	Boone Lake	North America	0	13631	105	8	0.089	0.143	0.138	NEOTOMA
NAE43	297	55.3333	-63.2	470	Border Beacon	North America	-1	7716	322	6	0.001	0.205	0.001	NEOTOMA
NAE45	300	47.4578	-69.4528	500	Lac Boucane	North America	498	11283	365	4	0.003	0.002	0.002	NEOTOMA
NAE47	302	45.5667	-70.675	603	Boundary Pond	North America	0	13982	230	7	0.037	0.041	0.042	NEOTOMA
NAE48	303	43.9167	-74.6833	600	Brandreth Bog	North America	68	11977	378	6	0.003	0.001	0.023	NEOTOMA
NAE50	305	43.22	-81.73	184	Brophy Ditch	North America	-7	5240	225	5	0.065	0.021	0.142	NEOTOMA
NAE52	309	38.1547	-79.6164	620	Browns Pond	North America	-39	20659	673	11	0.001	0.001	0.002	NEOTOMA
NAW11	311	44.2986	-110.261	2362	Buckbean Fen	North America	0	13576	351	6	0.099	0.053	0.006	NEOTOMA
NAE53	312	27.2344	-81.3322	45	Buck Lake	North America	-4	9650	154	4	0.001	0.013	0.001	NEOTOMA
NAE55	317	42.6042	-73.5667	192	Burden Lake	North America	970	9907	268	12	0.744	0.176	0.757	NEOTOMA
NAE56	321	33.5	-86.5333	204	Cahaba Pond	North America	0	13902	315	14	0.002	0.004	0.002	NEOTOMA
NAE57	322	45.9611	-73.8681	261	Saint-Calixte	North America	116	12147	313	5	0.001	0.003	0.001	NEOTOMA
NAE58	324	30.2667	-85.0167	20	Camel Lake	North America	0	36839	134	8	0.012	0.074	0.001	NEOTOMA
NAE59	325	46.6667	-88.0167	549	Camp 11 Lake	North America	0	12082	271	13	0.004	0.454	0.001	NEOTOMA
NAE60	329	61.6833	-130.65	1040	Candelabra Lake	North America	288	12249	216	13	0.395	0.044	0.331	NEOTOMA
NAE62	332	48.1978	-64.94	116	Lac Caribou	North America	82	14001	351	8	0.045	0.014	0.062	NEOTOMA
NAE64	334	55.6667	-63.25	475	Caribou Hill	North America	-4	6877	242	6	0.001	0.121	0.002	NEOTOMA
NAW12	336	45.9181	-120.881	714	Carp Lake	North America	0	35778	334	15	0.457	0.001	0.001	NEOTOMA
NAE66	338	46.6139	-72.9986	220	Lac Castor	North America	137	12198	214	7	0.017	0.367	0.007	NEOTOMA
NAW13	339	37.4833	-107.8	2690	Cascade Fen	North America	6	6084	68	5	0.228	0.325	0.11	NEOTOMA
NAE67	344	45.4111	-93.1972	277.3	Cedar Bog	North America	-11	14121	303	6	0.002	0.002	0.001	NEOTOMA
NAE69	358	38.4667	-98.6667	547	Cheyenne Bottoms	North America	-3	34512	107	6	0.001	0.002	0.002	NEOTOMA
NAE70	360	43.1239	-83.2411	270	Chippewa Bog	North America	640	11363	139	4	0.001	0.001	0.002	NEOTOMA
NAE72	370	59.5167	-122.167	651	Lac Ciel Blanc	North America	-33	12445	597.5	6	0.352	0.151	0.348	NEOTOMA
NAE73	478	43.1251	-93.4297	374	Clear Lake	North America	-30	13281	222	12	0.006	0.178	0.001	NEOTOMA
NAE74	479	41.6385	-86.5446	244	Clear Lake	North America	25	16225	234	12	0.001	0.001	0.002	NEOTOMA
NAE75	480	33.7989	-78.9534	10	Clear Pond	North America	-42	21930	155	12	0.003	0.029	0.001	NEOTOMA
NAE76	481	50.8736	-107.933	686	Clearwater Lake	North America	0	7400	243	4	0.909	0.499	0.956	NEOTOMA
NAE78	484	53.9	-66.7667	530	Coghill Lake	North America	-31	7274	282	5	0.216	0.509	0.317	NEOTOMA
NAE79	485	42.02	-93.27	329	Colo Marsh	North America	0	16310	264	7	0.001	0.001	0.002	NEOTOMA
NAE80	489	50.0342	-56.1964	236	Compass Pond	North America	-13	12084	181	8	0.81	0.305	0.904	NEOTOMA
NAW15	494	38.8722	-107.082	3250	Copley Lake	North America	0	20083	244	8	0.001	0.001	0.006	NEOTOMA
NAE84	498	45.9608	-73.3419	18	Tourbiere de Lanoraie COTEAU JAUNE	North America	889	8138	247	6	0.01	0.769	0.181	NEOTOMA
NAE85	500	44.8354	-99.9081	549	Cottonwood Lake	North America	-28	14094	271	19	0.001	0.001	0.004	NEOTOMA
NAW16	501	38.8286	-106.41	3670	Cottonwood Pass Pond	North America	0	9330	253	4	0.008	0.006	0.026	NEOTOMA
NAE86	503	44.1	-78.1	170	Cranberry Lake	North America	13	15648	133	7	0.001	0.001	0.136	NEOTOMA
NAE87	505	38.2	-80.2833	1029	Cranberry Glades	North America	57	18139	400	5	0.009	0.001	0.254	NEOTOMA
NAE88	506	49.1833	-81.2667	259	Crates Lake	North America	16	11067	170	6	0.026	0.009	0.127	NEOTOMA
NAE89	507	43.5	-79.83	278	Crawford Lake	North America	-44	12278	281	5	0.001	0.001	0.141	NEOTOMA
NAE94	512	51.65	-116.417	1940	Crowfoot Lake	North America	-14	13745	310	20	0.002	0.001	0.044	NEOTOMA
BG2	513	68.3333	-146.483	881	Crowsnest Lake	North America	132	12792	209	5	0.042	0.021	0.473	NEOTOMA
NAE95	518	44.7	-84.9583	360	Cub Lake	North America	23	10216	165	7	0.046	0.41	0.009	NEOTOMA
NAE97	525	36.8	-91.1	242	Cupola Pond	North America	0	20674	385	11	0.001	0.001	0.059	NEOTOMA
NAE98	527	55.2667	-105.267	369	Cycloid Lake	North America	0	10089	264	3	0.089	0.009	0.876	NEOTOMA
NAW20	528	44.65	-110.6	2530	Cygnet Lake Fen	North America	0	18034	400	9	0.023	0.001	0.004	NEOTOMA
NAE101	533	54.8833	-69.4	607	Daumont	North America	598	7761	285	5	0.208	0.466	0.03	NEOTOMA
NAW21	534	46.5917	-122.25	282	Davis Lake	North America	95	29651	270	18	0.005	0.578	0.001	NEOTOMA
NAE102	558	41.8111	-73.2927	360	Mohawk Pond	North America	200	17165	330	14	0.001	0.001	0.002	NEOTOMA
NAE105	656	43.2333	-80.3667	260	Decoy Lake	North America	40	13560	102	7	0.001	0.001	0.001	NEOTOMA
NAE107	658	54.4189	-69.9189	513	Delorme 1	North America	319	6539	361	5	0.062	0.075	0.14	NEOTOMA
NAE108	659	54.4236	-69.9297	538	Delorme 2	North America	422	7294	148	6	0.776	0.666	0.877	NEOTOMA
NAE109	660	62.05	-118.7	745	Lac Demain	North America	-32	13664	544	6	0.023	0.003	0.208	NEOTOMA
NAE110	661	43.48	-85	248	Demont Lake	North America	204	13105	223	7	0.001	0.001	0.067	NEOTOMA
NAE111	666	43.4178	-89.7321	294	Devils Lake	North America	8	15384	114	18	0.001	0.002	0.002	NEOTOMA
NAE113	669	60.9875	-69.9583	114	Diana 375	North America	0	7849	345	4	0.148	0.171	0.251	NEOTOMA
NAE115	679	36.5833	-76.45	6	Dismal Swamp (91)	North America	39	11288	400	4	0.537	0.643	0.385	NEOTOMA
NAE116	680	43.9169	-89.1669	244	Disterhaft Farm Bog	North America	874	18707	316	9	0.001	0.001	0.119	NEOTOMA
NAW26	699	40.0242	-107.051	3165	Dome Creek Meadow	North America	11	12533	452	6	0.886	0.401	0.31	NEOTOMA
NAE117	728	44.1806	-73.9675	661	Heart Lake	North America	0	12498	303	11	0.001	0.006	0.005	NEOTOMA
NAE119	751	36.1667	-76.6833	6	Rockyhock Bay	North America	106	33932	504	14	0.001	0.001	0.001	NEOTOMA
NAE120	753	41.9327	-70.0005	2	Duck Pond	North America	0	14159	337	9	0.002	0.001	0.003	NEOTOMA
NAE122	757	44.1667	-71.6667	1275	Eagle Lake Bog	North America	0	10787	364	7	0.138	0.048	0.126	NEOTOMA
NAE123	758	53.2333	-58.55	400	Eagle Lake	North America	20	13468	168	6	0.001	0.172	0.001	NEOTOMA
NAE124	759	57.7667	-112.1	725	Eaglenest Lake	North America	-32	12261	200	8	0.097	0.002	0.848	NEOTOMA
NAE125	763	46.4083	-62.15	45	East Baltic Bog	North America	-20	9727	288	5	0.112	0.109	0.098	NEOTOMA
NAE126	766	44.37	-80.25	518	Edward Lake	North America	3	12377	205	5	0.001	0.002	0.002	NEOTOMA
NAE127	770	50.691	-99.6583	735	E Lake	North America	-18	12897	221	9	0.035	0.062	0.016	NEOTOMA
NAW27	771	39.9367	-105.58	2848	Eldora Fen	North America	8	8756	173	7	0.213	0.596	0.001	NEOTOMA
NAE129	782	61.2444	-100.951	325	Ennadai Lake, 1972 Site	North America	659	5439	31	5	0.001	0.002	0.001	NEOTOMA
NAE130	783	61.1667	-100.917	168	Ennadai Lake	North America	351	6589	211	12	0.229	0.441	0.093	NEOTOMA
NAE131	785	41.92	-82.76	168	Lake Erie	North America	-11	15420	362	5	0.001	0.001	0.001	NEOTOMA
NAW29	788	48.3519	-123.682	155	East Sooke Fen	North America	177	13568	137	6	0.76	0.021	0.063	NEOTOMA
NAE133	797	58.8669	-71.7169	250	Lac Faribault	North America	0	5081	120	4	0.423	0.284	0.523	NEOTOMA
NAE134	798	45.2828	-72.9828	53	Tourbiere de Farnham	North America	0	9277	305	5	0.771	0.286	0.69	NEOTOMA
NAE135	800	45.41	-79.39	333	Fawn Lake (CA:Ontario)	North America	-30	12396	400	4	0.028	0.005	0.07	NEOTOMA
NAE136	804	34.4056	-95.8083	263	Ferndale Bog	North America	635	5410	151	4	0.042	0.098	0.032	NEOTOMA
NAE137	804	34.4056	-95.8083	263	Ferndale Bog	North America	0	6952	32	8	0.654	0.779	0.603	NEOTOMA
NAE138	805	56.25	-121.42	630	Fiddler's Pond	North America	-19	7944	192	4	0.001	0.254	0.001	NEOTOMA
NAE140	810	54.7422	-101.682	305	Beaverhouse Lake	North America	-26	10122	198	7	0.607	0.593	0.594	NEOTOMA
NAW32	811	44.55	-107.467	2609	Floating Island Lake	North America	-2	10446	114	5	0.283	0.076	0.015	NEOTOMA
NAW34	816	43.4717	-109.939	2797	Forest Pond 1	North America	-40	9606	370	5	0.002	0.001	0.192	NEOTOMA
NAW35	817	43.4389	-109.95	2766	Forest Pond 2	North America	0	9738	382	5	0.061	0.005	0.657	NEOTOMA
NAW36	818	46.4517	-112.166	1895	Forest Lake	North America	-27	13804	384	3	0.817	0.154	0.075	NEOTOMA
NAE143	823	49.5833	-93.75	391	Hayes Lake	North America	107	12734	230	5	0.142	0.221	0.315	NEOTOMA
NAE145	826	41.1583	-71.575	28	Fresh Pond	North America	-38	15319	202	7	0.001	0.001	0.002	NEOTOMA
NAW37	827	38.6167	-111.667	2720	Frying Pan Lake	North America	0	9920	382	6	0.23	0.322	0.176	NEOTOMA
NAE146	828	40.1	-83.5333	320	Fudger Lake	North America	-23	17725	312	7	0.001	0.001	0.001	NEOTOMA
NAE147	829	48.21	-84.93	440	Furnival Lake	North America	-28	9626	184	4	0.019	0.365	0.022	NEOTOMA
NAE148	830	46.2758	-73.4758	250	Saint-Gabriel	North America	94	10832	175	6	0.002	0.002	0.003	NEOTOMA
NAE149	833	44.05	-87.7333	211	Gass Lake	North America	-1	15395	281	8	0.001	0.001	0.001	NEOTOMA
NAE150	842	45.9458	-74.3708	473	Lac a St-Germain	North America	81	12509	350	7	0.019	0.014	0.018	NEOTOMA
NAE152	849	49.448	-99.2896	409	Jones Lake [Glenboro site]	North America	13	14337	182	8	0.001	0.001	0.001	NEOTOMA
NAE153	940	31.7211	-86.1342	105	Goshen Springs	North America	-1	8963	575	6	0.223	0.28	0.249	NEOTOMA
NAE154	941	44.9833	-69.3167	89	Gould Pond	North America	-26	16165	199	12	0.001	0.001	0.003	NEOTOMA
NAE155	943	45.1833	-77.35	381	Graham Lake	North America	0	12875	39	7	0.002	0.004	0.004	NEOTOMA
NAE156	944	53	-98.25	350	Grand Rapids	North America	351	8274	355	4	0.012	0.393	0.055	NEOTOMA
NAE157	946	52.25	-67.0667	530	Lac Gras	North America	-31	7592	226	7	0.075	0.211	0.03	NEOTOMA
NAE158	948	55.0333	-62.6333	565	Gravel Ridge	North America	53	7508	179	10	0.001	0.008	0.005	NEOTOMA
NAE160	952	44.8833	-85.1167	305	Green Lake	North America	200	15363	324	4	0.001	0.094	0.001	NEOTOMA
NAE163	957	50.7689	-55.5167	104	Grey Islands	North America	-37	9989	164	7	0.257	0.056	0.503	NEOTOMA
NAE169	968	37.9847	-78.9972	469	Hack Pond	North America	1	15852	501	3	0.01	0.003	0.172	NEOTOMA
NAE171	970	60.0333	-129.017	690	Hail Lake	North America	70	11443	179	9	0.061	0.117	0.199	NEOTOMA
NAE172	971	43.2367	-80.4133	301	Hams Lake	North America	-31	13668	120	12	0.012	0.065	0.013	NEOTOMA
NAE173	972	68.3833	-138.383	500	Hanging Lake	North America	0	30365	310	22	0.002	0.092	0.016	NEOTOMA
NAE175	977	52.9333	-66.95	530	Harrie Lake	North America	-5	7259	226	8	0.001	0.098	0.001	NEOTOMA
NAE176	979	47.3222	-53.1333	220	Hawke Hills Kettle	North America	-27	8331	205	4	0.862	0.236	0.599	NEOTOMA
BG6	992	67.9333	-155.05	820	Headwaters Lake	North America	0	13723	469	4	0.076	0.002	0.355	NEOTOMA
BG7	993	64	-144.75	343	Healy Lake	North America	0	7742	276	3	0.481	0.215	0.072	NEOTOMA
NAW42	997	43.75	-110.6	2073	Hedrick Pond	North America	0	20998	142	6	0.52	0.251	0.006	NEOTOMA
NAE179	1000	45.9889	-73.3	18	Tourbiere de Lanoraie HENRI	North America	263	7438	251	7	0.632	0.001	0.009	NEOTOMA
BG8	1071	63.94	-144.658	343	Hidden Lake	North America	-10	17155	607	6	0.057	0.001	0.558	NEOTOMA
NAE181	1072	44.5167	-76.6	192	High Lake	North America	0	12099	49	9	0.169	0.202	0.182	NEOTOMA
NAE182	1074	64.6333	-138.4	1160	Honeymoon Pond	North America	333	10747	120	20	0.176	0.06	0.662	NEOTOMA
NAE184	1078	46.55	-94.1333	368	Hostage Lake	North America	-30	5135	344	5	0.743	0.333	0.108	NEOTOMA
NAE185	1080	42.5417	-78.6703	428	Houghton Bog	North America	-16	14213	72	3	0.001	0.012	0.018	NEOTOMA
NAE187	1100	41.67	-86.53	239	Hudson Lake	North America	219	13693	154	16	0.001	0.001	0.001	NEOTOMA
NAE192	1109	66.135	-66.0833	90	Iglutalik Lake	North America	0	10218	127	6	0.452	0.865	0.535	NEOTOMA
NAW43	1114	44.6333	-122.575	988	Indian Prairie Fen	North America	365	15851	186	7	0.133	0.618	0.105	NEOTOMA
NAW44	1118	38.865	-107.033	2920	Keystone Ironbog	North America	-4	9058	310	6	0.141	0.015	0.04	NEOTOMA
NAE195	1119	47.1356	-93.6436	478	Irvin Lake	North America	-32	12040	204	8	0.006	0.014	0.002	NEOTOMA
NAE196	1123	47.3167	-81.7667	430	Jack Lake	North America	23	11915	286	4	0.099	0.491	0.012	NEOTOMA
NAW45	1127	34.3333	-110.833	2285	Jacob Lake	North America	27	19353	182	4	0.787	0.773	0.437	NEOTOMA
NAE200	1128	46.4169	-92.7169	324	Jacobson Lake	North America	18	9046	92	5	0.22	0.004	0.001	NEOTOMA
NAE202	1219	46.9328	-70.9328	68	Saint-Jean Ile d'Orleans	North America	144	7649	309	4	0.436	0.75	0.347	NEOTOMA
NAE204	1222	47.0747	-98.5866	437	Spiritwood Lake	North America	-19	10554	107	12	0.001	0.007	0.001	NEOTOMA
NAE205	1245	43.95	-79.43	304	Wilcox Lake	North America	0	13460	199	6	0.072	0.059	0.099	NEOTOMA
BG10	1355	66.7667	-157.217	183	Joe Lake	North America	0	42831	606	19	0.435	0.001	0.536	NEOTOMA
NAE206	1356	48.24	-58.24	100	Joes Pond	North America	-17	14243	125	4	0.078	0.45	0.156	NEOTOMA
NAE207	1358	47.2578	-71.1628	747	Tourbiere du lac Joncas	North America	119	8861	164	3	0.002	0.002	0.001	NEOTOMA
NAE208	1362	45.9919	-73.3028	18	Tourbiere de Lanoraie JOSEPH	North America	0	6644	208	4	0.308	0.528	0.199	NEOTOMA
NAE209	1400	54.0278	-76.6439	200	Kanaaupscow	North America	0	8010	382	4	0.003	0.017	0.079	NEOTOMA
NAE210	1408	64.1667	-127.617	1150	Keele Lake	North America	0	13716	268	7	0.293	0.021	0.878	NEOTOMA
NAE212	1410	45.3	-90.35	470	Kellys Hollow	North America	-29	10519	393	4	0.042	0.065	0.018	NEOTOMA
NAE213	1411	44.2381	-87.8481	261	Kellners Lake	North America	-22	17114	237	5	0.001	0.001	0.003	NEOTOMA
NAE214	1413	47.5903	-52.7139	70	Kennys Pond	North America	-32	9710	198	5	0.804	0.762	0.858	NEOTOMA
NAE215	1414	48.3658	-71.5669	166	Lac Kenogami	North America	145	8482	264	3	0.002	0.011	0.044	NEOTOMA
NAE216	1415	49.8167	-102.3	746	Kenosee Lake	North America	25	5224	131	3	0.327	0.664	0.282	NEOTOMA
NAE219	1483	44.7709	-93.1226	286	Kirchner Marsh	North America	170	15054	137	6	0.006	0.001	0.095	NEOTOMA
NAW46	1485	48.2333	-121.617	190	Kirk Lake	North America	-6	18619	186	11	0.118	0.303	0.171	NEOTOMA
NAE222	1510	46.72	-92.62	386	Kotiranta Lake	North America	149	19310	219	7	0.001	0.001	0.001	NEOTOMA
NAE225	1531	46.7167	-70.3	658	Lac Colin	North America	56	13367	275	10	0.004	0.001	0.018	NEOTOMA
NAE226	1532	54.8	-67.5	564	Lac Hamard	North America	0	6317	251	7	0.024	0.586	0.07	NEOTOMA
NAE227	1533	47.2875	-79.1167	300	Lac Louis	North America	51	10498	187	5	0.301	0.113	0.407	NEOTOMA
NAE229	1535	41.4167	-84.75	249	Ladd Lake	North America	-32	13892	207	8	0.005	0.01	0.004	NEOTOMA
NAE232	1542	67.05	-50.4667	115	Lake 31	North America	610	5782	168	4	0.511	0.385	0.526	NEOTOMA
NAE234	1544	45.425	-93.6875	291	Lake Ann	North America	911	10400	179	4	0.001	0.001	0.007	NEOTOMA
NAE236	1547	55.0092	-73.5167	395	Lake BN7	North America	-40	7408	298	5	0.015	0.488	0.048	NEOTOMA
NAE237	1549	49.6833	-74.5833	830	Lake CH2	North America	0	9028	85	7	0.331	0.165	0.046	NEOTOMA
NAE238	1550	56.2833	-75.1	250	Lake EC1	North America	0	6752	234	5	0.038	0.228	0.162	NEOTOMA
NAE239	1551	56.0233	-74.945	300	Lake EC2	North America	54	6745	134	5	0.481	0.036	0.755	NEOTOMA
NAE240	1553	55.1108	-75.2489	325	Lake GB1	North America	-8	6386	325	4	0.041	0.621	0.151	NEOTOMA
NAE241	1554	56.1	-75.2833	300	Lake GB2	North America	0	7129	107	5	0.08	0.959	0.019	NEOTOMA
NAE242	1556	57.9167	-75.6167	200	Lake LB1	North America	0	7125	141	5	0.002	0.237	0.017	NEOTOMA
NAE243	1557	58.5833	-75.25	170	Lake LR1	North America	84	7574	350	5	0.387	0.861	0.409	NEOTOMA
NAE244	1558	58.5783	-75.245	160	Lake LR3	North America	0	6766	318	4	0.285	0.389	0.167	NEOTOMA
NAE246	1560	73.5914	-98.5389	110	Lake PWWL	North America	178	7499	748	7	0.693	0.191	0.477	NEOTOMA
NAE248	1562	48.4	-81.3167	305	Lake Six	North America	24	9068	251	4	0.001	0.16	0.001	NEOTOMA
NAE250	1568	30.6417	-83.195	58	Langdale Pond	North America	-1	8752	568	3	0.208	0.356	0.14	NEOTOMA
NAE251	1569	46	-73.2169	20	Tourbiere de Lanoraie STJEAN	North America	0	5529	103	5	0.47	0.002	0.028	NEOTOMA
NAE252	1571	65.9422	-135.514	470	Lateral Pond	North America	-27	16993	124	5	0.82	0.761	0.281	NEOTOMA
NAE253	1576	49.4714	-55.4731	105	Leading Tickles	North America	-32	12102	360	6	0.177	0.1	0.205	NEOTOMA
NAE255	1585	59.2	-135.4	230	Lily Lake	North America	54	12594	169	15	0.372	0.769	0.285	NEOTOMA
NAW47	1587	43.7667	-110.317	2469	Lily Lake	North America	0	9282	342	5	0.272	0.568	0.053	NEOTOMA
NAE257	1590	47.286	-93.6005	391	Little Bass Lake	North America	25	12499	313	7	0.423	0.001	0.009	NEOTOMA
NAW49	1592	44.1666	-123.584	217	Little Lake	North America	254	44166	274	14	0.001	0.307	0.001	NEOTOMA
NAE260	1597	27.2	-81.4167	34	Lake Annie	North America	6	46397	108	8	0.065	0.381	0.023	NEOTOMA
NAE264	1599	52.45	-56.4333	295	Lake Hope Simpson	North America	221	12497	213	7	0.001	0.009	0.002	NEOTOMA
NAE267	1605	54.7253	-112.481	620	Lofty Lake	North America	-15	13493	234	8	0.134	0.092	0.853	NEOTOMA
NAE268	1606	56.7167	-119.717	1100	Lone Fox Lake	North America	-32	12437	333	7	0.31	0.287	0.447	NEOTOMA
NAE270	1608	62.6333	-101.233	259	Long Lake (CA:Nunavut)	North America	93	6353	150	3	0.189	0.607	0.213	NEOTOMA
NAE272	1611	45.0333	-68.2	110	Loon Pond	North America	-26	13362	235	12	0.001	0.001	0.001	NEOTOMA
NAE273	1613	46.7194	-87.9721	524	Lost Lake	North America	0	11523	339	15	0.014	0.051	0.007	NEOTOMA
NAW50	1614	47.6352	-110.484	1019	Lost Lake	North America	488	10775	332	5	0.001	0.007	0.001	NEOTOMA
NAE275	1617	30.725	-83.2583	49	Lake Louise	North America	-2	9570	369	4	0.369	0.365	0.325	NEOTOMA
NAE276	1618	52.9464	-131.764	650	Louise Pond	North America	61	12507	197	8	0.5	0.619	0.52	NEOTOMA
NAE278	1629	56.8417	-101.042	340	Lynn Lake	North America	907	7590	175.5	8	0.081	0.237	0.07	NEOTOMA
NAE280	1638	52.7333	-117.617	1675	Maligne Lake	North America	0	10402	295	4	0.629	0.353	0.46	NEOTOMA
NAE281	1642	32.3	-64.75	0	Mangrove Lake	North America	59	9815	114	9	0.027	0.05	0.028	NEOTOMA
NAE282	1643	45.0417	-68.7333	58	Mansell Pond	North America	-30	10378	75	13	0.479	0.133	0.712	NEOTOMA
NAE283	1645	45.3	-91.45	335	Stewart's Dark Lake	North America	459	12613	304	6	0.001	0.001	0.001	NEOTOMA
NAE284	1646	43.225	-80.6597	300	Maplehurst Lake	North America	177	15295	261	7	0.001	0.003	0.001	NEOTOMA
NAE285	1647	47.0778	-71.4228	503	Lac Marcotte	North America	0	10995	200	7	0.001	0.001	0.001	NEOTOMA
NAE286	1648	68.2667	-133.467	105	M Lake	North America	-25	13892	104	6	0.135	0.362	0.012	NEOTOMA
NAE287	1649	49.3083	-122.547	305	Marion Lake	North America	59	15161	88	9	0.135	0.444	0.023	NEOTOMA
NAE288	1653	56.7833	-64.8333	365	Lac Martyne	North America	40	7613	274	4	0.07	0.003	0.489	NEOTOMA
NAE290	1659	46.7264	-73.0306	230	Wapizagonke	North America	881	11197	363	3	0.071	0.093	0.164	NEOTOMA
NAE291	1660	46.7878	-72.8378	270	Sud du Lac du Noyer	North America	260	12152	364	6	0.986	0.852	0.762	NEOTOMA
NAE293	1663	45.05	-80.09	433	McCarston's Lake	North America	-28	9989	215	5	0.568	0.434	0.604	NEOTOMA
NAE296	1668	64.1333	-110.583	480	McMaster Lake	North America	0	7060	327	9	0.047	0.368	0.017	NEOTOMA
NAE298	1676	44.9842	-97.3501	519	Medicine Lake	North America	-2	12759	237	7	0.059	0.047	0.045	NEOTOMA
NAE299	1677	65.2167	-126.117	650	Lac Meleze	North America	-32	14009	213	7	0.935	0.321	0.912	NEOTOMA
NAE300	1679	43.1	-89.4167	257	Lake Mendota	North America	89	12879	334	7	0.227	0.19	0.213	NEOTOMA
NAE302	1684	46.25	-63.025	15	Mermaid Bog	North America	-26	11122	270	4	0.01	0.023	0.008	NEOTOMA
BG15	1699	66.9167	-155.033	122	Minakokosa Lake	North America	557	18669	203	6	0.001	0.001	0.161	NEOTOMA
NAE304	1701	47.2448	-95.0077	430	Lake Minnie	North America	0	13882	206	6	0.23	0.087	0.115	NEOTOMA
NAW53	1706	37.7378	-107.698	3220	Molas Pass Bog	North America	76	10878	346	3	0.415	0.382	0.606	NEOTOMA
NAE305	1707	43.7667	-69.3	3	Monhegan Island Meadow	North America	50	11810	208	18	0.04	0.244	0.027	NEOTOMA
NAW54	1710	34.6492	-111.752	1081	Montezuma Well	North America	0	12866	164	7	0.369	0.18	0.253	NEOTOMA
NAE306	1711	46.8559	-98.1598	444	Moon Lake	North America	-34	13653	80	16	0.001	0.001	0.013	NEOTOMA
NAE307	1712	52.2667	-58.05	385	Moraine Lake	North America	136	11882	228	7	0.001	0.046	0.001	NEOTOMA
NAE308	1713	51.3833	-94.25	400	Mordsger Lake	North America	29	10444	225	3	0.002	0.065	0.005	NEOTOMA
NAE311	1719	29.3	-81.8667	15	Mud Lake (US:Florida)	North America	0	10415	354	4	0.06	0.059	0.077	NEOTOMA
BG16	1723	60.0333	-141.967	88	Munday Creek	North America	-30	10256	105	6	0.016	0.255	0.016	NEOTOMA
NAE313	1725	39.53	-95.5133	280	Muscotah Marsh	North America	60	27237	220	6	0.004	0.005	0.004	NEOTOMA
NAE316	1729	47.9826	-93.3853	393	Myrtle Lake	North America	28	12845	144	7	0.001	0.001	0.001	NEOTOMA
NAE319	1733	57.65	-71.65	330	Nedlouc	North America	87	5247	175	7	0.002	0.205	0.002	NEOTOMA
BG17	1748	67.8667	-160.433	274	Niliq Lake	North America	999	17034	271	6	0.556	0.28	0.781	NEOTOMA
NAE324	1749	46.6	-81.5	380	Nina Lake	North America	19	11339	196	4	0.015	0.639	0.004	NEOTOMA
NAE325	1756	41.2833	-70.2083	6	No Bottom Pond	North America	-35	17579	208	8	0.003	0.004	0.022	NEOTOMA
NAE326	1759	42.65	-73.05	586	North Pond	North America	20	12760	294	14	0.001	0.001	0.001	NEOTOMA
NAE329	1762	45.2167	-79.45	305	Nutt Lake	North America	-34	11094	120	11	0.017	0.004	0.057	NEOTOMA
NAE330	1765	51.3597	-116.35	2015	Lake O'Hara	North America	275	12869	335	4	0.102	0.362	0.288	NEOTOMA
NAE331	1766	43.3333	-95.2	426	West Okoboji Lake	North America	6	16955	90	12	0.026	0.001	0.215	NEOTOMA
NAE333	1770	48.4222	-89.3239	250	Oliver Pond	North America	-23	10597	235	4	0.003	0.001	0.013	NEOTOMA
NAW56	1792	43.4681	-109.959	2705	Park Pond 1	North America	186	5179	187	3	0.189	0.491	0.105	NEOTOMA
NAW57	1793	43.45	-109.941	2714	Park Pond 2	North America	0	12039	185	5	0.168	0.131	0.125	NEOTOMA
NAW58	1794	43.4592	-109.92	2739	Park Pond 3	North America	449	12284	225	5	0.842	0.087	0.001	NEOTOMA
NAE342	1800	48.56	-88.74	250	Pass Lake	North America	1	11620	292	6	0.503	0.245	0.344	NEOTOMA
NAE343	1802	56.67	-64.68	538	Lac Patricia	North America	-2	6369	142	3	0.001	0.016	0.001	NEOTOMA
NAE344	1803	30.3667	-97.1167	142	Patschke Bog	North America	180	20974	248	5	0.001	0.001	0.001	NEOTOMA
NAE347	1813	45.5014	-97.2768	395	Pickerel Lake	North America	-1	13503	95	5	0.001	0.001	0.003	NEOTOMA
NAE349	1814	45.035	-93.6305	292	Pogonia Bog Pond	North America	-24	12960	115	8	0.001	0.001	0.002	NEOTOMA
BG18	1818	67.2	-142.067	211	Ped Pond	North America	0	13995	400	7	0.625	0.077	0.326	NEOTOMA
NAE351	1819	49.48	-92	470	Peggy Lake	North America	-14	9437	156	3	0.119	0.607	0.11	NEOTOMA
NAE352	1823	46.03	-77.34	160	Perch Lake	North America	-2	11552	161	9	0.001	0.091	0.002	NEOTOMA
NAE353	1824	51.6514	-100.899	701	Perch Lake	North America	-14	6059	109	4	0.428	0.435	0.478	NEOTOMA
NAE354	1826	50.55	-66.2667	270	Lac Petel	North America	19	8741	272	6	0.463	0.073	0.294	NEOTOMA
NAE356	1833	42.16	-93.9	352	Pilot Mound Site	North America	343	13514	343	8	0.001	0.001	0.001	NEOTOMA
NAE357	1838	49.4931	-121.432	320	Pinecrest Lake	North America	88	12901	177	3	0.122	0.032	0.31	NEOTOMA
NAE358	1840	45.4694	-75.8083	162	Pink Lake	North America	-30	13606	285	6	0.001	0.002	0.001	NEOTOMA
NAW59	1842	48.5964	-124.197	70	Pixie Lake	North America	22	16860	156	9	0.471	0.087	0.061	NEOTOMA
NAE360	1877	46.8919	-71.8078	160	Saint-Raymond	North America	139	9107	274	3	0.001	0.001	0.001	NEOTOMA
NAE361	1896	44.0333	-70.35	94	Poland Spring Pond	North America	-29	14216	331	13	0.001	0.001	0.001	NEOTOMA
NAE362	1898	42.9167	-81.25	274	Pond Mills Pond	North America	2	9512	226	3	0.001	0.001	0.004	NEOTOMA
NAW60	1899	48.9056	-123.833	1100	Porphyry Lake	North America	285	15819	173	5	0.372	0.033	0.024	NEOTOMA
NAE363	1900	44.93	-79.78	188	Porqui Pond	North America	-10	10151	208	6	0.027	0.034	0.029	NEOTOMA
NAE364	1901	47.081	-94.113	397	Portage Lake	North America	16	12327	211	4	0.176	0.049	0.128	NEOTOMA
NAE367	1903	46.6736	-64.075	8	Portage Bog	North America	-16	12810	93	6	0.001	0.001	0.002	NEOTOMA
NAW61	1905	37.95	-111.7	2653	Posy Lake	North America	-39	9468	332	5	0.074	0.257	0.039	NEOTOMA
NAW63	1906	34.4622	-111.345	2205	Potato Lake	North America	719	39877	155	8	0.002	0.002	0.005	NEOTOMA
NAE369	1908	36.6	-90.5833	91	Powers Fort Swale	North America	-35	21909	116	9	0.001	0.001	0.002	NEOTOMA
NAE371	1914	42.6222	-78.4667	430	Protection Bog	North America	-17	11199	327	5	0.24	0.62	0.199	NEOTOMA
NAE372	1915	47.075	-64.8	6	Point Escuminac	North America	0	12578	120	25	0.004	0.001	0.06	NEOTOMA
BG19	1920	63.5	-162.2	15	Puyuk Lake	North America	32	19280	605	3	0.001	0.001	0.082	NEOTOMA
NAE376	1937	64.1167	-110.567	480	Queens Lake	North America	0	8375	186	6	0.544	0.758	0.204	NEOTOMA
NAE379	1944	43.4	-88.1	274	Radtke Lake	North America	0	13591	247	9	0.001	0.001	0.001	NEOTOMA
NAE380	1945	58.2328	-72.0669	205	Riviere-aux-Feuilles 1	North America	566	6711	235	4	0.002	0.143	0.006	NEOTOMA
NAE381	1946	58.2169	-71.95	225	Riviere-aux-Feuilles 2	North America	493	6459	211	7	0.048	0.004	0.194	NEOTOMA
NAE382	1947	58.2328	-72.0669	200	Tourbiere de la Riviere-aux-Feuilles	North America	0	5707	244	7	0.365	0.324	0.836	NEOTOMA
NAE384	1954	45.6	-76.1	200	Ramsay Lake	North America	-30	12921	212	7	0.001	0.008	0.002	NEOTOMA
BG20	1955	67.1472	-153.65	820	Ranger Lake	North America	0	25744	300	9	0.458	0.031	0.737	NEOTOMA
NAW64	1956	42.7289	-109.194	3134	Rapid Lake	North America	0	15518	392	9	0.201	0.076	0.793	NEOTOMA
NAE385	1957	49.35	-92.7	460	Rattle Lake	North America	-1	13255	189	8	0.56	0.064	0.438	NEOTOMA
BG21	1973	67.4167	-149.8	914	Rebel Lake	North America	0	13850	384	7	0.427	0.001	0.677	NEOTOMA
BG22	1974	67.6833	-155.033	460	Redondo Lake	North America	0	5878	283	3	0.179	0.713	0.189	NEOTOMA
NAE387	1975	45.6708	-71.325	320	Vallee de l'Albion	North America	166	14163	456	5	0.01	0.012	0.01	NEOTOMA
NAW65	1976	40.0833	-105.542	3095	Redrock Lake	North America	41	11819	240	10	0.004	0.002	0.06	NEOTOMA
BG23	1977	67.25	-152.6	914	Redstone Lake	North America	0	15409	260	4	0.313	0.145	0.189	NEOTOMA
NAE388	1979	46.2119	-95.2842	443	Reidel Lake	North America	-31	13448	299	8	0.001	0.001	0.041	NEOTOMA
NAE389	1980	69.1167	-132.167	8	Reindeer Lake	North America	0	16908	583	6	0.121	0.255	0.054	NEOTOMA
NAE392	1990	48.0094	-101.54	620	Rice Lake	North America	-30	10462	78	12	0.377	0.089	0.397	NEOTOMA
NAE394	1993	54.3056	-84.5583	147	R Lake	North America	6	8802	182	4	0.096	0.049	0.341	NEOTOMA
NAE397	2190	48.26	-58.8	32	Robinson's Pond	North America	160	14577	188	3	0.001	0.005	0.001	NEOTOMA
NAE398	2191	56.7667	-64.8167	410	Lac des Roches Moutonnees	North America	294	7314	232	4	0.01	0.103	0.198	NEOTOMA
NAE399	2194	41.3525	-72.2991	11	Rogers Lake	North America	-1	18446	138	55	0.001	0.001	0.001	NEOTOMA
NAE400	2209	45.9639	-73.3308	18	Lac Romer	North America	0	9175	387	5	0.001	0.002	0.001	NEOTOMA
NAE404	2212	41.9167	-77.925	690	Rose Lake	North America	81	17593	257	5	0.013	0.015	0.035	NEOTOMA
NAE406	2214	43.9214	-69.4103	37	Ross Pond	North America	-21	14064	175	8	0.001	0.002	0.002	NEOTOMA
NAE408	2219	73.1333	-95.2833	180	Lake RS29	North America	103	11540	261	8	0.031	0.719	0.011	NEOTOMA
NAE409	2225	72.5833	-95.0667	160	Lake RS36	North America	606	10876	476.5	10	0.046	0.265	0.06	NEOTOMA
BG24	2232	67.0667	-154.233	210	Ruppert Lake	North America	644	15505	210	9	0.008	0.001	0.656	NEOTOMA
NAE411	2235	44.8708	-93.859	314	Rutz Lake	North America	0	10949	148	10	0.001	0.001	0.001	NEOTOMA
NAE412	2239	46.1319	-85.1792	259	Ryerse Lake	North America	525	10099	325.5	6	0.628	0.004	0.008	NEOTOMA
NAE414	2253	46.6542	-72.9789	240	Lac a Sam	North America	360	11146	157	7	0.166	0.285	0.155	NEOTOMA
NAE415	2257	54.4	-57.7167	100	Sandy Cove Pond	North America	0	5413	225	4	0.001	0.034	0.008	NEOTOMA
NAW67	2258	33.6583	-117.858	2	San Joaquin Marsh	North America	-39	8405	152	8	0.016	0.074	0.014	NEOTOMA
NAE416	2261	42.98	-82.32	185	Sarnia Elk Site Section	North America	6	6372	184	3	0.753	0.713	0.523	NEOTOMA
NAE417	2262	46.0578	-74.4669	454	Lac Manitou	North America	61	12549	306	4	0.001	0.001	0.002	NEOTOMA
NAE418	2263	46.1719	-74.3958	403	Lac aux Quenouilles	North America	56	13439	281	4	0.001	0.001	0.001	NEOTOMA
BG26	2270	67.5833	-151.417	650	Screaming Yellowlegs Pond	North America	0	16479	492	9	0.005	0.01	0.098	NEOTOMA
NAE421	2272	44.85	-79.98	196	Second Lake	North America	-19	12120	255	8	0.414	0.439	0.343	NEOTOMA
NAE424	2285	50.1403	-67.1319	122	LD Lake	North America	50	8169	212	3	0.244	0.61	0.292	NEOTOMA
NAE425	2291	48.2939	-72.1469	358	Saint-Francois de Sales	North America	132	11584	299	6	0.003	0.023	0.003	NEOTOMA
NAE428	2295	45.0167	-64.1833	30	Shaws Bog	North America	0	10381	231	6	0.008	0.292	0.008	NEOTOMA
NAE429	2296	45.3589	-72.5847	282	Mont Shefford	North America	64	14005	191	11	0.002	0.002	0.002	NEOTOMA
NAW71	2299	44.2697	-107.012	2665	Sherd Lake	North America	1	15943	227	3	0.101	0.089	0.073	NEOTOMA
NAE430	2300	45.15	-81.4167	206	Shouldice Lake	North America	9	11315	166	6	0.002	0.003	0.002	NEOTOMA
NAE433	2303	40.3543	-83.8125	332	Silver Lake	North America	75	12296	383.5	15	0.473	0.37	0.517	NEOTOMA
NAE435	2308	43.9667	-70.35	95	Sinkhole Pond	North America	53	14530	284	19	0.001	0.001	0.001	NEOTOMA
NAE437	2392	69.2833	-133.583	31.8	Sleet Lake	North America	0	14571	151	6	0.023	0.092	0.246	NEOTOMA
NAW72	2492	44.9333	-110.35	1884	Slough Creek Pond	North America	-42	14282	157	7	0.575	0.094	0.137	NEOTOMA
NAE440	2502	46.47	-86.9583	203	Spirit Lake	North America	-20	13890	186	8	0.008	0.308	0.004	NEOTOMA
NAE441	2506	55.5114	-119.583	835	Spring Lake	North America	-1	13448	369	5	0.132	0.222	0.481	NEOTOMA
NAE442	2507	41.6739	-76.35	342	Spring Lake	North America	0	15686	381	7	0.002	0.001	0.652	NEOTOMA
NAE443	2508	41.2369	-74.1833	223	Spruce Pond	North America	120	15971	60	10	0.001	0.001	0.001	NEOTOMA
NAE446	2520	40.2167	-84.6894	309	Stotzel-Leis Site	North America	31	27927	130	13	0.001	0.001	0.001	NEOTOMA
NAE447	2521	47.6167	-52.6667	100	Sugarloaf Pond	North America	-11	10563	111	7	0.239	0.405	0.208	NEOTOMA
NAE448	2522	60.95	-137.958	847	Sulphur Lake	North America	-45	14079	115	10	0.01	0.224	0.003	NEOTOMA
NAE449	2526	49.3197	-122.562	540	Surprise Lake	North America	40	13088	206	7	0.153	0.122	0.474	NEOTOMA
NAE450	2527	41.3914	-74.0378	380	Sutherland Pond	North America	38	16228	63	13	0.001	0.001	0.001	NEOTOMA
NAW76	2529	37.95	-119.817	1554	Swamp Lake	North America	-7	17783	152	7	0.001	0.001	0.001	NEOTOMA
NAE453	2532	67.65	-132.017	243	Sweet Little Lake	North America	0	11918	191	5	0.051	0.43	0.041	NEOTOMA
NAE455	2534	44.15	-91.45	244	Tamarack Creek	North America	11	5074	125	6	0.036	0.137	0.006	NEOTOMA
BG28	2535	63.0294	-146.063	866	Tangle Lakes	North America	166	5360	154	3	0.963	0.161	0.651	NEOTOMA
NAE456	2536	41.0333	-75.2667	277	Tannersville Bog	North America	34	11282	156	12	0.001	0.006	0.001	NEOTOMA
NAE457	2536	41.0333	-75.2667	277	Tannersville Bog	North America	49	17268	166	7	0.001	0.001	0.001	NEOTOMA
NAE458	2539	41.275	-70.0583	14	Taupawshas Bog	North America	-30	12743	378	4	0.003	0.003	0.003	NEOTOMA
NAW78	2544	46.5311	-112.396	2130	Telegraph Creek	North America	-27	11307	141	3	0.103	0.042	0.016	NEOTOMA
BG29	2547	63.0667	-145.7	1000	Ten Mile Lake	North America	0	13809	386	5	0.008	0.005	0.224	NEOTOMA
NAE463	2548	47.1932	-95.7866	448	Quallen Lake [Terhell Pond]	North America	-8	10425	184	4	0.145	0.039	0.652	NEOTOMA
NAE464	2549	46.58	-70.62	404	Petit Lac Terrien	North America	0	14417	400	7	0.003	0.008	0.002	NEOTOMA
BG30	2551	66.5833	-143.15	189	Tiinkdhul Lake	North America	-36	22092	232	8	0.769	0.076	0.112	NEOTOMA
NAW79	2553	37.9083	-119.258	3018	Tioga Pass Pond	North America	19	11136	282	5	0.059	0.327	0.016	NEOTOMA
NAE465	2554	41.95	-71.0333	20	Titicut Swamp	North America	-19	13787	258	9	0.001	0.001	0.001	NEOTOMA
NAE467	2556	50.8153	-114.599	1480	Toboggan Lake	North America	-35	11468	225	8	0.17	0.936	0.265	NEOTOMA
NAE468	2560	44.85	-77.175	274	Tonawa Lake	North America	-31	13861	202	6	0.008	0.016	0.075	NEOTOMA
NAE469	2561	52.7333	-118.367	1935	Tonquin Creek	North America	340	11159	286	5	0.519	0.325	0.548	NEOTOMA
NAE470	2562	45.5458	-73.3169	137	Lac a la Tortue	North America	0	12413	362	6	0.002	0.004	0.004	NEOTOMA
NAE471	2569	69.05	-133.45	60	Tuktoyaktuk 5	North America	-18	16864	292	6	0.327	0.119	0.213	NEOTOMA
NAE472	2570	27.5861	-81.5034	32	Lake Tulane	North America	-34	44809	239	16	0.466	0.618	0.21	NEOTOMA
NAE473	2570	27.5861	-81.5034	32	Lake Tulane	North America	990	62932	189	44	0.585	0.628	0.193	NEOTOMA
NAE476	2576	55.0167	-67.5	610	Tunturi Lake	North America	0	7323	323	6	0.387	0.415	0.326	NEOTOMA
NAE479	2784	50.7871	-116.362	1100	Twin Lakes (CA:British Columbia)	North America	-10	11353	200	4	0.173	0.005	0.019	NEOTOMA
NAW80	2785	37.4694	-108.103	3290	Twin Lakes	North America	-25	11563	136	15	0.221	0.16	0.324	NEOTOMA
NAE481	2791	45.6	-70.6333	489	Unknown Pond	North America	50	14705	140	9	0.014	0.01	0.025	NEOTOMA
NAE483	2793	47.3083	-84.2583	422	Upper Mallot Lake	North America	-5	12296	296	6	0.169	0.251	0.279	NEOTOMA
NAE484	2795	46.0833	-68.9	300	Upper South Branch Pond	North America	0	12880	257	11	0.124	0.044	0.148	NEOTOMA
NAE486	2806	44	-79.38	297	Van Nostrand Lake	North America	0	13562	237	7	0.012	0.009	0.02	NEOTOMA
NAE487	2814	43.4167	-84.8833	255	Vestaburg Bog	North America	0	11523	211	10	0.036	0.029	0.072	NEOTOMA
NAE488	2815	60.7828	-69.8328	50	Baie du Diana	North America	288	7853	288	3	0.396	0.504	0.483	NEOTOMA
NAE489	2822	42.3515	-88.1847	229	Volo Bog	North America	106	13025	267	8	0.001	0.001	0.004	NEOTOMA
NAW81	2825	48.5292	-124.002	950	Walker Lake	North America	32	15333	263	6	0.577	0.04	0.37	NEOTOMA
NAE490	2828	52.7833	-117.083	2260.1	Watchtower Basin	North America	0	8267	115	5	0.398	0.181	0.795	NEOTOMA
NAE492	2839	34.1676	-80.7762	90	White Pond	North America	0	23370	611	5	0.075	0.007	0.502	NEOTOMA
NAE496	2849	47.4717	-91.66	559	Weber Lake	North America	10	15205	230	7	0.083	0.124	0.096	NEOTOMA
NAE499	2852	45.0333	-77.4333	316	Weslemkoon Lake	North America	37	8092	253	4	0.734	0.93	0.625	NEOTOMA
NAW82	2856	48.6722	-124.844	15	Whyac Lake	North America	228	14031	350	5	0.358	0.026	0.42	NEOTOMA
BG31	2857	64.3333	-151.267	305	Wien Lake	North America	0	14215	378	10	0.018	0.001	0.864	NEOTOMA
NAE501	2858	52.2417	-117.217	2355	Wilcox Pass	North America	0	10890	326	5	0.38	0.451	0.772	NEOTOMA
NAE503	2862	41.9667	-71.1167	20	Winneconnet Pond	North America	35	16494	341	13	0.001	0.001	0.001	NEOTOMA
NAE505	2864	42.4	-85.3833	271	Wintergreen Lake	North America	-20	15034	271	13	0.147	0.149	0.149	NEOTOMA
NAE506	2865	59.25	-114.15	880	Wild Spear Lake	North America	-30	12690	264	5	0.432	0.597	0.125	NEOTOMA
NAE508	2933	45.005	-93.5728	292	Wolsfeld Lake	North America	-25	13098	191	14	0.001	0.001	0.02	NEOTOMA
NAE509	2934	46.4292	-85.6611	259	Wolverine Lake	North America	119	11738	234	6	0.702	0.238	0.826	NEOTOMA
NAE510	2937	45.3333	-90.0833	464	Wood Lake	North America	0	15653	335	8	0.001	0.004	0.001	NEOTOMA
NAE511	2943	43.9	-80.4	484	Wylde Bog	North America	53	10785	139	5	0.001	0.001	0.001	NEOTOMA
NAE512	2944	43.91	-80.4	484	Wylde Lake	North America	-26	13009	228	5	0.003	0.001	0.094	NEOTOMA
NAE513	2947	48.5039	-79.6378	356	Lac Yelle	North America	0	10768	369	5	0.001	0.316	0.001	NEOTOMA
NAE514	2948	46.75	-87.95	445	Yellow Dog Pond	North America	0	10318	174	11	0.31	0.209	0.274	NEOTOMA
NAE517	2952	45.55	-78.64	475	Found Lake	North America	114	13509	224	7	0.35	0.434	0.296	NEOTOMA
NAE518	2954	41.5831	-85.25	294	Pretty Lake	North America	0	15844	216	18	0.001	0.001	0.004	NEOTOMA
NAE519	2956	46.8333	-87.9214	258	Canyon Lake	North America	-9	12441	95	9	0.522	0.378	0.7	NEOTOMA
NAW85	2957	37.55	-105.5	3523	Como Lake	North America	0	14611	389	6	0.001	0.001	0.013	NEOTOMA
NAE520	2959	45.2556	-67.3306	107	Basswood Road Lake/Splan Pond	North America	0	15987	212	8	0.001	0.001	0.003	NEOTOMA
NAE525	5803	43	-78	189	Hiscock Site	North America	179	12809	26	33	0.015	0.035	0.009	NEOTOMA
NAE529	7529	46.186	-85.3082	258	Little Dollar Lake	North America	-20	6926	267	7	0.821	0.175	0.299	NEOTOMA
NAE530	8551	44.5924	-93.4132	305	Sharkey Lake	North America	71	13233	28	13	0.004	0.001	0.005	NEOTOMA
NAE531	8552	44.2189	-93.8401	311	Kimble Pond	North America	-48	12311	29	10	0.037	0.091	0.005	NEOTOMA
NAE532	8559	45.0265	-83.61	223	Irwin Smith Bog	North America	-32	7130	20	24	0.356	0.025	0.002	NEOTOMA
NAE533	8561	46.5986	-96.1868	393	West Olaf Lake	North America	-54	8948	88	12	0.016	0.009	0.031	NEOTOMA
NAE542	8586	46.2152	-89.3208	522	Glimmerglass Lake	North America	44	11558	328	6	0.071	0.665	0.051	NEOTOMA
NAE546	9717	48.0859	-98.9293	443	Devils Lake, Creel Bay	North America	-36	13742	192	29	0.001	0.001	0.487	NEOTOMA
NAE551	9798	50.7805	-115.93	1183	Dog Lake	North America	19	10249	75	5	0.452	0.163	0.744	NEOTOMA
NAW90	9830	37.6721	-112.792	3127	Lowder Creek Bog	North America	-42	15782	383	5	0.481	0.56	0.203	NEOTOMA
NAE557	9866	46.3507	-69.0517	370	Big Reed Pond Hollow	North America	93	6332	120	8	0.537	0.597	0.387	NEOTOMA
NAE568	9890	46.3348	-69.0494	360	Buckley Pond Hollow	North America	105	9788	200	9	0.01	0.729	0.002	NEOTOMA
NAE570	9892	44.0318	-68.6304	65	Isle au Haut South Hollow	North America	63	5280	162	4	0.001	0.001	0.001	NEOTOMA
NAE572	9894	44.3733	-68.0726	10	Schoodic Peninsula Hollow	North America	154	8255	269	7	0.038	0.099	0.03	NEOTOMA
NAW92	9942	47.6769	-124.019	709	Yahoo Lake	North America	29	13914	307	7	0.481	0.269	0.003	NEOTOMA
NAE573	9943	51.1066	-127.534	4	Two Frog Lake	North America	-52	13524	231	5	0.53	0.002	0.405	NEOTOMA
NAW94	9947	45.7069	-114.983	2250	Burnt Knob Lake	North America	-35	15010	373	15	0.349	0.388	0.422	NEOTOMA
NAW95	9974	45.8917	-114.263	2300	Baker Lake	North America	-41	13860	368	15	0.156	0.181	0.201	NEOTOMA
NAE576	9980	41.1962	-81.3348	321	East Twin Lake	North America	41	13532	332.5	9	0.004	0.005	0.004	NEOTOMA
NAW96	9985	46.3202	-114.652	1787	Hoodoo Lake	North America	-43	9869	198	7	0.389	0.145	0.664	NEOTOMA
NAE579	9991	30.1922	-93.2794	0	Prien Lake	North America	-41	5499	102	4	0.611	0.825	0.542	NEOTOMA
NAE581	9993	46.2287	-85.3803	251	Nelson Lake	North America	-46	7874	296	9	0.454	0.013	0.85	NEOTOMA
NAW98	9994	47.8837	-123.351	1544	Moose Lake	North America	-19	36118	230	7	0.394	0.049	0.693	NEOTOMA
NAW99	9995	47.7129	-123.533	1415	Martins Lake	North America	96	12922	243	5	0.503	0.283	0.391	NEOTOMA
NAE582	9999	66.6225	-61.6493	323	Dye Lower Water Lake (Dyer Lake)	North America	103	10903	248	5	0.001	0.001	0.001	NEOTOMA
NAE593	10034	47.1294	-88.317	189	Mud Lake	North America	-49	9733	152	9	0.001	0.007	0.001	NEOTOMA
NAE594	10036	47.912	-89.0908	301	Lily Lake	North America	997	10693	139	7	0.003	0.014	0.007	NEOTOMA
NAW102	10053	41.191	-122.511	1860	Mumbo Lake	North America	25	14667	399	6	0.02	0.02	0.075	NEOTOMA
NAW103	10061	37.9021	-107.615	3740	Lake Emma	North America	-29	11864	117	4	0.299	0.288	0.388	NEOTOMA
NAE595	10074	49.4502	-99.2891	409	Jones Lake	North America	-52	11420	74	28	0.001	0.001	0.011	NEOTOMA
NAE596	10075	51.2878	-101.325	568	Mallard Pond	North America	-48	8614	88	18	0.007	0.31	0.001	NEOTOMA
NAE597	10076	41.9362	-70.7574	40	Makepeace Cedar Swamp	North America	7	13603	297	13	0.001	0.001	0.001	NEOTOMA
BG36	10083	67.1579	-151.86	250	Code Lake	North America	-23	7397	327	8	0.099	0.501	0.042	NEOTOMA
BG38	10100	67.0708	-154.245	230	Ruppert Lake	North America	167	12937	110	18	0.008	0.001	0.368	NEOTOMA
BG39	10101	67.1265	-151.384	290	Wild Tussock Lake	North America	555	7310	236	7	0.337	0.18	0.529	NEOTOMA
BG40	10102	67.1112	-152.491	240	Xindi Lake	North America	-53	14945	226	11	0.002	0.001	0.149	NEOTOMA
NAW104	10107	39.2949	-105.538	3079	Lost Park	North America	-41	13762	303	5	0.693	0.938	0.494	NEOTOMA
NAE604	10108	43.4665	-79.9492	268	Crawford Bog	North America	-25	17862	69	4	0.001	0.002	0.007	NEOTOMA
NAE605	10109	38.0303	-76.2144	0	Chesapeake Bay (MD99-2207)	North America	648	11995	32	13	0.034	0.115	0.018	NEOTOMA
NAE606	10110	38.5372	-76.4864	0	Chesapeake Bay (MD99-2208)	North America	-43	8223	103	8	0.545	0.544	0.538	NEOTOMA
NAE607	10111	38.8861	-76.3944	0	Chesapeake Bay (MD99-2209)	North America	281	7543	15	23	0.413	0.349	0.455	NEOTOMA
NAE609	10114	51.6686	-121.454	1029	Big Lake	North America	-34	10159	308	21	0.445	0.027	0.628	NEOTOMA
NAE611	10118	32.0459	-95.5062	101	Caddo Creek (Core 3)	North America	-56	6862	141	5	0.115	0.133	0.101	NEOTOMA
NAE612	10123	51.0406	-118.154	1845	Eagle Lake	North America	-50	9662	251	4	0.004	0.003	0.001	NEOTOMA
NAE613	10128	41.6355	-87.0945	184	Cowles Bog	North America	84	7107	334	5	0.04	0.134	0.016	NEOTOMA
NAE618	10145	50.1666	-127.752	550	Cassiope Pond	North America	92	13199	245	4	0.435	0.454	0.458	NEOTOMA
NAE620	10151	51.1944	-127.382	6	Tiny Lake	North America	0	13949	284	3	0.111	0.002	0.226	NEOTOMA
NAE622	10153	50.1832	-127.698	506	Pyrola Lake	North America	76	15074	202	4	0.13	0.061	0.332	NEOTOMA
NAE626	10160	43.8002	-89.5943	270	Emrick Lake	North America	-54	13437	119	7	0.001	0.001	0.34	NEOTOMA
NAE627	10163	46.3467	-84.8576	272	East Soldier Lake	North America	16	9666	167	5	0.003	0.136	0.029	NEOTOMA
NAE629	10171	56.2428	-130.055	794	Berendon Fen	North America	-18	6989	149	7	0.737	0.902	0.582	NEOTOMA
NAE631	10172	42.5375	-72.1829	358	Black Gum Swamp	North America	-28	14109	147	10	0.001	0.001	0.001	NEOTOMA
NAE633	10183	57.595	-130.096	899	Skinny Lake	North America	273	9058	393	6	0.024	0.041	0.104	NEOTOMA
NAE634	10186	42.0288	-74.6042	762	Balsam Lake	North America	-28	15511	179	8	0.001	0.002	0.001	NEOTOMA
NAW107	10191	35.832	-105.722	3115	Stewart Bog	North America	-25	14297	77	13	0.427	0.426	0.482	NEOTOMA
NAW108	10195	40.5	-114.031	1297	Blue Lake Wetlands	North America	-54	20220	319	11	0.194	0.21	0.138	NEOTOMA
NAE643	10209	61.564	-137.228	985	Long Last Lake	North America	-39	10156	208	6	0.033	0.011	0.324	NEOTOMA
NAE644	10211	47.6838	-95.3984	410	Deep Lake	North America	196	10170	182	3	0.24	0.009	0.528	NEOTOMA
BG41	10212	63.5647	-143.918	503	Jan Lake	North America	-32	14850	272	23	0.206	0.005	0.788	NEOTOMA
NAW111	10213	37.4235	-119.579	1515	Nichols Meadow	North America	-39	14821	294	3	0.041	0.041	0.152	NEOTOMA
BG42	10214	60.6229	-150.759	81	Paradox Lake	North America	-41	13048	267	13	0.002	0.001	0.74	NEOTOMA
NAE647	10218	58.8922	-129.834	1439	Pyramid Lake	North America	321	6006	368	5	0.67	0.068	0.274	NEOTOMA
NAE650	10227	50.715	-57.3744	8	Bass Pond	North America	-43	8860	286	7	0.437	0.127	0.202	NEOTOMA
NAW115	10277	44.5179	-116.152	2255	Van Wyck	North America	-45	13661	400	5	0.161	0.097	0.553	NEOTOMA
NAE656	10286	51.435	-83.6175	79	Albany River Bog	North America	321	6553	280	7	0.093	0.461	0.062	NEOTOMA
BG43	10298	60.7165	-150.533	78	Portage Lake	North America	-45	10795	346	6	0.52	0.23	0.537	NEOTOMA
NAW119	10299	41.9843	-111.333	1804.5	Bear Lake	North America	102	260586	240	36	0.004	0.007	0.023	NEOTOMA
NAW120	10309	41.3465	-122.56	1926	Bluff Lake	North America	273	13873	400	10	0.029	0.132	0.016	NEOTOMA
NAE662	10316	46.5205	-86.3539	278	Buck Lake	North America	-34	8074	146	7	0.393	0.057	0.705	NEOTOMA
NAE663	10319	49.1191	-119.683	1803	Buckbean Bog	North America	-45	11486	59	8	0.346	0.098	0.122	NEOTOMA
NAE667	10340	49.1923	-120.096	2101	Crater Lake	North America	-45	13417	107	9	0.191	0.008	0.609	NEOTOMA
BG44	10345	64.421	-149.898	134	Dune Lake	North America	-45	11928	156	17	0.082	0.001	0.886	NEOTOMA
NAE670	10348	44.3511	-75.8704	75	Goose Bay Marsh	North America	120	8182	76	11	0.894	0.664	0.895	NEOTOMA
NAE671	10351	49.6666	-109.904	1230	Harris Lake	North America	208	10291	60	6	0.142	0.129	0.323	NEOTOMA
NAE672	10352	46.3073	-91.1983	412	Hemlock Lake	North America	-29	10689	193	4	0.001	0.005	0.001	NEOTOMA
NAE674	10355	63.6668	-65.1513	264	Lake Jake	North America	-41	9831	251	8	0.001	0.011	0.42	NEOTOMA
NAE675	10357	30.2601	-87.6649	0	Lake Shelby	North America	2	5474	132	8	0.006	0.086	0.004	NEOTOMA
NAW125	10361	41.9769	-120.21	2047	Lily Lake	North America	-54	10654	116	12	0.141	0.029	0.373	NEOTOMA
NAW127	10364	45.8241	-123.579	452	Lost Lake	North America	-50	8658	167	7	0.577	0.393	0.581	NEOTOMA
NAW128	10368	39.4604	-120.649	1778	McMurray Lake	North America	-39	15126	400	5	0.058	0.046	0.093	NEOTOMA
NAW129	10369	38.008	-119.025	1945	Mono Lake	North America	-36	13490	276	16	0.223	0.047	0.455	NEOTOMA
NAE679	10371	71.86	-124.47	30	Moraine Lake	North America	0	12001	196	4	0.004	0.004	0.014	NEOTOMA
NAE681	10374	73.5139	-120.276	120	Caribou Lake (MS-74-15)	North America	116	11797	232	4	0.006	0.004	0.025	NEOTOMA
NAE682	10376	46.8945	-67.4	151	Roulston Lake (MS-78-15)	North America	52	13027	400	5	0.007	0.009	0.001	NEOTOMA
BG46	10385	63.052	-147.392	931	Nutella Lake	North America	-46	7477	344	6	0.194	0.077	0.585	NEOTOMA
BG47	10386	63.0545	-147.421	813	Swampbuggy Lake	North America	-46	8323	233	11	0.001	0.001	0.017	NEOTOMA
NAE684	10388	52.5063	-101.63	640	Porcupine Mountain	North America	92	8187	155	8	0.006	0.001	0.301	NEOTOMA
NAE685	10392	30.391	-88.5855	0	Pascagoula Marsh	North America	-43	5072	89	6	0.641	0.162	0.902	NEOTOMA
NAE689	10407	49.1197	-119.677	1807	Testalinden Lake	North America	-44	7626	334	3	0.603	0.53	0.346	NEOTOMA
NAW130	10410	36.052	-119.78	55	Tulare Lake	North America	0	29432	240	14	0.001	0.003	0.004	NEOTOMA
NAW131	10411	44.0219	-121.543	1543	Tumalo Lake	North America	-55	12050	340	9	0.363	0.581	0.116	NEOTOMA
NAE694	10421	51.0044	-127.269	2	Woods Lake	North America	26	14232	278	5	0.302	0.021	0.472	NEOTOMA
NAE695	10422	43.041	-78.3992	239	Divers Lake	North America	-43	14533	122	12	0.001	0.018	0.001	NEOTOMA
NAE698	10430	46.2343	-89.2815	544	Jay Lake	North America	35	10453	356	8	0.167	0.328	0.071	NEOTOMA
NAE699	10431	46.1404	-89.2553	514	Lake O' Pines	North America	-39	12455	350	7	0.002	0.088	0.002	NEOTOMA
NAW132	10449	34.7789	-111.518	2047	Stoneman Lake	North America	-42	10267	143	7	0.097	0.237	0.087	NEOTOMA
BG48	10450	62.5591	-153.649	320	Farewell Lake	North America	-45	12431	216	13	0.065	0.249	0.093	NEOTOMA
BG49	10453	59.7962	-158.54	142	Grandfather Lake	North America	-40	15444	400	9	0.006	0.001	0.066	NEOTOMA
NAW133	10465	40.572	-120.265	1359	Secret Valley Marsh	North America	-43	9660	236	5	0.144	0.146	0.329	NEOTOMA
NAW134	10473	40.4115	-121.39	1829	Little Willow Lake	North America	1	16268	199	6	0.132	0.003	0.754	NEOTOMA
NAW135	10476	41.2073	-122.497	1737	Cedar Lake	North America	121	12206	241	4	0.056	0.021	0.207	NEOTOMA
NAW138	10482	39.4896	-123.035	1340	Tule Lake	North America	-26	8808	295	3	0.016	0.065	0.009	NEOTOMA
NAE713	10486	45.6702	-62.611	5	Chance Harbour Lake	North America	-35	15698	322	9	0.001	0.001	0.001	NEOTOMA
NAE714	10487	57.5608	-94.2679	110	Lost Moose Core 128	North America	-34	5072	242	5	0.11	0.068	0.292	NEOTOMA
NAE715	10488	47.8303	-66.1823	264	Island Lake	North America	22	12158	200	4	0.001	0.001	0.001	NEOTOMA
NAE718	10496	44.9759	-62.0906	9	Pye Lake	North America	-40	13726	249	9	0.002	0.01	0.001	NEOTOMA
NAE720	10498	57.0871	-94.1694	125	Thibaudeau	North America	-34	7242	143	4	0.1	0.164	0.11	NEOTOMA
NAE721	10499	70.4619	-68.5028	11	Patricia Bay Lake	North America	119	7562	105	4	0.018	0.374	0.002	NEOTOMA
NAE723	10506	42.7889	-88.8432	302	Lima Bog	North America	-20	20308	63	9	0.001	0.001	0.003	NEOTOMA
NAW144	10507	41.7847	-115.484	2424	Mission Cross Bog	North America	-24	9772	235	8	0.027	0.243	0.06	NEOTOMA
NAW145	10508	41.1339	-115.505	1818	Ruby Marsh	North America	-30	29607	255	11	0.002	0.194	0.02	NEOTOMA
NAE724	10515	41.4094	-74.5513	256	Binnewater Pond	North America	-40	26842	100	8	0.001	0.001	0.001	NEOTOMA
NAE729	10521	44.1991	-78.1423	186	Rice Lake	North America	-23	9557	66	4	0.065	0.092	0.038	NEOTOMA
BG50	10537	68.6542	-149.681	668	Red Green Lake	North America	-47	8414	202	8	0.454	0.406	0.3	NEOTOMA
BG51	10538	68.4988	-157.03	505	Tukuto Lake	North America	21	35847	150	11	0.324	0.001	0.889	NEOTOMA
BG52	10539	68.6314	-149.417	805	Upper Capsule Lake	North America	-47	11357	232	8	0.232	0.151	0.208	NEOTOMA
NAE731	10551	51.8399	-89.6154	348	Mark Pond	North America	-30	8032	104	3	0.891	0.493	0.799	NEOTOMA
NAE733	10554	52.5317	-91.3724	358	Round Pond	North America	-30	9083	98	3	0.02	0.047	0.188	NEOTOMA
NAE734	10556	44.1671	-78.1025	234	Webbs Lake	North America	-30	10029	130	3	0.614	0.498	0.741	NEOTOMA
NAE736	11557	44.5568	-78.2248	242	Lovesick Lake	North America	-50	10918	376	6	0.005	0.002	0.014	NEOTOMA
NAE737	11563	45.5196	-89.5551	460	Capitola Lake	North America	-5	9280	222	6	0.006	0.002	0.238	NEOTOMA
BG53	11571	58.7723	-155.945	223	Idavain Lake	North America	-1	17035	285	13	0.001	0.001	0.001	NEOTOMA
BG57	11575	66.0293	-147.553	242	Sands of Time Lake	North America	-31	26049	499	11	0.431	0.179	0.016	NEOTOMA
BG64	11589	63.8886	-149.252	648	Eightmile Lake	North America	37	9300	713	5	0.124	0.053	0.542	NEOTOMA
BG65	11596	59.6339	-151.512	10	Homer Beach	North America	122	13990	501	3	0.864	0.001	0.007	NEOTOMA
BG66	11597	60.5009	-150.91	78	Longmere Lake	North America	2	13219	330	3	0.013	0.001	0.816	NEOTOMA
BG67	11599	63.9864	-145.54	379	Mosquito Pond	North America	88	11450	664.5	3	0.001	0.001	0.003	NEOTOMA
BG68	11600	63.8422	-149.036	548	Otto Lake	North America	-12	6597	185	3	0.288	0.065	0.003	NEOTOMA
NAE739	11602	44.9196	-88.1569	412	Beaver Lake	North America	-30	5952	108	6	0.528	0.016	0.84	NEOTOMA
BG70	11604	63.4485	-162.108	7	Zagoskin Lake	North America	48	33207	327	12	0.001	0.001	0.037	NEOTOMA
NAE740	11605	49.9927	-121.493	381	Fishblue (Blue) Lake	North America	-26	12225	264	4	0.004	0.309	0.029	NEOTOMA
NAE741	11606	46.9732	-94.6814	415	Steel Lake	North America	-50	11840	81	33	0.001	0.001	0.206	NEOTOMA
NAE743	11608	69.0808	-121.429	775	South Lake	North America	-51	15383	716	5	0.166	0.266	0.459	NEOTOMA
NAE744	11610	46.1447	-86.483	437	Lorraine Lake	North America	-30	11565	170	8	0.473	0.302	0.802	NEOTOMA
NAE745	11611	46.6151	-88.8604	437	Penegor Lake	North America	-35	9609	233	7	0.571	0.002	0.019	NEOTOMA
NAW158	11617	37.0217	-106.451	3100	Cumbres Bog	North America	302	19720	221	8	0.092	0.084	0.11	NEOTOMA
NAE748	11620	43.6774	-94.6981	382	Fox Lake	North America	-10	9283	104	6	0.032	0.023	0.027	NEOTOMA
NAE752	11736	43.2619	-80.2592	255	Spirea Wetland	North America	708	13512	81	9	0.006	0.109	0.002	NEOTOMA
NAE753	11747	55.3312	-105.055	378	Lake A	North America	-29	10310	157	3	0.001	0.001	0.069	NEOTOMA
NAE754	11748	55.4309	-104.939	418	West Naniskak Lake	North America	-29	9558	244	3	0.004	0.001	0.107	NEOTOMA
NAE755	11805	42.8281	-72.4211	350	Lost Swamp	North America	-40	15712	203	5	0.001	0.002	0.001	NEOTOMA
NAE756	11854	56.8116	-132.936	20	Mitkof Island	North America	-55	12713	270	13	0.07	0.196	0.116	NEOTOMA
NAE758	11925	49.4964	-116.905	2074	NEL03	North America	-49	9576	255	7	0.049	0.219	0.099	NEOTOMA
NAE759	11926	43.872	-64.9288	10	Path Lake	North America	-43	9128	53	7	0.769	0.43	0.785	NEOTOMA
NAE760	11928	66.3478	-104.946	234	TK-2 Lake	North America	121	8633	220	8	0.124	0.072	0.109	NEOTOMA
NAE761	11934	49.4697	-115.77	1080	Pyatts Lake	North America	72	6922	395	7	0.307	0.029	0.101	NEOTOMA
BG72	12999	63.641	-171.454	1.6	Naskak	North America	189	7709	178	6	0.249	0.373	0.235	NEOTOMA
NAW164	13042	48.659	-121.041	1100	Panther Potholes	North America	-17	10643	176	15	0.515	0.032	0.926	NEOTOMA
NAE763	13288	68.8291	-138.744	163	Trout Lake	North America	-59	15342	453	7	0.143	0.014	0.051	NEOTOMA
NAW165	13290	48.6051	-122.901	88	Killebrew Lake Fen	North America	219	13855	128	7	0.179	0.386	0.062	NEOTOMA
NAE768	13350	41.7574	-86.5221	226.8	Spicer Lake	North America	-58	15325	85	13	0.001	0.001	0.002	NEOTOMA
NAE769	13362	44.7357	-81.0026	235	Mary Lake	North America	0	11399	31	5	0.029	0.034	0.046	NEOTOMA
NAE770	13375	49.4914	-117.645	1515	Cooley Lake	North America	-30	7561	92	6	0.005	0.393	0.006	NEOTOMA
NAE771	13376	53.6454	-121.505	892	Gerry Lake	North America	49	11149	135	11	0.161	0.065	0.066	NEOTOMA
NAW166	13377	47.9367	-122.881	60	Crocker Lake	North America	51	12335	217	5	0.226	0.108	0.337	NEOTOMA
BG74	13454	57.1781	-170.248	36.8	Lake Hill	North America	-53	11336	132	8	0.02	0.041	0.023	NEOTOMA
NAE772	13455	48.6071	-103.624	607.8	Kettle Lake	North America	387	9722	15	46	0.11	0.028	0.372	NEOTOMA
NAE773	13477	60.8126	-135.341	756	Dragonfly Lake	North America	123	10943	228	10	0.002	0.003	0.008	NEOTOMA
NAE774	13479	60.5161	-133.209	898.6	Haircut Lake	North America	18	8074	324	6	0.779	0.161	0.139	NEOTOMA
NAE776	13482	60.4455	-133.562	799.5	Salmo Lake	North America	-60	10557	264	8	0.003	0.003	0.106	NEOTOMA
NAW168	13486	37.611	-106.844	3473.4	Hunters Lake	North America	-32	14009	363	10	0.013	0.025	0.004	NEOTOMA
NAW169	13487	45.2625	-110.816	1599.4	Dailey Lake	North America	-51	14352	67	16	0.282	0.044	0.004	NEOTOMA
BG75	13516	60.7873	-150.831	98.9	Swanson Fen	North America	21	14255	180	10	0.027	0.001	0.778	NEOTOMA
NAE777	13528	46.5658	-86.0752	287.9	South Rhody peatland	North America	-42	10339	78	11	0.353	0.042	0.058	NEOTOMA
NAE778	13572	69.9	-95.07	120.5	Lake JR01	North America	-5	7093	94	18	0.464	0.353	0.704	NEOTOMA
NAE780	13583	41.0982	-74.6396	181.2	Lake Grinnell	North America	-55	11844	143	8	0.001	0.001	0.001	NEOTOMA
NAE781	13625	52.1114	-119.301	677	Eleanor Lake	North America	265	10601	168	21	0.141	0.035	0.013	NEOTOMA
NAW172	13627	42.148	-111.579	2500	Plan B Pond	North America	-39	13804	365	14	0.04	0.052	0.077	NEOTOMA
NAW173	13628	39.765	-107.346	3277	Bison Lake	North America	-51	16891	265	8	0.043	0.035	0.051	NEOTOMA
NAE787	13643	71.344	-113.781	236.1	Lake KR02 (unofficial name)	North America	-28	11024	165	22	0.003	0.077	0.009	NEOTOMA
NAE788	13644	61.0195	-138.088	1302.8	Upper Fly Lake	North America	-49	14109	208	15	0.485	0.573	0.58	NEOTOMA
NAW174	13658	41.382	-120.221	2747	Patterson Lake	North America	-46	12616	229	17	0.278	0.07	0.263	NEOTOMA
NAW175	13671	42.022	-123.459	1638	Bolan Lake	North America	-49	14335	315	24	0.625	0.01	0.916	NEOTOMA
NAW176	13680	36.047	-106.508	2925	Chihuahuenos Bog	North America	13	14916	395	9	0.772	0.845	0.592	NEOTOMA
NAW177	13683	38.0744	-111.571	3219	Purple Lake	North America	-55	8406	90	17	0.666	0.734	0.484	NEOTOMA
BG76	13690	66.0682	-145.406	221.8	Screaming Lynx Lake	North America	-40	10025	195	40	0.061	0.949	0.001	NEOTOMA
NAW178	13695	46.5166	-114.684	1109	Star Meadows	North America	-60	124241	340	14	0.007	0.001	0.233	NEOTOMA
BG77	13897	60.53	-145.455	60.4	Corser Bog	North America	-60	11521	234	15	0.005	0.123	0.005	NEOTOMA
NAE792	13899	48.7104	-65.4128	475	Lac Triangle	North America	-44	11286	394	9	0.018	0.385	0.002	NEOTOMA
NAE793	13910	48.9386	-64.5971	149	Petit lac Bouchard	North America	-46	6274	105	6	0.052	0.002	0.146	NEOTOMA
NAW183	13922	39.2532	-117.165	2400	Kingston Meadow	North America	-48	5948	151	9	0.048	0.301	0.013	NEOTOMA
NAE798	14031	53.5319	-132.976	232	Hippa Lake	North America	143	14258	112	6	0.026	0.55	0.005	NEOTOMA
NAE800	14033	50.5712	-127.079	95	Port McNeill Bog	North America	-25	10402	152	8	0.685	0.289	0.263	NEOTOMA
NAW185	14039	48.7829	-123.303	103.5	Roe Lake	North America	-61	9388	78	20	0.614	0.092	0.087	NEOTOMA
NAE802	14051	53.2789	-84.2054	114	Lake AT01	North America	-56	6592	61	15	0.047	0.408	0.03	NEOTOMA
NAW196	14310	39.6582	-105.603	3235.6	Echo Lake	North America	-38	22668	212	5	0.124	0.149	0.082	NEOTOMA
NAE807	alfies	47.8833	-84.8667	292.4	Alfies Lake	North America	0	11433	158	5	0.001	0.015	0.001	NEOTOMA
NAE808	attawaps	53	-85.17	115	Attawapiskat Lake	North America	-5	6784	205	4	0.004	0.003	0.008	NEOTOMA
NAE809	blackntn	47.9	-84.8667	179.5	Blackington Lake	North America	24	10016	192	3	0.001	0.002	0.001	NEOTOMA
NAE810	glenboro	49.4333	-99.2833	418.8	Glenboro Lake Site	North America	11	14553	180	7	0.001	0.001	0.001	NEOTOMA
NAE812	hopedale	55.4667	-60.2833	54	Hopedale Pond	North America	196	6409	113	6	0.105	0.079	0.35	NEOTOMA
NAE815	maria	68.2667	-133.467	53.8	Maria Lake	North America	-24	13775	105	6	0.095	0.286	0.006	NEOTOMA
NAE817	nainpond	56.5333	-61.8167	65	Nain Pond	North America	49	10715	260	5	0.327	0.267	0.172	NEOTOMA
NAE820	pyramid	57.6333	-65.1667	482.5	Pyramid Hills Lake	North America	99	8407	184	6	0.027	0.054	0.084	NEOTOMA
NAE821	sheelar	29.5167	-82	28	Sheelar Lake	North America	0	28343	252	10	0.559	0.943	0.246	NEOTOMA
NAE823	terhell	47.1878	-95.7706	457	Terhell Pond	North America	-7	10446	185	4	0.14	0.041	0.616	NEOTOMA

## Sheet: METADATA_collections
Site NO	LatDD	LonDD	Altitude(m)	Site Name	Location	Archive	Proxy General	Proxy Detial	Seasonality	Min Age	Max Age	Resolution (yr)	Reference	Doi	Title	Source
C639-1	22.64	99.6	1140	Lake Ximenglongtan	Asia	lake	GDGTs	MBT‘5ME	annual	111.48	9291.76	86.6064	Ning2019	10.1016/j.orggeochem.2019.05.003	Holocene mean annual air temperature (MAAT) reconstruction based on branched glycerol dialkyl glycerol tetraethers from Lake Ximenglongtan, southwestern China	this compilation
C621-1	26.7667	119.033	1007	Shuizhuyang	Asia	peat	GDGTs	MBT'–CBT	annual	1201.92	29262.8	384.615	Wang2017	10.1016/j.chemgeo.2017.05.014	Branched GDGT-based paleotemperature reconstruction of the last 30,000 years in humid monsoon region of Southeast China	this compilation
C632-1	30.5619	91.1778	4280	CN01	Asia	peat	GDGTs	MBT'-CBT	annual	243	9921	146	Cheung2017	10.1177/0959683617702225	Holocene temperature and precipitation variability on the central Tibetan Plateau revealed by multiple palaeo-climatic proxy records from an alpine wetland sequence	Temp12k_v1
C633-1	32.75	81.67	4427	Aweng Co	Asia	lake	GDGTs	MBT'-CBT	annual	-46	12100	192.5	Li2017	10.1017/qua.2017.9	Holocene climatic and environmental change on the western Tibetan Plateau revealed by glycerol dialkyl glycerol tetraethers and leaf wax deuterium-to-hydrogen ratios at Aweng Co	Temp12k_v1
C640-1	32.7667	102.517	3507	Hongyuan	Asia	peat	GDGTs	MBT'–CBT	annual	32.46	13265.5	105.5	Zheng2015	10.1016/j.orggeochem.2015.07.012	Peatland GDGT records of Holocene climatic and biogeochemical responses to the Asian Monsoon	this compilation
C624-1	35.8639	102.808		Shanglajia	Asia	loess	GDGTs	brGDGTs	annual	98.27	6902.25	425	Zhao2018	10.1016/j.quaint.2018.05.009	Mid-late Holocene temperature and precipitation variations in the Guanting Basin, upper reaches of the Yellow River	this compilation
C616-1	36.0153	97.9211	2956	Xiangride	Asia	loess	GDGTs	MATmr	annual	0	7168.18	127.275	Sun2019	10.1016/j.chemgeo.2019.119282	The coupled evolution of mid- to late Holocene temperature and moisture in the southeast Qaidam Basin	this compilation
C619-1	42.2167	126.517	910	Hani	Asia	peat	GDGTs	MBT‘5ME	annual	0	16180.3	153.9	Zheng2017	10.1130/G39401.1	Atmospheric connections with the North Atlantic enhanced the deglacial warming in northeast China	Temp12k_v1
C618-1	42.3	126.283	500	Gushantun	Asia	peat	GDGTs	brGDGTs	annual	0	13266.7	127.34	Zheng2018	10.1016/j.epsl.2018.04.019	Transition from a warm and dry to a cold and wet climate in NE China across the Holocene	this compilation
C625-1	30.45	110.417	294	Heshang Cave	Asia	speleothem	other biomarker	3-OH-Fatty Acids, RAN15	annual	73	8807	91	Wang2018	10.1016/j.quascirev.2018.05.030	Holocene temperature and hydrological changes reconstructed by bacterial 3-hydroxy fatty acids in a stalagmite from central China	Temp12k_v1
C617-1	31.4667	110	1700	Dajiuhu Peatland Zk-3	Asia	peat	other biomarker	C15 fatty alcohols, BNA15	annual	183.33	12935.6	73.33	Huang2013	10.1177/0959683613483617	Paleotemperature variability in central China during the last 13 ka recorded by a novel microbial lipid proxy in the Dajiuhu peat deposit	Temp12k_v1
C533-1	66.62	13.68	280	Soylegrotta	Europe	speleothem	d18O	calcite	annual	136.503	9955.22	30.575	Lauritzen1999	10.1191/095968399667823929	Calibration of the speleothem delta function: an absolute temperature record for the Holocene in northern Norway	Temp12k_v1
C612-1	47.49	7.02	491	Milandre Cave	Europe	speleothem	dD	fluid inclusions	annual	-19.5	13923	35.5	Affolter2019	10.1126/sciadv.aav3809	Central Europe temperature constrained by speleothem fluid inclusion water isotopes over the past 14,000 years	Temp12k_v1
C506-1	0.08	37.53	2350	Sacred Lake	Europe	lake	GDGTs	brGDGTs	annual	63	47730	336.5	Loomis2012	10.1016/j.epsl.2012.09.031	Calibration and application of the branched GDGT temperature proxy on East African lake sediments	Temp12k_v1
C546-1	12	37.3	1830	TanaLake	Europe	lake	GDGTs	brGDGTs	annual	397.063	16052.9	208.081	Loomis2015	10.1016/j.palaeo.2015.02.005	Northeast African temperature variability since the Late Pleistocene	Temp12k_v1
C274-1	46.5507	8.7139	1921	Cadagno	Europe	lake	GDGTs	MBT-CBT	annual	-43.5	10942	145.75	Niemann2012	10.5194/cp-8-889-2012	Bacterial GDGTs in Holocene sediments and catchment soils of a high Alpine lake: application of the MBT/CBT-paleothermometer	Temp12k_v1
C631-1	52.2465	5.76097	24	Lake Uddelermeer	Europe	lake	GDGTs	MATmr	annual	1520.61	6341.29	81.7064	van den Bos2018	10.1002/jqs.3006	Late Holocene changes in vegetation and atmospheric circulation at Lake Uddelermeer (The Netherlands) reconstructed using lipid biomarkers and compound-specific δD analysis	this compilation
C626-1	2.5	36.5	360	Lake Turkana	Europe	lake	TEX86	TEX86	annual	469.08	13569.6	171.675	Morrissey2018	10.1007/s10933-016-9939-6	Late Quaternary TEX86 paleotemperatures from the world’s largest desert lake, Lake Turkana, Kenya	this compilation
C293-1	2.7125	36.537	360	Lake Turkana LT84-2P	Europe	lake	TEX86	TEX86	annual	1093.6	6022.92	82.43	Berke2012	10.1016/j.epsl.2012.07.008	A mid-Holocene thermal maximum at the end of the African Humid Period	Temp12k_v1
C176-2	72.6	-38.5	3200	GISP2	North America	ice	15N/40Ar	ice gas	annual	-43	11512	1	Kobashi2017	10.1038/s41598-017-01451-7	Volcanic influence on centennial to millennial Holocene Greenland temperature change	Temp12k_v1
C176-1	72.6	-38.5	3200	GISP2	North America	ice	d18O	hybrid-ice	annual	95.141	49981	18.95	Cuffey1997	10.1029/96JC03981	Temperature, accumulation, and ice sheet elevation in central Greenland through the last deglacial transition	Temp12k_v1
C1638-1	75.1	-42.32	2925	North GRIP	North America	ice	d18O	glacier ice	annual	150	16000	10	Gkinis2014	10.1016/j.epsl.2014.08.022	Water isotope diffusion rates from the NorthGRIP ice core for the last 16,000 years – Glaciological and paleoclimatic implications	Temp12k_v1
C406-1	75.1	-42.3	2917	NGRIP	North America	ice	d18O	pore ice	annual	-30	59950	20	Rasmussen2006	10.1029/2005JD006079	A new Greenland ice core chronology for the last glacial termination	Shakun2012
C22-2	80.8167	-72.8957	1730	Agassiz	North America	ice	d18O	glacier ice	annual	0	12000	25	Lecavalier2017	10.1073/pnas.1616287114	High Arctic Holocene temperature record from the Agassiz ice cap and Greenland ice sheet evolution	Temp12k_v1
C77-1	60.53	-145.45	70	Corser Bog	North America	peat	GDGTs	MBT-CBT and MBT'-CBT	annual	103	11116	213	Nichols2014	10.1177/0959683614540729	Impacts of climate and vegetation change on carbon accumulation in a south-central Alaskan peatland assessed with novel organic geochemical techniques	Temp12k_v1
C104-2	65.1857	-43.8248	2490	DYE-3	North America	ice	other biophysics	borehole	annual	-34	34434	199	Dahl-Jensen1998	10.1126/science.282.5387.268	Past temperatures directly from the greenland ice sheet	Temp12k_v1
C288-1	36.8112	100.137	3192	Lake Qinghai	Asia	lake	alkenone	UK37	summer	0	15629	75	Hou2016	10.1002/2015GL067317	Large Holocene summer temperature oscillations and impact on the peopling of the northeastern Tibetan Plateau	Temp12k_v1
C637-1	37.28	96.91	2817	Hurleg lake	Asia	lake	alkenone	UK'37	summer	481	8661	42	Zhao2013	10.1016/j.yqres.2013.05.001	Holocene temperature fluctuations in the northern Tibetan Plateau	Temp12k_v1
C641-1	43.6642	92.8028	1570	Lake Balikun	Asia	lake	alkenone	alkenone	summer	1741.57	20842.7	159.176	Zhao2017	10.1016/j.quascirev.2017.10.036	Contrasting early Holocene temperature variations between monsoonal East Asia and westerly dominated Central Asia	this compilation
C649-1	26.63	99.72	3900	Tiancai Lake	Asia	lake	chironomid	assemblage	summer	-57.817	12053	55	Zhang2017	10.1016/j.quascirev.2017.04.008	Holocene high-resolution quantitative summer temperature reconstruction based on subfossil chironomids from the southeast margin of the Qinghai-Tibetan Plateau	Temp12k_v1
C650-1	27.36	100.07	4118	Heihai Lake	Asia	lake	chironomid	assemblage	summer	-59	5224	110	Chang2017	10.1177/0959683617708456	Summer temperature variability inferred from subfossil chironomid assemblages from the south-east margin of the Qinghai–Tibetan Plateau for the last 5000 years	Temp12k_v1
C993-1	52.0269	101.059	1992	ESM-1	Asia	lake	chironomid	assemblage	summer	29	11206	376	Mackay2012	10.1016/j.quascirev.2012.03.004	Aquatic ecosystem responses to Holocene climate change and biome development in boreal, central Asia	Temp12k_v1
C1662-1	56.2012	158.858	693	Olive-backed Lake	Asia	lake	chironomid	assemblage	summer	683	5288	92	Self2015	10.1016/j.gloplacha.2015.06.012	The relative influences of climate and volcanic activity on Holocene lake development inferred from a mountain lake in central Kamchatka	Temp12k_v1
C1367-1	59.1099	163.152	20	Lifebuoy Lake	Asia	lake	chironomid	assemblage	summer	-4	6508	72	Solovieva2015	10.1016/j.gloplacha.2015.06.010	The Holocene environmental history of a small coastal lake on the north-eastern Kamchatka Peninsula	Temp12k_v1
C663-1	59.2933	163.13	45	Pechora Lake	Asia	lake	chironomid	assemblage	summer	474	10034	152.5	Andrén2015	10.1016/j.gloplacha.2015.02.013	Holocene climate and environmental change in north-eastern Kamchatka (Russian Far East), inferred from a multi-proxy study of lake sediments	Temp12k_v1
C687-1	62.05	129.48	217	Temje	Asia	lake	chironomid	assemblage	summer	0	10035	189	Nazarova2013	10.1016/j.quaint.2012.11.006	Holocene climate conditions in central Yakutia (Eastern Siberia) inferred from sediment composition and fossil chironomids of Lake Temje	Temp12k_v1
C238-1	67.3628	62.7507	108	Kharinei	Asia	lake	chironomid	assemblage	summer	-53.246	11502.7	315.816	Jones2011	10.1007/s10933-011-9528-7	The influence of Holocene tree-line advance and retreat on an arctic lake ecosystem: a multi-proxy study from Kharinei Lake, North Eastern European Russia	Temp12k_v1
C313-1	68.26	65.8	150	Lyadhej-To	Asia	lake	chironomid	assemblage	summer	68.889	10888.1	171.556	Andreev2005	10.1016/j.palaeo.2005.04.004	Holocene environmental history recorded in Lake Lyadhej-To sediments, Polar Urals, Russia	Temp12k_v1
C1270-1	73	102	60	Khatanga-12 Lake	Asia	lake	chironomid	assemblage	summer	211.677	6918.66	223.967	Syrykh2017	10.1134/S1995425517040114	Reconstruction of palaeoecological and palaeoclimatic conditions of the Holocene in the south of the Taimyr according to an analysis of lake sediments	Temp12k_v1
C1631-2	73.33	124.2	10	Nikolay Lake	Asia	lake	chironomid	assemblage	summer	95	10210	407.5	Andreev2004	10.1016/j.palaeo.2004.02.010	Holocene paleoenvironmental records from Nikolay Lake, Lena River Delta, Arctic Russia	Temp12k_v1
C1236-1	42.33	126.37	600	Jinchuan Peat Bog	Asia	peat	d18O	cellulose	summer	20	5752	24	Yu2013	10.1177/0959683613496292	Quantitative reconstruction of mid- to late-Holocene climate in NE China from peat cellulose stable oxygen and carbon isotope records and mechanistic models	Temp12k_v1
C191-1	79.26	11.52	12	HAP0212	Europe	lake	alkenone	UK37	summer	533.7	11117.3	108	van der Bilt2018	10.1016/j.quascirev.2016.10.006	Alkenone-based reconstructions reveal four-phase Holocene temperature evolution for High Arctic Svalbard	Temp12k_v1
C28-1	79.77	10.74	12	AMP112	Europe	lake	alkenone	UK37	summer	1144.5	12353.2	47.9	van der Bilt2018	10.1016/j.quascirev.2016.10.006	Alkenone-based reconstructions reveal four-phase Holocene temperature evolution for High Arctic Svalbard	Temp12k_v1
C613-1	42.5445	0.326	1914	Basa de la Mora Lake	Europe	lake	chironomid	assemblage	summer	1276	9895.11	185.217	Tarrats2018	10.1177/0959683618788662	Chironomid-inferred Holocene temperature reconstruction in Basa de la Mora Lake (Central Pyrenees)	Temp12k_v1
C265-1	44.36	10.12	1390	Lago Verdarolo	Europe	lake	chironomid	assemblage	summer	-59	13720	253	Samartin2017	10.1038/NGEO2891	Warm Mediterranean mid-Holocene summers inferred from fossil midge assemblages	Temp12k_v1
C260-1	44.3894	10.0475	1349	Gemini	Europe	lake	chironomid	assemblage	summer	-58	14020	141.5	Samartin2017	10.1038/NGEO2891	Warm Mediterranean mid-Holocene summers inferred from fossil midge assemblages	Temp12k_v1
C547-1	45.3964	22.9017	1740	Taul dintre Brazi	Europe	lake	chironomid	assemblage	summer	-18.52	11515.9	94.5442	Tóth2015	10.1177/0959683614565953	Chironomid-inferred Holocene temperature changes in the South Carpathians (Romania)	this compilation
C701-4	46.6806	7.97778	1937	Saegistalsee	Europe	lake	chironomid	assemblage	summer	71.47	9029.88	105.45	Heiri2003	10.1023/A:1026036930059	9000 years of chironomid assemblage dynamics in an Alpine lake: long-term trends, sensitivity to disturbance, and resilience of the fauna	this compilation
C200-1	46.7186	8.0686	1515	Hinterburgsee	Europe	lake	chironomid	assemblage	summer	-40.9	12901	201	Heiri2003	10.1191/0959683603hl640ft	A chironomid-based Holocene summer air temperature reconstruction from the Swiss Alps	NOAA
C690-1	46.97	10.95	2796	Schwarzsee ob Soelden	Europe	lake	chironomid	assemblage	summer	-36.458	10140.3	58.536	Ilyashuk2011	10.1016/j.quascirev.2010.10.008	Holocene temperature variations at a high-altitude site in the Eastern Alps: a chironomid record from Schwarzsee ob Sölden, Austria	Temp12k_v1
C691-1	47.18	8.58	770	Egelsee	Europe	lake	chironomid	assemblage	summer	1548.87	15491.9	182.857	Larocque-Tobler2010	10.1007/s10933-009-9358-z	Late Glacial and Holocene temperature changes at Egelsee, Switzerland, reconstructed using subfossil chironomids	Temp12k_v1
C651-1	47.5739	24.545	1360	Taul Muced	Europe	lake	chironomid	assemblage	summer	-60	6625	98	Diaconu2017	10.1016/j.palaeo.2017.05.007	How warm? How wet? Hydroclimate reconstruction of the past 7500 years in northern Carpathians, Romania	Temp12k_v1
C2018-1	51.8519	19.7811	180	Zabieniec	Europe	peat	chironomid	assemblage	summer	1474.18	14068.9	198.382	Płóciennik2011	10.1016/j.palaeo.2011.05.010	Chironomidae (Insecta: Diptera) succession in Żabieniec bog and its palaeo-lake (central Poland) through the Late Weichselian and Holocene	Temp12k_v1
C642-1	53.9922	-10.1375	0	Lough Nakeeroge	Europe	lake	chironomid	assemblage	summer	1494.84	10346	97.2649	McKeown2019	10.1016/j.quascirev.2019.105908	Complexities in interpreting chironomid-based temperature reconstructions over the Holocene from a lake in Western Ireland	this compilation
C698-1	54.92	-2.71	130	Talkin Tarn	Europe	lake	chironomid	assemblage	summer	121.316	5758.57	122.549	Langdon2004	10.1023/B:JOPL.0000029433.85764.a5	Reconstructing climate and environmental change in northern England through chironomid and pollen analyses: evidence from Talkin Tarn, Cumbria	Temp12k_v1
C666-1	56.959	-3.231	788	Lochnagar	Europe	lake	chironomid	assemblage	summer	-22.6	9396.75	88.76	Dalton2005	10.1016/j.palaeo.2005.02.007	A multi-proxy study of lake-development in response to catchment changes during the Holocene at Lochnagar, north-east Scotland	this compilation
C452-4	59.82	6	594	Vestre Oykjamyrtorn	Europe	lake	chironomid	assemblage	summer	-53.4647	13070.8	157.698	Velle2005	10.1016/j.quascirev.2004.10.010	Chironomids as a tool for inferring Holocene climate: an assessment based on six sites in southern Scandinavia	Temp12k_v1
C202-2	59.83	6.98	1144	Holebudalen	Europe	lake	chironomid	assemblage	summer	-9.54	10948.2	263.215	Seppa2009	10.5194/cp-5-523-2009	Last nine-thousand years of temperature variability in Northern Europe	Temp12k_v1
C175-1	60.08	15.83	172	Gilltjarnen	Europe	lake	chironomid	assemblage	summer	-49.974	10706.8	149.864	Antonsson2006	10.1002/jqs.1004	Quantitative palaeotemperature records inferred from fossil pollen and chironomid assemblages from Lake Gilltjärnen, northern central Sweden	Temp12k_v1
C1552-1	60.5309	29.8992	102.2	Medvedevskoe	Europe	lake	chironomid	assemblage	summer	0	12017.6	283.4	Nazarova2018	10.1134/S1028334X18060144	Reconstructions of Paleoecological and Paleoclimatic Conditions of the Late Pleistocene and Holocene according to the Results of Chironomid Analysis of Sediments from Medvedevskoe Lake (Karelian Isthmus)	Temp12k_v1
C670-1	60.6	7.5	1208	Finse Stasjonsdam	Europe	lake	chironomid	assemblage, WA-PLS	summer	-10.05	10540.1	340.67	Velle2005	10.1016/j.quascirev.2004.10.010	Chironomids as a tool for inferring Holocene climate: an assessment based on six sites in southern Scandinavia	this compilation
C674-1	60.85	25.3833	104	Hirvijaervi	Europe	lake	chironomid	assemblage	summer	0	11500	223.3	Luoto2010	10.1002/jqs.1417	Temperature and effective moisture variability in southern Finland during the Holocene quantified with midge‐based calibration models	Temp12k_v1
C55-1	61.42	8.67	1309	Brurskardstjorni	Europe	lake	chironomid	assemblage	summer	-27	10900.4	172.624	Velle2005	10.1016/j.quascirev.2004.10.010	Chironomids as a tool for inferring Holocene climate: an assessment based on six sites in southern Scandinavia	Temp12k_v1
C486-1	62.27	9.83	1169	Ratasjoen	Europe	lake	chironomid	assemblage	summer	-49	11620.9	150.392	Velle2005	10.1016/j.quascirev.2004.10.010	Chironomids as a tool for inferring Holocene climate: an assessment based on six sites in southern Scandinavia	Temp12k_v1
C682-1	63.12	12.32	887	Spaime	Europe	lake	chironomid	assemblage	summer	41.651	10470	158.901	Hammarlund2004	10.1191/0959683604hl756rp	Palaeolimnological and sedimentary responses to Holocene forest retreat in the Scandes Mountains, west-central Sweden	Temp12k_v1
C686-1	66.25	15.72	850	Vuoksjavratje	Europe	lake	chironomid	assemblage	summer	-44.444	5083.33	100	Berntsson2014	10.1177/0959683613512167	Late-Holocene temperature and precipitation changes in Vindelfjällen, mid-western Swedish Lapland, inferred from chironomid and geochemical data	Temp12k_v1
C45-1	66.34	36.66	25	Berkut	Europe	lake	chironomid	assemblage	summer	14	10118	237	Ilyashuk2005	10.1191/0959683605hl865ra	Holocene climatic and environmental changes inferred from midge records (Diptera: Chironomidae, Chaoboridae, Ceratopogonidae) at Lake Berkut, southern Kola Peninsula, Russia	Temp12k_v1
C679-4	67.37	18.07	826	Sjuodjijaure	Europe	lake	chironomid	assemblage	summer	36.212	9316.76	193.528	Rosén2003	http://www.jstor.org/stable/1552563	Do Diatom, Chironomid, and Pollen Records Consistently Infer Holocene July Air Temperature? A Comparison Using Sediment Cores from Four Alpine Lakes in Northern Sweden	Temp12k_v1
C675-2	67.7667	17.5167	670	Seukokjaure	Europe	lake	chironomid	assemblage	summer	321.33	10011	322.987	Rosén2003	10.1657/1523-0430(2003)035[0279:DDCAPR]2.0.CO;2	Do Diatom, Chironomid, and Pollen Records Consistently Infer Holocene July Air Temperature? A Comparison Using Sediment Cores from Four Alpine Lakes in Northern Sweden	this compilation
C685-1	67.8047	29.2822	214	Loitsana	Europe	lake	chironomid	assemblage	summer	811	11645	225.5	Engels2014	10.1007/s10933-014-9772-8	A comparison of three Eurasian chironomid–climate calibration datasets on a W–E continentality gradient and the implications for quantitative temperature reconstructions	this compilation
C1847-1	67.81	29.28	220	Sokli	Europe	lake	chironomid	assemblage	summer	0	10771.6	103	Shala2017	10.1177/0959683617708442	Comparison of quantitative Holocene temperature reconstructions using multiple proxies from a northern boreal lake	Temp12k_v1
C732-1	67.97	20.48	365	Alanen Laanijarvi	Europe	lake	chironomid	assemblage	summer	-45	8497.33	333.545	Heinrichs2005	10.1111/j.1502-3885.2005.tb01015.x	A multi-proxy palaeoecological study of Alanen Laanijärvi, a boreal-forest lake in Swedish Lapland	Temp12k_v1
C413-2	68.33	18.75	409	Njakajaure	Europe	lake	chironomid	assemblage	summer	21	8899	230	Heinrichs2006	10.1007/s10933-006-0010-x	A comparison of chironomid biostratigraphy from Lake Vuolep Njakajaure with vegetation, lake-level, and climate changes in Abisko National Park, Sweden	Temp12k_v1
C598-1	68.33	19.1	348	Vuoskkujavri	Europe	lake	chironomid	assemblage	summer	-41.63	10214.2	171.83	Larocque2004	10.1016/j.quascirev.2004.04.006	Holocene temperature estimates and chironomid community composition in the Abisko Valley, northern Sweden	Temp12k_v1
C414-1	68.37	18.7	999	Njulla	Europe	lake	chironomid	assemblage	summer	-48	9106.56	183.16	Bigler2003	10.1023/A:1022850925937	Holocene environmental change at Lake Njulla (999 m a.s.l.), northern Sweden: a comparison with four small nearby lakes alongan altitudinal gradient	Temp12k_v1
C271-1	68.37	19.12	850	Lake 850	Europe	lake	chironomid	assemblage	summer	-50	9474.87	76.8135	Larocque2004	10.1016/j.quascirev.2004.04.006	Holocene temperature estimates and chironomid community composition in the Abisko Valley, northern Sweden	Temp12k_v1
C560-1	68.41	22.05	526	Tsuolbmajavri	Europe	lake	chironomid	assemblage	summer	0	10719.3	72.321	Korhola2002	10.1016/S0277-3791(02)00003-3	Holocene temperature changes in northern Fennoscandia reconstructed from chironomids using Bayesian modelling	Temp12k_v1
C555-1	69.2	21.47	704	Toskaljavri	Europe	lake	chironomid	assemblage	summer	0	9500	85.7145	Seppä2002	10.1002/jqs.678	Changes of treelines and alpine vegetation in relation to post-glacial climate dynamics in northern Fennoscandia based on pollen and chironomid records	Temp12k_v1
C684-1	69.8833	26.5167	409.4	Varddoaijavri	Europe	lake	chironomid	assemblage	summer	5.58	11493.8	179.94	Luoto2014	10.1016/j.yqres.2013.09.010	New evidence of warm early-Holocene summers in subarctic Finland based on an enhanced regional chironomid-based temperature calibration model	this compilation
C1882-1	76.895	15.676	63	Svartvatnet-Svalbard	Europe	lake	chironomid	assemblage	summer	0	5555	130.5	Luoto2018	10.1002/jqs.3001	Synchronized proxy-based temperature reconstructions reveal mid- to late Holocene climate oscillations in High Arctic Svalbard	Temp12k_v1
C678-1	67.2167	17.8	1191	Jeknajaure	Europe	lake	diatom	assemblage	summer	-83.74	8461.89	343.9	Rosén2003	10.1657/1523-0430(2003)035[0279:DDCAPR]2.0.CO;2	Do Diatom, Chironomid, and Pollen Records Consistently Infer Holocene July Air Temperature? A Comparison Using Sediment Cores from Four Alpine Lakes in Northern Sweden	this compilation
C679-3	67.37	18.07	826	Sjuodjijaure	Europe	lake	diatom	assemblage	summer	0	9317	186	Rosén2003	http://www.jstor.org/stable/1552563	Do Diatom, Chironomid, and Pollen Records Consistently Infer Holocene July Air Temperature? A Comparison Using Sediment Cores from Four Alpine Lakes in Northern Sweden	Temp12k_v1
C677-1	67.5	17.5167	1172	Niak	Europe	lake	diatom	assemblage	summer	63.35	8391.05	208.73	Rosén2003	10.1657/1523-0430(2003)035[0279:DDCAPR]2.0.CO;2	Do Diatom, Chironomid, and Pollen Records Consistently Infer Holocene July Air Temperature? A Comparison Using Sediment Cores from Four Alpine Lakes in Northern Sweden	this compilation
C675-1	67.7667	17.5167	670	Seukokjaure	Europe	lake	diatom	assemblage	summer	206.57	9389.85	361.93	Rosén2003	10.1657/1523-0430(2003)035[0279:DDCAPR]2.0.CO;2	Do Diatom, Chironomid, and Pollen Records Consistently Infer Holocene July Air Temperature? A Comparison Using Sediment Cores from Four Alpine Lakes in Northern Sweden	this compilation
C413-1	68.33	18.78	409	Njakajaure	Europe	lake	diatom	assemblage	summer	111	8855	242	Bigler2006	10.1007/s00334-006-0054-x	Holocene environmental history of Lake Vuolep Njakajaure (Abisko National Park, northern Sweden) reconstructed using biological proxy indicators	Temp12k_v1
C598-2	68.33	19.1	348	Vuoskkujavri	Europe	lake	diatom	assemblage	summer	-41.63	10042.4	171.825	Larocque2004	10.1016/j.quascirev.2004.04.006	Holocene temperature estimates and chironomid community composition in the Abisko Valley, northern Sweden	Temp12k_v1
C271-3	68.4	19.2	850	Lake 850	Europe	lake	diatom	assemblage	summer	-38.75	9492.62	154.98	Larocque2004	10.1016/j.quaint.2004.01.033	Similarities and discrepancies between chironomid- and diatom-inferred temperature reconstructions through the Holocene at Lake 850, northern Sweden	Marcott2013
C560-2	68.41	22.05	526	Tsuolbmajavri	Europe	lake	diatom	assemblage	summer	0	10719.3	72.321	Korhola2002	10.1016/S0277-3791(02)00003-3	Holocene temperature changes in northern Fennoscandia reconstructed from chironomids using Bayesian modelling	Temp12k_v1
C627-1	68.0333	18.8333	341	Co1280	Europe	lake	GDGTs	brGDGTs	summer	-33.22	10466.2	386.67	Thienemann2018	10.1111/bor.12365	Neoglacial transition of atmospheric circulation patterns over Fennoscandia recorded in Holocene Lake Torneträsk sediments	this compilation
C679-1	67.3667	18.0667	826	Sjuodjijaure	Europe	lake	other biophysics	near-infrared spectroscopy (NIRS)	summer	593	9609	184	Rosén2001	10.1191/095968301680223503	Holocene climatic change reconstructed from diatoms, chironomids, pollen and near-infrared spectroscopy at an alpine lake (Sjuodjijaure) in northern Sweden	this compilation
C554-1	68	20	400	Tornetrask	Europe	wood	tree ring		summer	-47	7356	1	Grudd2002	10.1191/0959683602hl578rp	A 7400-year tree-ring chronology in northern Swedish Lapland: natural climatic variability expressed on annual to millennial timescales	Temp12k_v1
C300-1	69	25	335	Lapland	Europe	wood	tree ring		summer	-55	7450	1	Helama2009	10.1002/jqs.1291	Summer temperature variations in Lapland during the Medieval Warm Period and the Little Ice Age relative to natural instability of thermohaline circulation on multi-decadal and multi-centennial scales	Temp12k_v1
C623-1	67	-50.7	170	Lake E	North America	lake	alkenone	alkenone	summer	74	5592	20	D’Andrea2011	10.1073/pnas.1101708108	Abrupt Holocene climate change as an important factor for human migration in West Greenland	NOAA
C622-1	67	-50.7	170	Braya So Lake	North America	lake	alkenone	alkenone	summer	-55	6119	41	D’Andrea2011	10.1073/pnas.1101708108	Abrupt Holocene climate change as an important factor for human migration in West Greenland	NOAA
C1164-1	38.2613	-119.537	2379	Hidden Lake CA	North America	lake	chironomid	assemblage	summer	15.6	15314.1	252.685	Potito2006	10.1016/j.yqres.2006.05.005	A late Quaternary chironomid-inferred temperature record from the Sierra Nevada, California, with connections to northeast Pacific sea surface temperatures	Temp12k_v1
C1866-1	39.005	-114.32	3170	Stella Lake	North America	lake	chironomid	assemblage	summer	0	6678.09	74.368	Reinemann2009	10.1016/j.yqres.2009.06.003	A multi-proxy paleolimnological reconstruction of Holocene climate conditions in the Great Basin, United States	Temp12k_v1
C1306-1	47.7167	-70.6667	830	Lac du Sommet	North America	lake	chironomid	assemblage	summer	-52	9483	72	Hausmann2011	10.1177/0959683611400199	Diatom-inferred wind activity at Lac du Sommet, southern Québec, Canada: A multiproxy paleoclimate reconstruction based on diatoms, chironomids and pollen for the past 9500 years	Temp12k_v1
C290-1	48.7833	-123.445	70	Stowell Lake	North America	lake	chironomid	assemblage	summer	-57	14183	112	Lemmen2018	10.1007/s10933-017-9998-3	Fossil chironomid assemblages and inferred summer temperatures for the past 14,000 years from a low-elevation lake in Pacific Canada	Temp12k_v1
C703-1	49.05	-120.183	2050	Lake of the Woods	North America	lake	chironomid	assemblage	summer	-122.251	11788.6	113.863	Palmer2002	10.1023/A:1021644122727	Postglacial midge community change and Holocene palaeotemperaturereconstructions near treeline, southern British Columbia (Canada)	Temp12k_v1
C702-1	49.07	-120.02	2120	North Crater Lake	North America	lake	chironomid	assemblage	summer	7.341	12602.4	231.136	Palmer2002	10.1023/A:1021644122727	Postglacial midge community change and Holocene palaeotemperaturereconstructions near treeline, southern British Columbia (Canada)	Temp12k_v1
C699-1	49.6	-121.467	1180	Frozen Lake	North America	lake	chironomid	assemblage	summer	-127.935	11426.5	241.725	Rosenberg2004	10.1191/0959683604hl703rp	Midge-inferred Holocene climate history of two subalpine lakes in southern British Columbia, Canada	Temp12k_v1
C693-1	49.8133	-117.877	1814	Windy Lake	North America	lake	chironomid	assemblage	summer	507	13048	184	Chase2008	10.1016/j.palaeo.2007.10.020	Midge-inferred Holocene summer temperatures in Southeastern British Columbia, Canada	Temp12k_v1
C705-1	49.9667	-121.217	1850	Cabin Lake	North America	lake	chironomid	assemblage	summer	-13.25	12843.2	419.89	Palmer2002	10.1023/A:1021644122727	Postglacial midge community change and Holocene palaeotemperaturereconstructions near treeline, southern British Columbia (Canada)	this compilation
C704-1	49.9833	-121.217	1950	3M Pond	North America	lake	chironomid	assemblage	summer	-275	11810	366	Pellatt2000	10.1080/15230430.2000.12003341	Holocene treeline and climate change in the subalpine zone near Stoyoma Mountain, Cascade Mountains, southwestern British Columbia, Canada	Temp12k_v1
C646-1	50.42	-74.2297	440	Lac Aurelie	North America	lake	chironomid	assemblage	summer	-19	8282.12	47.03	Bajolle2018	10.1002/jqs.3022	Major postglacial summer temperature changes in the central coniferous boreal forest of Quebec (Canada) inferred using chironomid assemblages	Temp12k_v1
C694-1	52.2283	-119.348	1539	Thunder Lake	North America	lake	chironomid	assemblage	summer	258.83	12708.3	550.02	Chase2008	10.1016/j.palaeo.2007.10.020	Midge-inferred Holocene summer temperatures in Southeastern British Columbia, Canada	this compilation
C695-1	53.9214	-121.294	1590	Redmountain Lake	North America	lake	chironomid	assemblage	summer	-42.88	10729.4	302.1	Chase2008	10.1016/j.palaeo.2007.10.020	Midge-inferred Holocene summer temperatures in Southeastern British Columbia, Canada	this compilation
C226-1	58.7347	-65.9342	167	K2	North America	lake	chironomid	assemblage	summer	-48	6717.18	61	Fallu2005	10.1016/j.palaeo.2004.07.006	Paleolimnology of a shrub-tundra lake and response of aquatic and terrestrial indicators to climatic change in arctic Québec, Canada	Temp12k_v1
C689-1	60.007	-159.143	135	Lone Spruce Pond	North America	lake	chironomid	assemblage	summer	-50	14082	420.475	Kaufman2012	10.1007/s10933-012-9607-4	A multi-proxy record of the Last Glacial Maximum and last 14,500 years of paleoenvironmental change at Lone Spruce Pond, southwestern Alaska	this compilation
C483-1	60.7167	-150.8	63	Rainbow	North America	lake	chironomid	assemblage	summer	-54	13505.5	301.68	Clegg2011	10.1073/pnas.1110913108	Nonlinear response of summer temperature to Holocene insolation forcing in Alaska	Temp12k_v1
C567-1	61.04	-138.09	1326	Upper Fly	North America	lake	chironomid	assemblage	summer	2.81	12809.7	178.32	Bunbury2009	10.1016/j.quascirev.2008.10.007	Postglacial climates inferred from a lake at treeline, southwest Yukon Territory, Canada	this compilation
C384-1	61.3742	-143.599	437	Moose Lake	North America	lake	chironomid	assemblage	summer	-20.035	6007.66	37.846	Clegg2010	10.1016/j.quascirev.2010.08.001	Six millennia of summer temperature variation based on midge analysis of lake sediments from Alaska	Temp12k_v1
C208-1	61.9	-145.667	657	Hudson-AK	North America	lake	chironomid	assemblage	summer	-27.942	9574	96.828	Clegg2011	10.1073/pnas.1110913108	Nonlinear response of summer temperature to Holocene insolation forcing in Alaska	Temp12k_v1
C692-1	63.4483	-162.105	7	Zagoskin Lake	North America	lake	chironomid	assemblage	summer	0	34149	397.97	Kurek2009	10.1016/j.quascirev.2008.12.001	Late Quaternary paleoclimate of western Alaska inferred from fossil chironomids and its relation to vegetation histories	this compilation
C480-1	64.206	-145.814	293	Quartz	North America	lake	chironomid	assemblage	summer	777	10949	193.5	Wooller2012	10.1007/s10933-012-9610-9	An ~11,200 year paleolimnological perspective for emerging archaeological findings at Quartz Lake, Alaska	Temp12k_v1
C63-1	64.2572	-110.101	420	Carleton Lake	North America	lake	chironomid	assemblage	summer	-53.9	5964.2	100.4	Upiter2014	10.1007/s10933-014-9775-5	Middle to late Holocene chironomid-inferred July temperatures for the central Northwest Territories, Canada	Temp12k_v1
C510-1	66.0667	-145.4	223	Screaming Lynx Lake	North America	lake	chironomid	assemblage	summer	-43	10611	55	Clegg2011	10.1073/pnas.1110913108	Nonlinear response of summer temperature to Holocene insolation forcing in Alaska	Temp12k_v1
C656-1	66.3476	-104.946	241	Lake TK2	North America	lake	chironomid	assemblage	summer	-46	9980	159	Porinchu2019	10.1016/j.quascirev.2019.07.024	Evidence of abrupt climate change at 9.3 ka and 8.2 ka in the central Canadian Arctic: Connection to the North Atlantic and Atlantic Meridional Overturning Circulation	Temp12k_v1
C58-1	68.4	-159.2	460	Burial Lake	North America	lake	chironomid	assemblage	summer	44	39311	200	Kurek2009	10.1016/j.quascirev.2008.12.001	Late Quaternary paleoclimate of western Alaska inferred from fossil chironomids and its relation to vegetation histories	Shakun2012
C189-4	68.4	-138.4	500	Hanging Lake	North America	lake	chironomid	assemblage	summer	0	15602.3	156.9	Kurek2009	10.1016/j.yqres.2009.04.007	A late Quaternary paleotemperature record from Hanging Lake, northern Yukon Territory, eastern Beringia	Marcott2013
C559-1	68.828	-138.75	150	Trout	North America	lake	chironomid	assemblage	summer	63	15424.5	128.8	Irvine2012	10.1007/s10933-012-9612-7	Midge-inferred temperature reconstructions and vegetation change over the last ~15,000 years from Trout Lake, northern Yukon Territory, eastern Beringia	Temp12k_v1
C416-1	69.2417	-50.0267	190	North Lake	North America	lake	chironomid	assemblage	summer	-56	7101.53	302.33	Axford2013	10.1016/j.quascirev.2012.10.024	Holocene temperature history at the western Greenland Ice Sheet margin reconstructed from lake sediments	Temp12k_v1
C222-2	69.9	-95.07	120	JR01	North America	lake	chironomid	assemblage	summer	-24	6916	43	Fortin2016	10.1016/j.yqres.2016.02.003	Multiproxy paleoecological evidence of Holocene climatic changes on the Boothia Peninsula, Canadian Arctic	Temp12k_v1
C275-1	70.55	-68.95	195	CF8	North America	lake	chironomid	assemblage	summer	-55	11464	107.5	Axford2009	10.1016/j.yqres.2008.09.006	Paleoecological evidence for abrupt cold reversals during peak Holocene warmth on Baffin Island, Arctic Canada	NOAA
C645-1	70.9065	-25.5694	660	Last Chance Lake	North America	lake	chironomid	assemblage	summer	616.01	11452.9	478.61	Axford2017	10.1111/bor.12247	Timing and magnitude of early to middle Holocene warming in East Greenland inferred from chironomids	this compilation
C249-2	71.34	-113.78	299	KR02	North America	lake	chironomid	assemblage	summer	-44.95	10085.8	79.02	Fortin2010	10.1016/j.quascirev.2010.05.004	Postglacial environmental history of western Victoria Island, Canadian Arctic	Temp12k_v1
C654-1	72.29	-109.87	150	Lake WB02	North America	lake	chironomid	assemblage	summer	0	8094.32	185.55	Fortin2010	10.1007/s10933-009-9326-7	Holocene climate change and its effect on lake ecosystem production on Northern Victoria Island, Canadian Arctic	this compilation
C659-1	76.7595	-67.61	385	Deltaso	North America	lake	chironomid	assemblage	summer	-62	10593.2	280	Axford2019	10.1016/j.quascirev.2019.05.011	Holocene temperature history of northwest Greenland – With new ice cap constraints and chironomid assemblages from Deltasø	Temp12k_v1
C661-1	76.85	-66.96	517	Wax Lips Lake	North America	lake	chironomid	assemblage	summer	584	10315	522	McFarlin2018	10.1073/pnas.1720420115	Pronounced summer warming in northwest Greenland during the Holocene and Last Interglacial	NOAA
C611-1	65.21	-138.32	740	DHP174	North America	ice	d18O	pore ice	summer	-63	13585	170	Porter2019	10.1038/s41467-019-09622-y	Recent summer warming in northwestern Canada exceeds the Holocene thermal maximum	Temp12k_v1
C660-1	76.58	-68.66	250	Secret Lake	North America	lake	d18O	chironomids	summer	-64	7595	285.5	Lasher2017	10.1016/j.quascirev.2017.06.016	Holocene temperatures and isotopes of precipitation in Northwest Greenland recorded in lacustrine organic materials	Temp12k_v1
C504-1	59.8917	-104.208	394.5	s53s52	North America	peat	other biophysics	cellulose, d13C	summer	-40	6171.3	165.327	Kaislahti2010	10.1016/j.palaeo.2010.09.029	Long-term climate variability in continental subarctic Canada: A 6200-year record derived from stable isotopes in peat	Temp12k_v1
C622-2	66.9875	-51.0333	170	Braya So Lake	North America	lake	other biophysics	chlorophyll, RABD660:670	summer	-55	6949	9	von Gunten2012	10.1038/srep00609	Proxy-to-proxy calibration: Increasing the temporal resolution of quantitative climate reconstructions	Temp12k_v1
C252-1	68.35	-154.61	920	Kurupa Lake	North America	lake	other biophysics	chlorophyll, RABD660:670	summer	-52.909	5593.69	2.829	Boldt2015	10.1177/0959683614565929	Holocene summer temperature reconstruction from sedimentary chlorophyll content, with treatment of age uncertainties, Kurupa Lake, Arctic Alaska	Temp12k_v1
C22-1	80.8167	-72.8957	1730	Agassiz	North America	ice	other biophysics	Ice melt calibration	summer	16	11366	25	Lecavalier2017	10.1073/pnas.1616287114	High Arctic Holocene temperature record from the Agassiz ice cap and Greenland ice sheet evolution	Temp12k_v1
