# Supplementary material for: Holocene seasonal temperature evolution and spatial variability over the Northern Hemisphere landmass
Source: Nat Commun. 2022 Sep 10;13:5334. doi: 10.1038/s41467-022-33107-0 (PMC9464234; doi:10.1038/s41467-022-33107-0)
Supplement: Supplementary file 6 — Supplementary Data 3 [file 41467_2022_33107_MOESM6_ESM.xlsx]

## Sheet: MAT
MAT performance for temperature reconstructions, based on PFT score data
Region	Variable	R2, LOO	RMSEP, LOO	R2, HB	RMSEP, HB	h
Europe	ANNT	0.85	2	0.7	2.8	100
	MTCO	0.87	2.4	0.74	3.3
	MTWA	0.81	2	0.61	2.9
Eurasia	ANNT	0.85	3.1	0.74	4	100
	MTCO	0.85	4.5	0.72	6.3
	MTWA	0.69	2.8	0.54	3.5
East Asia	ANNT	0.8	3.4	0.62	4.8	400
	MTCO	0.86	4.2	0.65	6.5
	MTWA	0.68	3.7	0.42	5
Canada and the eastern United States	ANNT	0.91	2.5	0.76	4	400
	MTCO	0.89	3.8	0.7	6.2
	MTWA	0.89	1.9	0.76	2.8
western United States	ANNT	0.91	2.2	0.81	3.3	200
	MTCO	0.93	2.8	0.85	4.3
	MTWA	0.85	2.1	0.681	3.1
Beringia	ANNT	0.8	2.4	0.63	3.3	200
	MTCO	0.75	3.7	0.5	5.3
	MTWA	0.84	1.5	0.72	2

## Sheet: WAPLS
WA-PLS performance for temperature reconstructions, based on PFT score data
Region	Variable	R2, LOO	RMSEP, LOO	R2, HB	RMSEP, HB	h
Europe	ANNT	0.67	2.9	0.65	3	100
	MTCO	0.67	3.7	0.65	3.8
	MTWA	0.6	2.9	0.57	3
Eurasia	ANNT	0.65	4.6	0.61	4.9	100
	MTCO	0.62	7.2	0.57	7.7
	MTWA	0.45	3.8	0.4	3.9
East Asia	ANNT	0.69	4.3	0.64	4.6	400
	MTCO	0.75	5.5	0.69	6.1
	MTWA	0.52	4.5	0.45	4.8
Canada and the eastern United States	ANNT	0.79	3.8	0.72	4.3	400
	MTCO	0.73	5.8	0.64	6.7
	MTWA	0.75	2.8	0.71	3
western United States	ANNT	0.79	3.5	0.76	3.7	200
	MTCO	0.82	4.7	0.8	5
	MTWA	0.69	3	0.65	3.2
Beringia	ANNT	0.61	3.6	0.56	3.6	200
	MTCO	0.52	5.2	0.44	5.6
	MTWA	0.64	2.3	0.6	2.4

## Sheet: BRT
BRT performance for temperature reconstructions, based on PFT score data
Region	Variable	R2, LOO	RMSEP, LOO	R2, HB	RMSEP, HB	h
Europe	ANNT	0.8	2.3	0.72	2.7	100
	MTCO	0.82	2.7	0.75	3.2
	MTWA	0.75	2.3	0.64	2.7
Eurasia	ANNT	0.8	3.5	0.72	4.2	100
	MTCO	0.79	5.4	0.69	6.6
	MTWA	0.62	3.1	0.51	3.6
East Asia	ANNT	0.78	3.6	0.64	4.7	400
	MTCO	0.83	4.5	0.66	6.4
	MTWA	0.65	3.8	0.45	4.8
Canada and the eastern United States	ANNT	0.88	2.8	0.77	3.9	400
	MTCO	0.86	4.2	0.71	6
	MTWA	0.86	2.1	0.77	2.7
western United States	ANNT	0.88	2.6	0.81	3.3	200
	MTCO	0.9	3.4	0.85	4.3
	MTWA	0.8	2.4	0.7	3
Beringia	ANNT	0.76	2.6	0.63	3.3	200
	MTCO	0.72	4	0.53	5.2
	MTWA	0.81	1.6	0.72	2

## Sheet: MAT_taxa
MAT performance for temperature reconstructions, based on pollen taxa data
Region	Variable	R2, LOO	RMSEP, LOO	R2, HB	RMSEP, HB	h
Europe	ANNT	0.85	2	0.71	2.8	100
	MTCO	0.87	2.4	0.74	3.4
	MTWA	0.82	1.9	0.63	2.8
Eurasia	ANNT	0.84	3.2	0.71	4.2	100
	MTCO	0.84	4.8	0.67	6.8
	MTWA	0.7	2.8	0.55	3.4
East Asia	ANNT	0.82	3.4	0.58	5	400
	MTCO	0.86	4.2	0.59	7.1
	MTWA	0.7	3.6	0.4	5.1
North America	ANNT	0.95	1.9	0.81	3.6	400
	MTCO	0.95	2.6	0.77	5.4
	MTWA	0.93	1.5	0.78	2.6
