# Supplementary material for: Holocene seasonal temperature evolution and spatial variability over the Northern Hemisphere landmass
Source: Nat Commun. 2022 Sep 10;13:5334. doi: 10.1038/s41467-022-33107-0 (PMC9464234; doi:10.1038/s41467-022-33107-0)
Supplement: Supplementary file 7 — Source Data [file 41467_2022_33107_MOESM7_ESM.zip]

Archive with 5 entries (5 files):
- Source Data Fig. 3.xlsx
- Source Data Fig. 4.xlsx
- Source Data Grid data.xlsx
- Source Data Fig. 1.xlsx
- Source Data Fig. 2.xlsx
