# Supplementary material for: Holocene seasonal temperature evolution and spatial variability over the Northern Hemisphere landmass
Source: Nat Commun. 2022 Sep 10;13:5334. doi: 10.1038/s41467-022-33107-0 (PMC9464234; doi:10.1038/s41467-022-33107-0)
Supplement: Supplementary file 7 — Source Data [file 41467_2022_33107_MOESM7_ESM.zip › Source Data Fig. 3.xlsx]

## Sheet: Model-data comparison
Pollen-based reconstruction														TraCE-21ka simulation, site-stack														TraCE-21ka simulation, all land grids
Age (yr BP)	annt_q0.025	annt_q0.5	annt_q0.975	mtwa_q0.025	mtwa_q0.5	mtwa_q0.975	mtco_q0.025	mtco_q0.5	mtco_q0.975	seasonality_q0.025	seasonality_q0.5	seasonality_q0.975		Age (yr BP)	annt_q0.025	annt_q0.5	annt_q0.975	tjja_q0.025	tjja_q0.5	tjja_q0.975	tdjf_q0.025	tdjf_q0.5	tdjf_q0.975	seasonality_q0.025	seasonality_q0.5	seasonality_q0.975		Age (yr BP)	annt_q0.025	annt_q0.5	annt_q0.975	tjja_q0.025	tjja_q0.5	tjja_q0.975	tdjf_q0.025	tdjf_q0.5	tdjf_q0.975	seasonality_q0.025	seasonality_q0.5	seasonality_q0.975
0	-0.38355	-0.0561429	0.287817	-0.257902	-0.00488665	0.262876	-0.795051	-0.316383	0.164714	-0.0543453	0.311496	0.685927		0	0.103029	0.115208	0.13279	0.0509224	0.0767905	0.0987213	0.14261	0.161482	0.186155	-0.107062	-0.0846918	-0.06139		0	0.46	0.47	0.48	0.38	0.39	0.4	0.51	0.54	0.55	-0.17	-0.15	-0.12
200	-0.316413	-0.0805293	0.13106	-0.258731	-0.0435042	0.170001	-0.466117	-0.12595	0.212719	-0.195251	0.0824458	0.358533		200	-0.219664	-0.187612	-0.154538	-0.246302	-0.219411	-0.197134	-0.201001	-0.169642	-0.131756	-0.0788936	-0.0497685	-0.0196869		200	-0.2	-0.18	-0.17	-0.21	-0.2	-0.19	-0.2	-0.18	-0.16	-0.04	-0.02	-0.01
400	-0.224504	-0.00895016	0.209059	-0.227172	-0.0220161	0.184141	-0.343578	-0.0182631	0.301668	-0.268988	-0.003753	0.259291		400	0.0592289	0.0767047	0.0929596	0.0479888	0.0573882	0.0660021	0.133699	0.162611	0.185691	-0.124378	-0.105223	-0.0893756		400	0	0.01	0.02	-0.02	-0.01	0	0.03	0.05	0.06	-0.08	-0.06	-0.04
600	-0.246265	-0.0257228	0.186129	-0.16966	0.0483886	0.25172	-0.344815	-0.0277922	0.291982	-0.191354	0.0761808	0.337733		600	0.00635114	0.0163357	0.0251665	0.00539598	0.0201857	0.0371093	0.00760087	0.0267668	0.0426628	-0.023559	-0.0065811	0.00982866		600	-0.08	-0.07	-0.06	-0.02	-0.01	0.01	-0.15	-0.13	-0.11	0.11	0.13	0.15
800	-0.1665	0.0346677	0.2656	-0.116948	0.0784805	0.269	-0.259869	0.0680243	0.370956	-0.251205	0.0104562	0.257182		800	-0.0901188	-0.0807464	-0.0718647	-0.0273462	-0.0159357	-0.00263611	-0.227291	-0.19803	-0.170207	0.161758	0.182094	0.202655		800	-0.11	-0.1	-0.08	0	0.02	0.03	-0.2	-0.17	-0.15	0.17	0.19	0.22
1000	-0.221038	-0.0235679	0.19698	-0.175384	0.0256246	0.227243	-0.32417	-0.00951757	0.269201	-0.222688	0.0351421	0.27531		1000	-0.0705156	-0.054019	-0.0334916	-0.0964758	-0.072882	-0.0504937	-0.0942849	-0.0616922	-0.0338655	-0.0392831	-0.0111898	0.0139177		1000	-0.16	-0.14	-0.12	-0.1	-0.08	-0.06	-0.25	-0.22	-0.19	0.12	0.15	0.18
1200	-0.133434	0.0972111	0.323753	-0.117951	0.096869	0.310852	-0.118815	0.181999	0.486743	-0.342947	-0.0851297	0.174234		1200	-0.00383417	0.00657627	0.0171844	0.0128132	0.0250498	0.0408207	-0.0392225	-0.0197899	0.000745296	0.0290051	0.0448397	0.0629928		1200	-0.06	-0.05	-0.03	0.04	0.07	0.09	-0.21	-0.18	-0.16	0.22	0.25	0.28
1400	-0.0509647	0.148785	0.36367	-0.0279996	0.184918	0.377909	-0.0865939	0.209092	0.51615	-0.278476	-0.0241739	0.22585		1400	-0.14126	-0.120952	-0.0990359	-0.157918	-0.133447	-0.0966277	-0.282901	-0.238215	-0.191686	0.0701894	0.104768	0.146442		1400	-0.15	-0.13	-0.11	-0.09	-0.07	-0.04	-0.23	-0.21	-0.18	0.09	0.14	0.17
1600	-0.0871681	0.1336	0.35789	-0.016355	0.184694	0.387185	-0.109042	0.199289	0.491867	-0.269286	-0.0145955	0.232939		1600	0.200236	0.218656	0.24497	0.134265	0.162686	0.19025	0.267997	0.304402	0.340093	-0.174129	-0.141716	-0.110088		1600	0.18	0.21	0.23	0.2	0.23	0.25	0.15	0.18	0.2	0.01	0.04	0.07
1800	-0.0349281	0.188152	0.392772	-0.0284145	0.171676	0.379237	-0.123783	0.174753	0.489948	-0.25239	-0.00307614	0.258302		1800	0.193379	0.215359	0.238609	0.119711	0.144179	0.174692	0.166703	0.191827	0.218132	-0.0724445	-0.0476485	-0.0192397		1800	0.07	0.09	0.12	0.12	0.15	0.17	-0.01	0.01	0.03	0.11	0.14	0.17
2000	-0.1388	0.069531	0.288222	-0.163672	0.0443232	0.244236	-0.109719	0.202457	0.493796	-0.41822	-0.158134	0.0874916		2000	-0.185144	-0.172602	-0.15954	-0.0978327	-0.077615	-0.055944	-0.330133	-0.305225	-0.289305	0.205047	0.22761	0.246406		2000	-0.26	-0.23	-0.21	-0.05	-0.02	0.01	-0.4	-0.37	-0.34	0.32	0.36	0.39
2200	-0.122263	0.0931317	0.304663	-0.126373	0.0761008	0.281988	-0.0456688	0.271706	0.574082	-0.455529	-0.195605	0.0585261		2200	-0.129961	-0.114937	-0.0993072	-0.103502	-0.0809422	-0.0566324	-0.212669	-0.173768	-0.138982	0.0620964	0.0928262	0.122375		2200	-0.19	-0.17	-0.15	-0.01	0.02	0.04	-0.37	-0.35	-0.33	0.32	0.36	0.39
2400	0.0123201	0.23161	0.438696	-0.0766368	0.139244	0.315792	0.0351677	0.335622	0.633456	-0.454545	-0.196377	0.0408132		2400	-0.0721098	-0.0557865	-0.0422067	0.0346095	0.0599347	0.0858421	-0.155875	-0.138242	-0.11578	0.176698	0.198177	0.222362		2400	-0.14	-0.12	-0.1	0.07	0.11	0.14	-0.28	-0.24	-0.22	0.32	0.35	0.38
2600	-0.0235608	0.191929	0.395861	-0.0104992	0.182511	0.381799	-0.0824703	0.228396	0.517494	-0.297823	-0.0458852	0.198308		2600	-0.0997764	-0.0860246	-0.074388	-0.00822279	0.0278554	0.058432	-0.301577	-0.263398	-0.228776	0.254125	0.291253	0.323852		2600	-0.2	-0.17	-0.15	0.08	0.11	0.14	-0.43	-0.4	-0.37	0.46	0.51	0.55
2800	-0.0117736	0.191038	0.414018	0.0046201	0.183156	0.375538	-0.0331587	0.272058	0.576215	-0.330779	-0.0889024	0.159367		2800	0.113633	0.141982	0.173518	0.245581	0.279145	0.322456	-0.00442283	0.0548693	0.105776	0.177848	0.224275	0.271384		2800	-0.07	-0.05	-0.02	0.22	0.25	0.28	-0.3	-0.27	-0.24	0.47	0.52	0.57
3000	0.0206249	0.220064	0.432474	0.0578142	0.248763	0.452524	-0.0790653	0.234544	0.522476	-0.23806	0.0142189	0.260065		3000	0.422189	0.45416	0.490103	0.506919	0.563935	0.616219	0.317119	0.382846	0.4402	0.119718	0.181089	0.235908		3000	0.28	0.32	0.35	0.5	0.54	0.58	0.07	0.12	0.16	0.37	0.42	0.47
3200	0.017968	0.235222	0.453055	0.0975083	0.297256	0.499852	-0.105107	0.212126	0.524951	-0.173361	0.0851298	0.34284		3200	0.155558	0.181121	0.203713	0.306213	0.364281	0.414511	0.00514753	0.0478021	0.0769681	0.266118	0.316479	0.356177		3200	-0.04	-0.01	0.03	0.35	0.4	0.44	-0.43	-0.4	-0.35	0.73	0.78	0.84
3400	0.0747669	0.294109	0.508394	0.108861	0.302184	0.496809	0.00138343	0.308285	0.617031	-0.256213	-0.00610085	0.245584		3400	-0.0220905	0.0084969	0.0334615	0.231591	0.295675	0.343762	-0.25922	-0.223942	-0.178764	0.469936	0.519617	0.56625		3400	-0.1	-0.06	-0.02	0.38	0.43	0.47	-0.49	-0.45	-0.41	0.81	0.86	0.92
3600	0.135142	0.340011	0.554252	0.159023	0.356005	0.546132	-0.0914078	0.209513	0.495502	-0.10246	0.146491	0.384549		3600	0.0941701	0.126272	0.155444	0.328684	0.395499	0.460057	-0.0831211	-0.0348571	0.00750255	0.372816	0.430356	0.483815		3600	0.02	0.08	0.12	0.47	0.55	0.6	-0.28	-0.23	-0.18	0.69	0.76	0.81
3800	0.0957916	0.294651	0.512659	0.106104	0.2922	0.489754	-0.0167461	0.289329	0.601349	-0.243215	0.00287056	0.257658		3800	-0.0328891	-0.00159979	0.0260384	0.388008	0.449423	0.507175	-0.400152	-0.361722	-0.327742	0.761222	0.811144	0.85701		3800	-0.07	-0.04	0	0.53	0.59	0.64	-0.59	-0.55	-0.52	1.07	1.11	1.19
4000	-0.0165772	0.211619	0.420529	0.166054	0.370621	0.557933	-0.0147268	0.263849	0.573037	-0.1348	0.106772	0.355022		4000	0.0252233	0.0511694	0.0837695	0.389244	0.436517	0.496885	-0.232346	-0.177089	-0.130147	0.562341	0.613606	0.667261		4000	-0.01	0.05	0.11	0.59	0.65	0.7	-0.45	-0.4	-0.35	0.95	1.02	1.1
4200	-0.0388102	0.167061	0.39272	0.170505	0.358536	0.564272	-0.173017	0.138197	0.438431	-0.029284	0.220338	0.473323		4200	-0.013305	0.0245654	0.0538578	0.416466	0.472383	0.520064	-0.286135	-0.249331	-0.209289	0.675354	0.721714	0.765575		4200	-0.06	-0.02	0.02	0.59	0.64	0.7	-0.54	-0.49	-0.44	1.04	1.11	1.17
4400	-0.017966	0.191562	0.391795	0.142917	0.334996	0.525026	-0.0339171	0.243722	0.549754	-0.143585	0.0912745	0.339305		4400	-0.00183559	0.0347439	0.0733442	0.508129	0.567208	0.626861	-0.301448	-0.259987	-0.202187	0.776925	0.827195	0.885922		4400	0.02	0.07	0.12	0.74	0.79	0.86	-0.48	-0.44	-0.39	1.13	1.21	1.27
4600	0.119703	0.33289	0.551526	0.188278	0.390715	0.586249	0.171316	0.479555	0.756884	-0.344179	-0.0888402	0.147591		4600	0.286693	0.335974	0.371107	0.72659	0.793347	0.862861	0.013022	0.0803787	0.140726	0.645912	0.712969	0.777899		4600	0.14	0.19	0.23	0.84	0.92	0.98	-0.34	-0.29	-0.23	1.12	1.18	1.26
4800	0.172589	0.404681	0.634068	0.268796	0.466366	0.6626	0.178764	0.48497	0.792257	-0.270491	-0.0186034	0.233157		4800	0.0819806	0.120283	0.157416	0.646677	0.718637	0.789065	-0.281125	-0.248565	-0.204906	0.914942	0.967202	1.02425		4800	0	0.05	0.11	0.84	0.91	0.98	-0.54	-0.51	-0.46	1.33	1.39	1.44
5000	0.157599	0.365621	0.572722	0.254103	0.435948	0.629117	0.0616399	0.370978	0.701556	-0.180622	0.06497	0.326844		5000	-0.0399681	-0.000470101	0.0492142	0.57532	0.64601	0.704548	-0.503525	-0.446369	-0.389831	1.02846	1.09238	1.14992		5000	-0.08	-0.03	0.02	0.81	0.88	0.94	-0.69	-0.65	-0.59	1.43	1.48	1.55
5200	0.108376	0.333282	0.535646	0.184864	0.396147	0.587252	0.190265	0.513722	0.803562	-0.384945	-0.117575	0.122897		5200	-0.195488	-0.161405	-0.123219	0.593191	0.653808	0.718664	-0.748976	-0.712928	-0.667401	1.3184	1.36674	1.42193		5200	-0.3	-0.24	-0.18	0.79	0.85	0.92	-1.08	-1.02	-0.97	1.77	1.84	1.92
5400	0.0801034	0.29717	0.516645	0.158134	0.346353	0.551185	0.136608	0.454237	0.769208	-0.360809	-0.107884	0.152017		5400	-0.274059	-0.237578	-0.207276	0.574973	0.645864	0.721428	-0.816513	-0.766885	-0.714557	1.35249	1.41275	1.4767		5400	-0.32	-0.27	-0.22	0.85	0.92	0.99	-1.13	-1.08	-1.03	1.87	1.95	2.03
5600	0.000376041	0.217874	0.433011	0.163189	0.388567	0.597372	-0.0392895	0.276491	0.580137	-0.158504	0.112075	0.368301		5600	-0.0817985	-0.0393986	0.0104941	0.768418	0.864596	0.919325	-0.672939	-0.610362	-0.559684	1.39558	1.47496	1.52766		5600	-0.1	-0.04	0	1.03	1.1	1.18	-0.86	-0.81	-0.75	1.79	1.86	1.95
5800	0.036158	0.256268	0.471766	0.228526	0.425735	0.624965	0.0379231	0.333968	0.647345	-0.15486	0.091767	0.348071		5800	0.0363298	0.0736881	0.111692	0.90405	0.968966	1.05814	-0.486334	-0.436324	-0.367482	1.34783	1.40529	1.4843		5800	-0.07	-0.01	0.04	1.1	1.2	1.28	-0.84	-0.79	-0.72	1.86	1.94	2.04
6000	0.0386737	0.260164	0.472798	0.206123	0.405389	0.603525	-0.0894478	0.228028	0.538947	-0.0810103	0.17736	0.431888		6000	-0.0631895	-0.0239551	0.0309669	0.885303	0.953518	1.02576	-0.636121	-0.584091	-0.516927	1.47749	1.53761	1.60731		6000	-0.17	-0.12	-0.06	1.15	1.23	1.31	-1.11	-1.06	-1	2.15	2.24	2.33
6200	0.132616	0.355194	0.586218	0.205012	0.408741	0.608144	0.19524	0.494598	0.803616	-0.3374	-0.085857	0.168354		6200	-0.420484	-0.367738	-0.32617	0.769024	0.85555	0.926186	-1.19913	-1.1458	-1.08007	1.93143	2.00135	2.06954		6200	-0.44	-0.39	-0.33	1	1.08	1.17	-1.39	-1.34	-1.29	2.3	2.39	2.47
6400	0.0386613	0.25597	0.473885	0.222049	0.427572	0.627846	-0.00448434	0.290834	0.608295	-0.113683	0.136738	0.395604		6400	-0.208527	-0.156058	-0.105293	1.02431	1.08541	1.15898	-1.01262	-0.96265	-0.891941	1.99253	2.04806	2.1202		6400	-0.24	-0.19	-0.13	1.23	1.3	1.39	-1.21	-1.14	-1.1	2.34	2.42	2.5
6600	0.16693	0.372824	0.588701	0.29298	0.503694	0.717015	0.0179515	0.321189	0.652022	-0.074471	0.182505	0.454581		6600	-0.154744	-0.102435	-0.0430536	1.12521	1.23223	1.30551	-0.984297	-0.905593	-0.834506	2.04496	2.13782	2.21		6600	-0.18	-0.13	-0.07	1.33	1.44	1.51	-1.14	-1.09	-1.02	2.41	2.49	2.57
6800	0.136393	0.345651	0.565937	0.233523	0.433888	0.633227	0.0194675	0.331985	0.625433	-0.154538	0.101903	0.348297		6800	-0.260686	-0.210227	-0.154329	1.09895	1.18745	1.26329	-1.12039	-1.04994	-0.978978	2.15791	2.23739	2.31079		6800	-0.44	-0.36	-0.31	1.3	1.39	1.5	-1.57	-1.5	-1.43	2.78	2.87	2.97
7000	0.184592	0.420659	0.63694	0.316262	0.501299	0.698872	0.0189129	0.3319	0.635182	-0.0796128	0.169399	0.419827		7000	-0.261931	-0.210333	-0.152089	1.20355	1.27853	1.35636	-1.14517	-1.07078	-0.992416	2.27463	2.34932	2.42741		7000	-0.41	-0.35	-0.3	1.4	1.48	1.6	-1.57	-1.5	-1.43	2.85	2.95	3.04
7200	0.132347	0.346698	0.56716	0.241327	0.456698	0.673819	-0.0646928	0.268511	0.590665	-0.0860999	0.188187	0.457824		7200	-0.48706	-0.41395	-0.364987	1.1066	1.20479	1.30123	-1.48069	-1.40823	-1.32571	2.5277	2.61302	2.7025		7200	-0.59	-0.53	-0.47	1.35	1.43	1.53	-1.84	-1.77	-1.7	3.03	3.15	3.28
7400	-0.0365523	0.209348	0.412474	0.146373	0.352322	0.573298	-0.180792	0.133949	0.454219	-0.0419722	0.218373	0.488996		7400	-0.488927	-0.419362	-0.358593	1.12654	1.22264	1.31472	-1.64797	-1.54194	-1.43449	2.66353	2.76459	2.86435		7400	-0.55	-0.49	-0.43	1.4	1.49	1.59	-1.79	-1.71	-1.65	3.04	3.14	3.26
7600	-0.0286302	0.19733	0.444545	0.192664	0.405402	0.616292	-0.329816	0.000832606	0.31404	0.132876	0.404569	0.666618		7600	-0.530163	-0.462233	-0.400713	1.37421	1.45535	1.55577	-1.80136	-1.70719	-1.62901	3.07488	3.16254	3.25183		7600	-0.53	-0.45	-0.39	1.58	1.69	1.76	-1.88	-1.8	-1.73	3.32	3.45	3.55
7800	-0.109913	0.131463	0.353526	0.156427	0.377894	0.583315	-0.35091	-0.0455124	0.277681	0.159974	0.423407	0.687714		7800	-0.780688	-0.714397	-0.646696	1.4385	1.54709	1.65393	-2.31076	-2.17991	-2.05702	3.60728	3.727	3.84186		7800	-0.73	-0.67	-0.61	1.7	1.81	1.91	-2.32	-2.23	-2.15	3.82	3.99	4.14
8000	-0.144378	0.0783104	0.302318	0.15366	0.352768	0.547535	-0.450079	-0.132598	0.181237	0.227072	0.485366	0.739667		8000	-1.27768	-1.18205	-1.07764	0.968117	1.07244	1.17869	-2.78592	-2.64772	-2.4634	3.5989	3.72016	3.86544		8000	-1.24	-1.17	-1.09	1.3	1.4	1.51	-2.89	-2.78	-2.67	4.01	4.14	4.28
8200	-0.292611	-0.0563725	0.174673	0.0478929	0.263286	0.469688	-0.741505	-0.435947	-0.0956781	0.438758	0.699233	0.972568		8200	-1.69367	-1.55242	-1.39531	0.584518	0.726293	0.838362	-3.25897	-3.02346	-2.83354	3.5611	3.74975	3.90074		8200	-1.41	-1.31	-1.22	1.12	1.22	1.35	-2.99	-2.89	-2.76	3.95	4.06	4.17
8400	-0.353859	-0.106907	0.136688	0.00902995	0.223744	0.437087	-1.01584	-0.698024	-0.36248	0.655502	0.921768	1.19621		8400	-1.60122	-1.4996	-1.36033	0.715816	0.839352	0.991381	-3.16665	-2.96619	-2.77036	3.64355	3.80555	3.97948		8400	-1.43	-1.34	-1.24	1.23	1.31	1.43	-3.14	-3.05	-2.94	4.2	4.34	4.45
8600	-0.487465	-0.247034	-0.0207964	-0.121518	0.0996603	0.319784	-1.21977	-0.885598	-0.58387	0.707584	0.985258	1.24618		8600	-1.6285	-1.50311	-1.39465	0.742609	0.872765	1.02288	-3.20947	-3.08427	-2.87541	3.82935	3.95703	4.13652		8600	-1.42	-1.33	-1.24	1.22	1.33	1.43	-3.13	-3.02	-2.93	4.16	4.31	4.41
8800	-0.432669	-0.188908	0.0483095	-0.110364	0.107071	0.330061	-1.14363	-0.818532	-0.484353	0.654339	0.925604	1.20419		8800	-1.58649	-1.42243	-1.28183	0.88888	1.04004	1.19723	-3.27361	-3.04497	-2.86543	3.8951	4.08501	4.25337		8800	-1.38	-1.26	-1.18	1.32	1.45	1.57	-3.09	-2.97	-2.86	4.22	4.36	4.53
9000	-0.562869	-0.308097	-0.0484018	-0.0934517	0.112221	0.347314	-1.36816	-1.03035	-0.694432	0.870829	1.14257	1.42808		9000	-1.28146	-1.15559	-1.02478	1.11931	1.29429	1.4645	-2.8686	-2.70402	-2.52882	3.82853	3.99831	4.17102		9000	-1.08	-0.99	-0.9	1.52	1.65	1.77	-2.75	-2.63	-2.53	4.09	4.23	4.35
9200	-0.780102	-0.540369	-0.299895	-0.223615	-0.00118769	0.225082	-1.50503	-1.17186	-0.813075	0.89288	1.17068	1.46321		9200	-1.40065	-1.26164	-1.09203	1.0895	1.24842	1.40989	-2.98739	-2.79142	-2.62075	3.8624	4.03984	4.20591		9200	-1.08	-0.98	-0.88	1.59	1.69	1.81	-2.75	-2.65	-2.56	4.17	4.29	4.42
9400	-0.922857	-0.697032	-0.453176	-0.235403	-0.0224332	0.190162	-1.68448	-1.33995	-1.00616	1.03877	1.31752	1.59071		9400	-1.53417	-1.36706	-1.22768	1.04801	1.25436	1.40684	-3.27473	-3.09336	-2.90751	4.15387	4.34772	4.51689		9400	-1.24	-1.14	-1.03	1.51	1.64	1.79	-3.01	-2.92	-2.83	4.36	4.48	4.63
9600	-0.940147	-0.696283	-0.440544	-0.268326	-0.0599327	0.157139	-1.82196	-1.45871	-1.13105	1.11295	1.39878	1.67114		9600	-1.75308	-1.56523	-1.41366	0.985227	1.19648	1.34438	-3.63427	-3.4124	-3.19339	4.39232	4.60888	4.79233		9600	-1.34	-1.23	-1.12	1.52	1.62	1.74	-3.1	-2.98	-2.9	4.43	4.55	4.71
9800	-1.06454	-0.825817	-0.581067	-0.417533	-0.199815	0.041717	-1.67925	-1.34805	-1.01342	0.873781	1.14824	1.43632		9800	-1.74082	-1.6111	-1.43911	1.0204	1.22274	1.39806	-3.64354	-3.46723	-3.21428	4.50064	4.68997	4.90411		9800	-1.39	-1.29	-1.15	1.46	1.63	1.76	-3.22	-3.11	-2.98	4.53	4.67	4.83
10000	-1.25801	-1.0176	-0.760068	-0.59105	-0.370444	-0.135924	-1.88768	-1.52388	-1.18468	0.861232	1.15343	1.44029		10000	-1.80192	-1.57856	-1.41439	1.07351	1.26403	1.43246	-3.69918	-3.46578	-3.26001	4.51786	4.72982	4.91692		10000	-1.33	-1.24	-1.13	1.51	1.71	1.89	-3.23	-3.1	-2.99	4.61	4.76	4.92
10200	-1.25411	-0.994565	-0.741599	-0.69787	-0.454572	-0.23162	-1.91614	-1.56225	-1.1948	0.809077	1.10767	1.40287		10200	-2.10986	-1.90847	-1.69438	0.761726	0.994915	1.15566	-3.99629	-3.73375	-3.52642	4.48079	4.72866	4.9127		10200	-1.52	-1.41	-1.3	1.34	1.47	1.62	-3.29	-3.16	-3.05	4.45	4.59	4.74
10400	-1.43398	-1.16171	-0.901261	-0.767953	-0.543635	-0.316817	-2.4283	-2.04001	-1.67515	1.19007	1.49637	1.79221		10400	-2.55464	-2.30211	-2.06916	0.261376	0.477251	0.745632	-4.4048	-4.13929	-3.89111	4.37586	4.61655	4.87483		10400	-1.86	-1.7	-1.56	1.03	1.2	1.36	-3.63	-3.48	-3.37	4.46	4.65	4.8
10600	-1.56788	-1.29214	-1.00949	-0.880594	-0.623142	-0.411408	-2.69078	-2.31535	-1.94494	1.37577	1.69221	1.98328		10600	-2.63569	-2.39866	-2.17364	0.278055	0.52365	0.770997	-4.51591	-4.30079	-4.0421	4.59409	4.82444	5.07746		10600	-1.91	-1.79	-1.68	0.98	1.15	1.31	-3.75	-3.62	-3.49	4.57	4.72	4.87
10800	-1.8406	-1.57735	-1.29101	-0.915659	-0.677832	-0.440479	-3.23047	-2.83222	-2.46707	1.83635	2.15439	2.45564		10800	-2.87257	-2.62158	-2.34973	0.209745	0.440545	0.700925	-4.87041	-4.56524	-4.28725	4.7378	5.00579	5.27497		10800	-1.99	-1.85	-1.71	0.94	1.19	1.35	-3.91	-3.75	-3.61	4.76	4.91	5.07
11000	-2.29578	-2.01273	-1.76294	-1.09442	-0.873124	-0.627146	-3.93693	-3.55402	-3.18083	2.37879	2.68089	2.99047		11000	-2.96558	-2.71025	-2.48016	0.122768	0.373607	0.644673	-4.95038	-4.67012	-4.3958	4.77818	5.04373	5.31642		11000	-2.05	-1.92	-1.79	0.94	1.12	1.28	-3.91	-3.75	-3.58	4.69	4.83	5.02
