# Supplementary material for: Holocene seasonal temperature evolution and spatial variability over the Northern Hemisphere landmass
Source: Nat Commun. 2022 Sep 10;13:5334. doi: 10.1038/s41467-022-33107-0 (PMC9464234; doi:10.1038/s41467-022-33107-0)
Supplement: Supplementary file 7 — Source Data [file 41467_2022_33107_MOESM7_ESM.zip › Source Data Fig. 4.xlsx]

## Sheet: Single forcing experiments
Pollen-based reconstruction														TraCE-21ka simulation, all forcings														Orbital variations (ORB) forcing														Atmospheric greenhouse gases (GHG) forcing
Age (yr BP)	annt_q0.025	annt_q0.5	annt_q0.975	mtwa_q0.025	mtwa_q0.5	mtwa_q0.975	mtco_q0.025	mtco_q0.5	mtco_q0.975	seasonality_q0.025	seasonality_q0.5	seasonality_q0.975		Age (yr BP)	annt_q0.025	annt_q0.5	annt_q0.975	tjja_q0.025	tjja_q0.5	tjja_q0.975	tdjf_q0.025	tdjf_q0.5	tdjf_q0.975	seasonality_q0.025	seasonality_q0.5	seasonality_q0.975		Age (yr BP)	annt_q0.025	annt_q0.5	annt_q0.975	tjja_q0.025	tjja_q0.5	tjja_q0.975	tdjf_q0.025	tdjf_q0.5	tdjf_q0.975	seasonality_q0.025	seasonality_q0.5	seasonality_q0.975		Age (yr BP)	annt_q0.025	annt_q0.5	annt_q0.975	tjja_q0.025	tjja_q0.5	tjja_q0.975	tdjf_q0.025
0	-0.38355	-0.0561429	0.287817	-0.257902	-0.00488665	0.262876	-0.795051	-0.316383	0.164714	-0.0543453	0.311496	0.685927		0	0.103029	0.115208	0.13279	0.0509224	0.0767905	0.0987213	0.14261	0.161482	0.186155	-0.107062	-0.0846918	-0.06139		0	-0.0741876	-0.0638899	-0.0533632	-0.0336367	-0.0242064	-0.0132169	-0.130913	-0.119599	-0.107566	0.085021	0.095393	0.106904		0	0.386042	0.404624	0.421044	0.323618	0.338715	0.357827	0.43235
200	-0.316413	-0.0805293	0.13106	-0.258731	-0.0435042	0.170001	-0.466117	-0.12595	0.212719	-0.195251	0.0824458	0.358533		200	-0.219664	-0.187612	-0.154538	-0.246302	-0.219411	-0.197134	-0.201001	-0.169642	-0.131756	-0.0788936	-0.0497685	-0.0196869		200	-0.0893469	-0.0730079	-0.0595232	-0.0406457	-0.0283824	-0.0134065	-0.127011	-0.106012	-0.0879841	0.0609985	0.0776296	0.0941314		200	-0.0753571	-0.0661977	-0.0515969	-0.0539761	-0.0412317	-0.0323621	-0.072461
400	-0.224504	-0.00895016	0.209059	-0.227172	-0.0220161	0.184141	-0.343578	-0.0182631	0.301668	-0.268988	-0.003753	0.259291		400	0.0592289	0.0767047	0.0929596	0.0479888	0.0573882	0.0660021	0.133699	0.162611	0.185691	-0.124378	-0.105223	-0.0893756		400	-0.00513302	0.00177194	0.00880779	-0.0067966	0.00317354	0.0116154	-0.0107269	-0.00106223	0.00990772	-0.00558164	0.00423577	0.0139417		400	-0.118463	-0.113032	-0.107682	-0.0906577	-0.0849383	-0.0785367	-0.155667
600	-0.246265	-0.0257228	0.186129	-0.16966	0.0483886	0.25172	-0.344815	-0.0277922	0.291982	-0.191354	0.0761808	0.337733		600	0.00635114	0.0163357	0.0251665	0.00539598	0.0201857	0.0371093	0.00760087	0.0267668	0.0426628	-0.023559	-0.0065811	0.00982866		600	0.0641461	0.0739119	0.0864514	0.0479405	0.0651013	0.075933	0.0226677	0.0393969	0.0543772	0.00875937	0.0257043	0.0386104		600	-0.118734	-0.110087	-0.100939	-0.112226	-0.0982306	-0.0828672	-0.120657
800	-0.1665	0.0346677	0.2656	-0.116948	0.0784805	0.269	-0.259869	0.0680243	0.370956	-0.251205	0.0104562	0.257182		800	-0.0901188	-0.0807464	-0.0718647	-0.0273462	-0.0159357	-0.00263611	-0.227291	-0.19803	-0.170207	0.161758	0.182094	0.202655		800	0.0331428	0.0401295	0.0447365	-0.00093065	0.00862136	0.0148263	0.0622571	0.0715191	0.0788116	-0.0723048	-0.0628978	-0.0561491		800	-0.0641027	-0.0585959	-0.0509986	-0.0638212	-0.0571064	-0.0498165	-0.0659406
1000	-0.221038	-0.0235679	0.19698	-0.175384	0.0256246	0.227243	-0.32417	-0.00951757	0.269201	-0.222688	0.0351421	0.27531		1000	-0.0705156	-0.054019	-0.0334916	-0.0964758	-0.072882	-0.0504937	-0.0942849	-0.0616922	-0.0338655	-0.0392831	-0.0111898	0.0139177		1000	-0.00872426	0.00168327	0.0137377	-0.0314303	-0.0181186	0.0023397	0.0738036	0.0912162	0.107171	-0.124697	-0.109335	-0.0911284		1000	-0.133273	-0.120754	-0.107109	-0.123355	-0.113059	-0.101664	-0.184269
1200	-0.133434	0.0972111	0.323753	-0.117951	0.096869	0.310852	-0.118815	0.181999	0.486743	-0.342947	-0.0851297	0.174234		1200	-0.00383417	0.00657627	0.0171844	0.0128132	0.0250498	0.0408207	-0.0392225	-0.0197899	0.000745296	0.0290051	0.0448397	0.0629928		1200	-0.000320858	0.007281	0.0154926	-0.00237785	0.0111162	0.0214446	0.0103106	0.0208466	0.0313753	-0.0217454	-0.0097304	0.000698167		1200	-0.193512	-0.184609	-0.171332	-0.17248	-0.160964	-0.149149	-0.216837
1400	-0.0509647	0.148785	0.36367	-0.0279996	0.184918	0.377909	-0.0865939	0.209092	0.51615	-0.278476	-0.0241739	0.22585		1400	-0.14126	-0.120952	-0.0990359	-0.157918	-0.133447	-0.0966277	-0.282901	-0.238215	-0.191686	0.0701894	0.104768	0.146442		1400	0.22059	0.242651	0.263652	0.168633	0.188904	0.207359	0.207271	0.228328	0.246902	-0.0600876	-0.0394233	-0.0209085		1400	-0.169772	-0.153719	-0.142106	-0.147641	-0.138016	-0.126131	-0.158342
1600	-0.0871681	0.1336	0.35789	-0.016355	0.184694	0.387185	-0.109042	0.199289	0.491867	-0.269286	-0.0145955	0.232939		1600	0.200236	0.218656	0.24497	0.134265	0.162686	0.19025	0.267997	0.304402	0.340093	-0.174129	-0.141716	-0.110088		1600	0.225853	0.245695	0.261182	0.228619	0.250264	0.273525	0.27183	0.2923	0.31477	-0.063093	-0.0420354	-0.0191706		1600	-0.193509	-0.180044	-0.166655	-0.154186	-0.145872	-0.137945	-0.208332
1800	-0.0349281	0.188152	0.392772	-0.0284145	0.171676	0.379237	-0.123783	0.174753	0.489948	-0.25239	-0.00307614	0.258302		1800	0.193379	0.215359	0.238609	0.119711	0.144179	0.174692	0.166703	0.191827	0.218132	-0.0724445	-0.0476485	-0.0192397		1800	0.173063	0.196528	0.213567	0.171646	0.193642	0.21808	0.234782	0.267789	0.30359	-0.101648	-0.0741469	-0.0440276		1800	-0.171051	-0.159204	-0.146817	-0.162389	-0.14899	-0.137441	-0.19402
2000	-0.1388	0.069531	0.288222	-0.163672	0.0443232	0.244236	-0.109719	0.202457	0.493796	-0.41822	-0.158134	0.0874916		2000	-0.185144	-0.172602	-0.15954	-0.0978327	-0.077615	-0.055944	-0.330133	-0.305225	-0.289305	0.205047	0.22761	0.246406		2000	0.128834	0.146516	0.168433	0.176772	0.200088	0.221821	0.0677994	0.0955003	0.119422	0.0790793	0.104588	0.127415		2000	-0.222664	-0.211151	-0.199617	-0.180363	-0.169258	-0.157987	-0.226089
2200	-0.122263	0.0931317	0.304663	-0.126373	0.0761008	0.281988	-0.0456688	0.271706	0.574082	-0.455529	-0.195605	0.0585261		2200	-0.129961	-0.114937	-0.0993072	-0.103502	-0.0809422	-0.0566324	-0.212669	-0.173768	-0.138982	0.0620964	0.0928262	0.122375		2200	-0.0391593	-0.011427	0.0213425	0.0747635	0.101363	0.134943	-0.0310899	-0.00230577	0.0425803	0.075977	0.103669	0.142902		2200	-0.305109	-0.294261	-0.281821	-0.276134	-0.262448	-0.249774	-0.290577
2400	0.0123201	0.23161	0.438696	-0.0766368	0.139244	0.315792	0.0351677	0.335622	0.633456	-0.454545	-0.196377	0.0408132		2400	-0.0721098	-0.0557865	-0.0422067	0.0346095	0.0599347	0.0858421	-0.155875	-0.138242	-0.11578	0.176698	0.198177	0.222362		2400	-0.0678561	-0.0391991	-0.0146963	0.0483611	0.0807911	0.112157	-0.106199	-0.0675946	-0.0288686	0.112869	0.148386	0.183432		2400	-0.370433	-0.356273	-0.34414	-0.307757	-0.291369	-0.275602	-0.407827
2600	-0.0235608	0.191929	0.395861	-0.0104992	0.182511	0.381799	-0.0824703	0.228396	0.517494	-0.297823	-0.0458852	0.198308		2600	-0.0997764	-0.0860246	-0.074388	-0.00822279	0.0278554	0.058432	-0.301577	-0.263398	-0.228776	0.254125	0.291253	0.323852		2600	0.0780711	0.119791	0.154783	0.243593	0.286532	0.322924	0.0223971	0.0716805	0.12132	0.16874	0.214852	0.257867		2600	-0.379219	-0.364798	-0.350939	-0.363834	-0.350142	-0.334976	-0.395384
2800	-0.0117736	0.191038	0.414018	0.0046201	0.183156	0.375538	-0.0331587	0.272058	0.576215	-0.330779	-0.0889024	0.159367		2800	0.113633	0.141982	0.173518	0.245581	0.279145	0.322456	-0.00442283	0.0548693	0.105776	0.177848	0.224275	0.271384		2800	0.0524016	0.0947553	0.128931	0.246193	0.286396	0.334903	-0.0043794	0.0428713	0.0849858	0.199798	0.243525	0.288835		2800	-0.433326	-0.416206	-0.399994	-0.378198	-0.363365	-0.347227	-0.432656
3000	0.0206249	0.220064	0.432474	0.0578142	0.248763	0.452524	-0.0790653	0.234544	0.522476	-0.23806	0.0142189	0.260065		3000	0.422189	0.45416	0.490103	0.506919	0.563935	0.616219	0.317119	0.382846	0.4402	0.119718	0.181089	0.235908		3000	0.204014	0.243833	0.289269	0.305301	0.370127	0.436531	0.274509	0.339693	0.402128	-0.034571	0.030434	0.0948532		3000	-0.544313	-0.51965	-0.498067	-0.412523	-0.396438	-0.377332	-0.6321
3200	0.017968	0.235222	0.453055	0.0975083	0.297256	0.499852	-0.105107	0.212126	0.524951	-0.173361	0.0851298	0.34284		3200	0.155558	0.181121	0.203713	0.306213	0.364281	0.414511	0.00514753	0.0478021	0.0769681	0.266118	0.316479	0.356177		3200	0.0893664	0.132251	0.175504	0.349151	0.409822	0.4695	-0.0286783	0.0253643	0.083018	0.327101	0.384458	0.443123		3200	-0.382133	-0.366743	-0.350657	-0.341364	-0.32851	-0.312499	-0.418958
3400	0.0747669	0.294109	0.508394	0.108861	0.302184	0.496809	0.00138343	0.308285	0.617031	-0.256213	-0.00610085	0.245584		3400	-0.0220905	0.0084969	0.0334615	0.231591	0.295675	0.343762	-0.25922	-0.223942	-0.178764	0.469936	0.519617	0.56625		3400	-0.0362968	0.0117077	0.0666431	0.313745	0.381673	0.439972	-0.179838	-0.122625	-0.067289	0.441728	0.504298	0.561116		3400	-0.45951	-0.426275	-0.392843	-0.370127	-0.347829	-0.325014	-0.631212
3600	0.135142	0.340011	0.554252	0.159023	0.356005	0.546132	-0.0914078	0.209513	0.495502	-0.10246	0.146491	0.384549		3600	0.0941701	0.126272	0.155444	0.328684	0.395499	0.460057	-0.0831211	-0.0348571	0.00750255	0.372816	0.430356	0.483815		3600	0.147571	0.201961	0.26487	0.467631	0.553124	0.628188	0.0169598	0.0977707	0.162043	0.372201	0.455353	0.525021		3600	-0.480333	-0.45253	-0.430618	-0.365269	-0.35223	-0.342486	-0.573335
3800	0.0957916	0.294651	0.512659	0.106104	0.2922	0.489754	-0.0167461	0.289329	0.601349	-0.243215	0.00287056	0.257658		3800	-0.0328891	-0.00159979	0.0260384	0.388008	0.449423	0.507175	-0.400152	-0.361722	-0.327742	0.761222	0.811144	0.85701		3800	0.175905	0.239015	0.298102	0.587094	0.655268	0.73828	0.0109316	0.0756413	0.133694	0.513185	0.579627	0.650159		3800	-0.632111	-0.607454	-0.571745	-0.500938	-0.482871	-0.464823	-0.750125
4000	-0.0165772	0.211619	0.420529	0.166054	0.370621	0.557933	-0.0147268	0.263849	0.573037	-0.1348	0.106772	0.355022		4000	0.0252233	0.0511694	0.0837695	0.389244	0.436517	0.496885	-0.232346	-0.177089	-0.130147	0.562341	0.613606	0.667261		4000	0.213245	0.28038	0.317711	0.640321	0.725887	0.795004	0.0444416	0.102094	0.164532	0.552184	0.623793	0.689571		4000	-0.520425	-0.496039	-0.478382	-0.394926	-0.378212	-0.362253	-0.665171
4200	-0.0388102	0.167061	0.39272	0.170505	0.358536	0.564272	-0.173017	0.138197	0.438431	-0.029284	0.220338	0.473323		4200	-0.013305	0.0245654	0.0538578	0.416466	0.472383	0.520064	-0.286135	-0.249331	-0.209289	0.675354	0.721714	0.765575		4200	0.268774	0.330343	0.392274	0.747252	0.834608	0.93964	0.0528751	0.113495	0.16615	0.647125	0.721113	0.799957		4200	-0.524403	-0.503597	-0.484322	-0.431037	-0.412625	-0.396717	-0.677597
4400	-0.017966	0.191562	0.391795	0.142917	0.334996	0.525026	-0.0339171	0.243722	0.549754	-0.143585	0.0912745	0.339305		4400	-0.00183559	0.0347439	0.0733442	0.508129	0.567208	0.626861	-0.301448	-0.259987	-0.202187	0.776925	0.827195	0.885922		4400	0.34585	0.410126	0.477326	0.846428	0.951151	1.06073	0.109341	0.193358	0.270199	0.663424	0.757794	0.851003		4400	-0.53813	-0.514145	-0.494049	-0.465335	-0.447415	-0.428011	-0.62932
4600	0.119703	0.33289	0.551526	0.188278	0.390715	0.586249	0.171316	0.479555	0.756884	-0.344179	-0.0888402	0.147591		4600	0.286693	0.335974	0.371107	0.72659	0.793347	0.862861	0.013022	0.0803787	0.140726	0.645912	0.712969	0.777899		4600	0.483298	0.549984	0.612681	1.06271	1.17869	1.27032	0.196797	0.266054	0.338411	0.820017	0.912635	0.994628		4600	-0.549341	-0.531712	-0.510047	-0.45576	-0.437787	-0.420365	-0.655716
4800	0.172589	0.404681	0.634068	0.268796	0.466366	0.6626	0.178764	0.48497	0.792257	-0.270491	-0.0186034	0.233157		4800	0.0819806	0.120283	0.157416	0.646677	0.718637	0.789065	-0.281125	-0.248565	-0.204906	0.914942	0.967202	1.02425		4800	0.513711	0.580614	0.672223	1.1297	1.22121	1.3184	0.243306	0.335019	0.418685	0.794582	0.886195	0.976623		4800	-0.56372	-0.546	-0.528391	-0.460952	-0.440582	-0.426834	-0.677018
5000	0.157599	0.365621	0.572722	0.254103	0.435948	0.629117	0.0616399	0.370978	0.701556	-0.180622	0.06497	0.326844		5000	-0.0399681	-0.000470101	0.0492142	0.57532	0.64601	0.704548	-0.503525	-0.446369	-0.389831	1.02846	1.09238	1.14992		5000	0.489038	0.589625	0.677478	1.16069	1.26048	1.35924	0.161328	0.236176	0.300545	0.936986	1.0243	1.10587		5000	-0.612699	-0.584166	-0.562268	-0.482151	-0.463836	-0.448637	-0.76998
5200	0.108376	0.333282	0.535646	0.184864	0.396147	0.587252	0.190265	0.513722	0.803562	-0.384945	-0.117575	0.122897		5200	-0.195488	-0.161405	-0.123219	0.593191	0.653808	0.718664	-0.748976	-0.712928	-0.667401	1.3184	1.36674	1.42193		5200	0.441696	0.527199	0.615578	1.25658	1.36277	1.46721	0.101113	0.177289	0.233899	1.0943	1.18548	1.26601		5200	-0.659002	-0.632499	-0.606877	-0.49698	-0.483216	-0.466914	-0.794005
5400	0.0801034	0.29717	0.516645	0.158134	0.346353	0.551185	0.136608	0.454237	0.769208	-0.360809	-0.107884	0.152017		5400	-0.274059	-0.237578	-0.207276	0.574973	0.645864	0.721428	-0.816513	-0.766885	-0.714557	1.35249	1.41275	1.4767		5400	0.406932	0.50203	0.595237	1.29407	1.40598	1.53846	0.0480468	0.114564	0.179887	1.2022	1.29142	1.39032		5400	-0.628383	-0.603651	-0.581644	-0.482729	-0.461728	-0.439206	-0.823642
5600	0.000376041	0.217874	0.433011	0.163189	0.388567	0.597372	-0.0392895	0.276491	0.580137	-0.158504	0.112075	0.368301		5600	-0.0817985	-0.0393986	0.0104941	0.768418	0.864596	0.919325	-0.672939	-0.610362	-0.559684	1.39558	1.47496	1.52766		5600	0.505601	0.584797	0.662129	1.3967	1.50579	1.62682	0.150383	0.231098	0.302085	1.17979	1.27469	1.3707		5600	-0.615237	-0.588113	-0.562289	-0.483735	-0.471344	-0.458032	-0.756982
5800	0.036158	0.256268	0.471766	0.228526	0.425735	0.624965	0.0379231	0.333968	0.647345	-0.15486	0.091767	0.348071		5800	0.0363298	0.0736881	0.111692	0.90405	0.968966	1.05814	-0.486334	-0.436324	-0.367482	1.34783	1.40529	1.4843		5800	0.480221	0.563835	0.656588	1.37442	1.50535	1.63323	0.135886	0.237713	0.354015	1.15126	1.26764	1.38973		5800	-0.674375	-0.648852	-0.632282	-0.541552	-0.518645	-0.499283	-0.865418
6000	0.0386737	0.260164	0.472798	0.206123	0.405389	0.603525	-0.0894478	0.228028	0.538947	-0.0810103	0.17736	0.431888		6000	-0.0631895	-0.0239551	0.0309669	0.885303	0.953518	1.02576	-0.636121	-0.584091	-0.516927	1.47749	1.53761	1.60731		6000	0.468148	0.555167	0.642874	1.53466	1.64489	1.74953	-0.0369953	0.0431026	0.128313	1.50662	1.60178	1.69671		6000	-0.730194	-0.703024	-0.676092	-0.581515	-0.56286	-0.543965	-0.903258
6200	0.132616	0.355194	0.586218	0.205012	0.408741	0.608144	0.19524	0.494598	0.803616	-0.3374	-0.085857	0.168354		6200	-0.420484	-0.367738	-0.32617	0.769024	0.85555	0.926186	-1.19913	-1.1458	-1.08007	1.93143	2.00135	2.06954		6200	0.469919	0.557474	0.639194	1.57094	1.70746	1.83898	-0.0664306	0.0100571	0.0768507	1.5909	1.6974	1.79656		6200	-0.726736	-0.699854	-0.671961	-0.592405	-0.567716	-0.54712	-0.857322
6400	0.0386613	0.25597	0.473885	0.222049	0.427572	0.627846	-0.00448434	0.290834	0.608295	-0.113683	0.136738	0.395604		6400	-0.208527	-0.156058	-0.105293	1.02431	1.08541	1.15898	-1.01262	-0.96265	-0.891941	1.99253	2.04806	2.1202		6400	0.489265	0.559349	0.641488	1.65904	1.79488	1.8939	-0.0331883	0.0691543	0.166666	1.60664	1.72572	1.82399		6400	-0.744259	-0.717951	-0.683601	-0.609005	-0.592417	-0.573388	-0.915873
6600	0.16693	0.372824	0.588701	0.29298	0.503694	0.717015	0.0179515	0.321189	0.652022	-0.074471	0.182505	0.454581		6600	-0.154744	-0.102435	-0.0430536	1.12521	1.23223	1.30551	-0.984297	-0.905593	-0.834506	2.04496	2.13782	2.21		6600	0.510242	0.614486	0.684353	1.7444	1.88552	2.02673	-0.043898	0.0451689	0.142725	1.72526	1.84035	1.95973		6600	-0.740765	-0.710299	-0.689231	-0.57808	-0.559131	-0.537772	-0.93207
6800	0.136393	0.345651	0.565937	0.233523	0.433888	0.633227	0.0194675	0.331985	0.625433	-0.154538	0.101903	0.348297		6800	-0.260686	-0.210227	-0.154329	1.09895	1.18745	1.26329	-1.12039	-1.04994	-0.978978	2.15791	2.23739	2.31079		6800	0.499577	0.595355	0.673564	1.79975	1.95689	2.08288	-0.0905343	0.00320985	0.0963845	1.82824	1.95368	2.06327		6800	-0.725536	-0.703189	-0.680779	-0.582461	-0.557792	-0.536263	-0.837594
7000	0.184592	0.420659	0.63694	0.316262	0.501299	0.698872	0.0189129	0.3319	0.635182	-0.0796128	0.169399	0.419827		7000	-0.261931	-0.210333	-0.152089	1.20355	1.27853	1.35636	-1.14517	-1.07078	-0.992416	2.27463	2.34932	2.42741		7000	0.51826	0.590547	0.677131	1.93425	2.06727	2.19274	-0.177246	-0.0993842	-0.0134146	2.06121	2.16665	2.27237		7000	-0.62658	-0.601783	-0.571292	-0.480899	-0.461011	-0.441109	-0.731784
7200	0.132347	0.346698	0.56716	0.241327	0.456698	0.673819	-0.0646928	0.268511	0.590665	-0.0860999	0.188187	0.457824		7200	-0.48706	-0.41395	-0.364987	1.1066	1.20479	1.30123	-1.48069	-1.40823	-1.32571	2.5277	2.61302	2.7025		7200	0.454717	0.533744	0.614131	1.95751	2.07903	2.22898	-0.284409	-0.19586	-0.111038	2.16985	2.27489	2.39227		7200	-0.670078	-0.64658	-0.622367	-0.553112	-0.536437	-0.516184	-0.840711
7400	-0.0365523	0.209348	0.412474	0.146373	0.352322	0.573298	-0.180792	0.133949	0.454219	-0.0419722	0.218373	0.488996		7400	-0.488927	-0.419362	-0.358593	1.12654	1.22264	1.31472	-1.64797	-1.54194	-1.43449	2.66353	2.76459	2.86435		7400	0.389496	0.490321	0.589196	1.92688	2.07414	2.19501	-0.303803	-0.205592	-0.109209	2.15699	2.27973	2.38836		7400	-0.757602	-0.723025	-0.690017	-0.585136	-0.562083	-0.536941	-0.94773
7600	-0.0286302	0.19733	0.444545	0.192664	0.405402	0.616292	-0.329816	0.000832606	0.31404	0.132876	0.404569	0.666618		7600	-0.530163	-0.462233	-0.400713	1.37421	1.45535	1.55577	-1.80136	-1.70719	-1.62901	3.07488	3.16254	3.25183		7600	0.437503	0.525617	0.623178	2.11327	2.23695	2.39092	-0.378985	-0.2815	-0.199477	2.40786	2.51845	2.63644		7600	-0.781903	-0.758199	-0.732466	-0.621568	-0.601502	-0.576313	-0.919203
7800	-0.109913	0.131463	0.353526	0.156427	0.377894	0.583315	-0.35091	-0.0455124	0.277681	0.159974	0.423407	0.687714		7800	-0.780688	-0.714397	-0.646696	1.4385	1.54709	1.65393	-2.31076	-2.17991	-2.05702	3.60728	3.727	3.84186		7800	0.47572	0.579107	0.651023	2.25419	2.37764	2.51653	-0.351089	-0.279194	-0.185059	2.55916	2.65684	2.77335		7800	-0.720813	-0.699522	-0.673154	-0.594955	-0.571299	-0.552967	-0.831503
8000	-0.144378	0.0783104	0.302318	0.15366	0.352768	0.547535	-0.450079	-0.132598	0.181237	0.227072	0.485366	0.739667		8000	-1.27768	-1.18205	-1.07764	0.968117	1.07244	1.17869	-2.78592	-2.64772	-2.4634	3.5989	3.72016	3.86544		8000	0.49215	0.564111	0.639407	2.28911	2.41543	2.54507	-0.420353	-0.346729	-0.261658	2.66219	2.76215	2.86951		8000	-0.646618	-0.620693	-0.593591	-0.511398	-0.491825	-0.473803	-0.762078
8200	-0.292611	-0.0563725	0.174673	0.0478929	0.263286	0.469688	-0.741505	-0.435947	-0.0956781	0.438758	0.699233	0.972568		8200	-1.69367	-1.55242	-1.39531	0.584518	0.726293	0.838362	-3.25897	-3.02346	-2.83354	3.5611	3.74975	3.90074		8200	0.450216	0.514528	0.614048	2.27394	2.41821	2.58505	-0.512607	-0.417928	-0.32869	2.71666	2.83613	2.96418		8200	-0.686178	-0.653158	-0.617272	-0.552064	-0.53133	-0.511094	-0.799773
8400	-0.353859	-0.106907	0.136688	0.00902995	0.223744	0.437087	-1.01584	-0.698024	-0.36248	0.655502	0.921768	1.19621		8400	-1.60122	-1.4996	-1.36033	0.715816	0.839352	0.991381	-3.16665	-2.96619	-2.77036	3.64355	3.80555	3.97948		8400	0.296079	0.398108	0.483378	2.24401	2.39053	2.55111	-0.706192	-0.61252	-0.519347	2.88295	3.00305	3.12993		8400	-0.646305	-0.6197	-0.597913	-0.517216	-0.50295	-0.488409	-0.727354
8600	-0.487465	-0.247034	-0.0207964	-0.121518	0.0996603	0.319784	-1.21977	-0.885598	-0.58387	0.707584	0.985258	1.24618		8600	-1.6285	-1.50311	-1.39465	0.742609	0.872765	1.02288	-3.20947	-3.08427	-2.87541	3.82935	3.95703	4.13652		8600	0.292108	0.362618	0.453724	2.2621	2.40751	2.58626	-0.764502	-0.65362	-0.5556	2.93298	3.06113	3.19952		8600	-0.600721	-0.58472	-0.555068	-0.560605	-0.544494	-0.52384	-0.714352
8800	-0.432669	-0.188908	0.0483095	-0.110364	0.107071	0.330061	-1.14363	-0.818532	-0.484353	0.654339	0.925604	1.20419		8800	-1.58649	-1.42243	-1.28183	0.88888	1.04004	1.19723	-3.27361	-3.04497	-2.86543	3.8951	4.08501	4.25337		8800	0.312344	0.401856	0.505336	2.36779	2.50819	2.66021	-0.712296	-0.621897	-0.550501	3.01469	3.13009	3.2418		8800	-0.650836	-0.628362	-0.607489	-0.54618	-0.526581	-0.504951	-0.767749
9000	-0.562869	-0.308097	-0.0484018	-0.0934517	0.112221	0.347314	-1.36816	-1.03035	-0.694432	0.870829	1.14257	1.42808		9000	-1.28146	-1.15559	-1.02478	1.11931	1.29429	1.4645	-2.8686	-2.70402	-2.52882	3.82853	3.99831	4.17102		9000	0.36302	0.435717	0.508013	2.45607	2.56366	2.72288	-0.685292	-0.604272	-0.511386	3.07363	3.16794	3.29399		9000	-0.565007	-0.54567	-0.52477	-0.446313	-0.42695	-0.405984	-0.637724
9200	-0.780102	-0.540369	-0.299895	-0.223615	-0.00118769	0.225082	-1.50503	-1.17186	-0.813075	0.89288	1.17068	1.46321		9200	-1.40065	-1.26164	-1.09203	1.0895	1.24842	1.40989	-2.98739	-2.79142	-2.62075	3.8624	4.03984	4.20591		9200	0.392085	0.479303	0.570241	2.54446	2.67025	2.82161	-0.648906	-0.57946	-0.469108	3.15209	3.24971	3.38056		9200	-0.55875	-0.52724	-0.504903	-0.447175	-0.432076	-0.418431	-0.647913
9400	-0.922857	-0.697032	-0.453176	-0.235403	-0.0224332	0.190162	-1.68448	-1.33995	-1.00616	1.03877	1.31752	1.59071		9400	-1.53417	-1.36706	-1.22768	1.04801	1.25436	1.40684	-3.27473	-3.09336	-2.90751	4.15387	4.34772	4.51689		9400	0.367399	0.46932	0.558229	2.55734	2.72609	2.88455	-0.691893	-0.588462	-0.503819	3.17846	3.31455	3.43611		9400	-0.556362	-0.532129	-0.50081	-0.4826	-0.463346	-0.446297	-0.637561
9600	-0.940147	-0.696283	-0.440544	-0.268326	-0.0599327	0.157139	-1.82196	-1.45871	-1.13105	1.11295	1.39878	1.67114		9600	-1.75308	-1.56523	-1.41366	0.985227	1.19648	1.34438	-3.63427	-3.4124	-3.19339	4.39232	4.60888	4.79233		9600	0.371468	0.447698	0.534563	2.60517	2.75359	2.89939	-0.770903	-0.675634	-0.571806	3.30738	3.42923	3.55404		9600	-0.450726	-0.429801	-0.411394	-0.388388	-0.374365	-0.364357	-0.498542
9800	-1.06454	-0.825817	-0.581067	-0.417533	-0.199815	0.041717	-1.67925	-1.34805	-1.01342	0.873781	1.14824	1.43632		9800	-1.74082	-1.6111	-1.43911	1.0204	1.22274	1.39806	-3.64354	-3.46723	-3.21428	4.50064	4.68997	4.90411		9800	0.29426	0.380969	0.466962	2.57971	2.72727	2.86651	-0.92504	-0.838504	-0.749101	3.44873	3.56578	3.6801		9800	-0.540532	-0.527871	-0.509742	-0.409979	-0.3946	-0.380978	-0.725713
10000	-1.25801	-1.0176	-0.760068	-0.59105	-0.370444	-0.135924	-1.88768	-1.52388	-1.18468	0.861232	1.15343	1.44029		10000	-1.80192	-1.57856	-1.41439	1.07351	1.26403	1.43246	-3.69918	-3.46578	-3.26001	4.51786	4.72982	4.91692		10000	0.319498	0.399775	0.480976	2.62208	2.78523	2.93248	-0.903544	-0.832206	-0.720336	3.50019	3.61744	3.747		10000	-0.426354	-0.411061	-0.39366	-0.371565	-0.358342	-0.341984	-0.508961
10200	-1.25411	-0.994565	-0.741599	-0.69787	-0.454572	-0.23162	-1.91614	-1.56225	-1.1948	0.809077	1.10767	1.40287		10200	-2.10986	-1.90847	-1.69438	0.761726	0.994915	1.15566	-3.99629	-3.73375	-3.52642	4.48079	4.72866	4.9127		10200	0.271976	0.346868	0.414572	2.66422	2.79022	2.91638	-0.985832	-0.879629	-0.793738	3.55375	3.66985	3.77587		10200	-0.426397	-0.412125	-0.394073	-0.383276	-0.365775	-0.350273	-0.514802
10400	-1.43398	-1.16171	-0.901261	-0.767953	-0.543635	-0.316817	-2.4283	-2.04001	-1.67515	1.19007	1.49637	1.79221		10400	-2.55464	-2.30211	-2.06916	0.261376	0.477251	0.745632	-4.4048	-4.13929	-3.89111	4.37586	4.61655	4.87483		10400	0.270458	0.367499	0.431234	2.6747	2.81275	2.95651	-0.949745	-0.873992	-0.761734	3.57984	3.68675	3.81475		10400	-0.56896	-0.534041	-0.508968	-0.451701	-0.431787	-0.410105	-0.675734
10600	-1.56788	-1.29214	-1.00949	-0.880594	-0.623142	-0.411408	-2.69078	-2.31535	-1.94494	1.37577	1.69221	1.98328		10600	-2.63569	-2.39866	-2.17364	0.278055	0.52365	0.770997	-4.51591	-4.30079	-4.0421	4.59409	4.82444	5.07746		10600	0.341224	0.423664	0.493191	2.77379	2.90193	3.0745	-0.971863	-0.887027	-0.802067	3.68247	3.78896	3.91772		10600	-0.612643	-0.584206	-0.559933	-0.532033	-0.505462	-0.484082	-0.657193
10800	-1.8406	-1.57735	-1.29101	-0.915659	-0.677832	-0.440479	-3.23047	-2.83222	-2.46707	1.83635	2.15439	2.45564		10800	-2.87257	-2.62158	-2.34973	0.209745	0.440545	0.700925	-4.87041	-4.56524	-4.28725	4.7378	5.00579	5.27497		10800	0.31503	0.374339	0.450035	2.72476	2.90357	3.05586	-1.05154	-0.978372	-0.90001	3.75596	3.88195	3.99727		10800	-0.690264	-0.655266	-0.617971	-0.67933	-0.625047	-0.561342	-0.715742
11000	-2.29578	-2.01273	-1.76294	-1.09442	-0.873124	-0.627146	-3.93693	-3.55402	-3.18083	2.37879	2.68089	2.99047		11000	-2.96558	-2.71025	-2.48016	0.122768	0.373607	0.644673	-4.95038	-4.67012	-4.3958	4.77818	5.04373	5.31642		11000	0.279199	0.353958	0.438688	2.73689	2.89243	3.01196	-1.06561	-0.971308	-0.889868	3.73882	3.86374	3.96423		11000	-0.783652	-0.750357	-0.710942	-0.751621	-0.683328	-0.604569	-0.806551
[truncated: 44 more columns]
