# Supplementary material for: Holocene seasonal temperature evolution and spatial variability over the Northern Hemisphere landmass
Source: Nat Commun. 2022 Sep 10;13:5334. doi: 10.1038/s41467-022-33107-0 (PMC9464234; doi:10.1038/s41467-022-33107-0)
Supplement: Supplementary file 7 — Source Data [file 41467_2022_33107_MOESM7_ESM.zip › Source Data Grid data.xlsx]

## Sheet: annt
ages	LatDD	LonDD	annt	annt_se
0	58	-170	0.72127	2.45207
200	58	-170	-0.0491942	2.25384
400	58	-170	-0.0205579	2.34093
600	58	-170	0.366878	2.07541
800	58	-170	-0.540417	1.81747
1000	58	-170	-0.671445	1.79225
1200	58	-170	0.494236	1.99911
1400	58	-170	2.35191	2.47343
1600	58	-170	1.78605	2.03218
1800	58	-170	0.751563	1.81146
2000	58	-170	1.12693	1.93221
2200	58	-170	2.59876	2.48326
2400	58	-170	0.465204	2.35374
2600	58	-170	1.57862	1.87408
2800	58	-170	2.43267	2.00199
3000	58	-170	2.45422	1.93562
3200	58	-170	4.33446	2.09408
3400	58	-170	2.87294	2.0561
3600	58	-170	3.88151	1.99891
3800	58	-170	2.98798	2.21185
4000	58	-170	3.9394	1.89476
4200	58	-170	3.90753	1.97123
4400	58	-170	4.72945	2.02382
4600	58	-170	3.39284	1.95356
4800	58	-170	4.77977	2.18573
5000	58	-170	4.1183	2.32996
5200	58	-170	4.4607	2.21869
5400	58	-170	4.785	2.18085
5600	58	-170	2.47806	2.41031
5800	58	-170	2.86999	2.28821
6000	58	-170	3.99046	1.87514
6200	58	-170	4.01249	2.29201
6400	58	-170	4.6478	2.34925
6600	58	-170	4.14844	2.17128
6800	58	-170	4.5907	2.20131
7000	58	-170	3.63258	2.02365
7200	58	-170	3.80624	2.05416
7400	58	-170	3.80899	2.02311
7600	58	-170	3.94929	2.0623
7800	58	-170	4.55652	1.98806
8000	58	-170	4.63095	1.9725
8200	58	-170	3.64995	1.88853
8400	58	-170	3.90238	1.95815
8600	58	-170	4.19751	1.89238
8800	58	-170	4.60033	1.81875
9000	58	-170	4.67252	1.8271
9200	58	-170	4.27307	1.84254
9400	58	-170	4.05991	2.0197
9600	58	-170	4.65178	2.04443
9800	58	-170	4.41941	2.11956
10000	58	-170	3.23137	1.97089
10200	58	-170	2.94885	2.18619
10400	58	-170	4.13414	1.95892
10600	58	-170	4.89854	2.20536
10800	58	-170	4.45609	1.92756
11000	58	-170	4.07617	2.22927
200	64	-162	-0.210218	1.90347
400	64	-162	0.212354	2.10267
600	64	-162	0.410442	2.14625
800	64	-162	0.42848	2.01337
1000	64	-162	0.762937	1.9257
1200	64	-162	1.68836	2.20642
1400	64	-162	0.611097	1.9986
1600	64	-162	0.256302	2.15253
1800	64	-162	1.05419	1.89727
2000	64	-162	2.22297	2.05763
2200	64	-162	3.83871	2.2984
2400	64	-162	4.53547	2.46217
2600	64	-162	4.18308	2.08012
2800	64	-162	3.14968	2.12377
3000	64	-162	1.4669	2.08934
3200	64	-162	0.540378	2.08413
3400	64	-162	1.33605	2.01195
3600	64	-162	3.86684	2.33403
3800	64	-162	0.674763	1.94606
4000	64	-162	0.03532	2.07192
4200	64	-162	-0.107049	2.16934
4400	64	-162	-0.173224	2.16009
4600	64	-162	-0.000156634	1.92731
4800	64	-162	0.270612	2.59478
5000	64	-162	0.692454	1.90491
5200	64	-162	1.57867	2.30057
5400	64	-162	0.774308	1.91807
7000	64	-162	1.45807	1.98022
7200	64	-162	0.581675	2.10835
7400	64	-162	0.0887572	1.97337
7600	64	-162	0.798578	2.03789
7800	64	-162	1.23611	2.18474
8000	64	-162	0.897099	2.0055
8200	64	-162	0.218645	2.07472
8400	64	-162	-0.402854	2.16593
8600	64	-162	-0.0880527	2.07638
8800	64	-162	0.683283	2.32214
9000	64	-162	1.6971	2.64411
9200	64	-162	2.21309	2.10689
9400	64	-162	2.22748	2.09309
9600	64	-162	2.79326	1.91179
9800	64	-162	1.33114	1.94561
10000	64	-162	0.102874	1.92745
10200	64	-162	0.70558	2.07943
10400	64	-162	-0.920667	2.21416
10600	64	-162	-0.249209	2.36405
10800	64	-162	0.994474	2.14714
11000	64	-162	1.08111	1.83991
0	60	-158	1.6019	2.22239
200	60	-158	1.31654	1.84679
400	60	-158	0.895548	2.45544
600	60	-158	-0.869221	1.80737
800	60	-158	-2.50568	2.43491
1000	60	-158	-3.31484	1.85714
1200	60	-158	-3.96795	2.59041
1400	60	-158	-2.73404	1.92584
1600	60	-158	-1.40239	2.46794
1800	60	-158	-0.807038	1.79023
2000	60	-158	-0.391425	2.42582
2200	60	-158	-1.20815	1.82273
2400	60	-158	-1.98706	2.03714
2600	60	-158	-2.15489	2.11005
2800	60	-158	-2.69254	1.82304
3000	60	-158	-3.09623	2.30988
3200	60	-158	-1.5986	1.91455
3400	60	-158	-0.643372	1.98345
3600	60	-158	-0.417785	2.23213
3800	60	-158	-1.17562	1.86285
4000	60	-158	-1.3766	2.14029
4200	60	-158	1.2539	1.90721
4400	60	-158	0.306809	2.24741
4600	60	-158	0.52725	2.38745
4800	60	-158	1.39728	1.81078
5000	60	-158	2.20714	2.21146
5200	60	-158	1.45154	1.96953
5400	60	-158	-0.192806	2.01442
6000	60	-158	-0.680016	1.85032
6600	60	-158	0.188132	2.01383
6800	60	-158	0.411146	1.9855
7000	60	-158	0.442919	2.3862
7200	60	-158	-0.185951	1.8994
7400	60	-158	-0.828705	2.41254
7600	60	-158	-1.1577	1.94273
7800	60	-158	-1.49937	2.14184
8000	60	-158	-2.12894	2.18229
8200	60	-158	-3.09206	1.8399
8400	60	-158	-4.13887	2.09692
8800	60	-158	-4.58372	1.93637
9000	60	-158	-4.45568	1.82336
9600	60	-158	-4.13896	1.95076
9800	60	-158	-4.06809	1.80512
0	58	-156	1.48775	2.55109
200	58	-156	0.927137	1.95865
400	58	-156	0.434344	1.97181
600	58	-156	0.377571	2.01184
800	58	-156	-0.964467	2.09503
1000	58	-156	-1.7271	2.03209
1200	58	-156	-0.715211	1.97898
1400	58	-156	-2.76054	2.3619
1600	58	-156	-1.1493	1.97857
1800	58	-156	-0.512022	1.93525
2000	58	-156	-0.551366	1.98842
2200	58	-156	-0.251772	2.21769
2400	58	-156	4.74516	2.76151
2600	58	-156	2.24304	2.07736
2800	58	-156	-0.309494	2.33991
4200	58	-156	0.961034	1.97614
4400	58	-156	1.51813	1.95877
4600	58	-156	1.99378	2.57221
5200	58	-156	1.82755	1.87971
5800	58	-156	2.12552	2.11414
6000	58	-156	2.47036	1.8632
6200	58	-156	2.92305	2.10811
6600	58	-156	2.99043	1.91349
6800	58	-156	2.87845	1.94585
7200	58	-156	2.67315	2.05368
7400	58	-156	2.50101	1.89541
7600	58	-156	2.36056	2.12489
7800	58	-156	2.19386	2.54868
8000	58	-156	0.676914	1.92421
8400	58	-156	0.0277219	1.89752
8600	58	-156	0.529851	1.91214
9000	58	-156	1.83291	1.82373
9200	58	-156	2.13463	2.20339
9400	58	-156	0.182958	2.07198
9600	58	-156	-1.61619	1.84578
9800	58	-156	-3.24664	2.24648
10000	58	-156	-4.20517	2.32517
10200	58	-156	-2.65117	1.92429
10400	58	-156	-0.780699	1.86725
10600	58	-156	-2.22176	1.99152
10800	58	-156	-5.55147	2.31269
11000	58	-156	-5.33752	2.20152
600	66	-156	0.0829466	2.17978
800	66	-156	0.311606	1.65945
1000	66	-156	0.524689	2.01727
1200	66	-156	0.681715	2.05238
1400	66	-156	0.74417	1.80237
1600	66	-156	0.625548	2.33582
1800	66	-156	0.474367	1.94435
2000	66	-156	0.288766	1.85247
2200	66	-156	0.244688	2.3544
2400	66	-156	0.618709	1.81531
2600	66	-156	1.06512	1.97516
2800	66	-156	1.29777	2.09858
3000	66	-156	1.15397	1.72123
3200	66	-156	0.988971	2.13644
3400	66	-156	0.766041	1.91659
3600	66	-156	0.464412	1.72517
3800	66	-156	0.210325	2.2912
4000	66	-156	-0.211226	1.80132
4200	66	-156	-0.679082	1.95909
4400	66	-156	-0.872385	2.29254
4600	66	-156	0.181447	1.78861
4800	66	-156	1.21176	2.0608
5000	66	-156	1.89144	1.86332
5200	66	-156	2.26154	2.05617
5400	66	-156	1.8557	1.79886
5600	66	-156	0.568531	1.90123
5800	66	-156	0.657934	1.94889
6000	66	-156	1.12612	1.87387
6200	66	-156	1.36584	1.81804
6400	66	-156	2.16827	1.7726
6600	66	-156	2.39677	1.71912
6800	66	-156	1.87149	1.76822
7000	66	-156	1.91338	1.72279
7200	66	-156	1.49368	1.74469
7400	66	-156	1.22971	1.82427
7600	66	-156	1.71452	2.07209
7800	66	-156	2.22412	1.98555
8000	66	-156	1.76709	1.8049
8200	66	-156	0.378372	1.74618
8400	66	-156	0.523018	1.7766
8600	66	-156	2.15823	1.70367
8800	66	-156	2.29412	1.75322
9000	66	-156	1.91622	1.76198
9200	66	-156	1.18895	1.91509
9400	66	-156	0.527063	1.87071
9600	66	-156	0.306782	1.9537
9800	66	-156	0.734239	2.18608
10000	66	-156	0.8471	1.90888
10200	66	-156	0.925159	1.70991
10400	66	-156	0.973468	1.93767
10600	66	-156	0.951582	2.43966
10800	66	-156	0.728023	1.77199
11000	66	-156	0.541714	2.37751
0	68	-156	-0.810314	2.4151
200	68	-156	0.739918	2.15714
400	68	-156	0.414288	1.72174
600	68	-156	0.211446	2.20208
800	68	-156	0.62473	1.80365
1000	68	-156	1.16939	2.15907
1400	68	-156	0.969203	1.74461
1600	68	-156	0.794817	1.88008
2000	68	-156	0.942716	1.81904
2200	68	-156	1.14879	1.74677
2400	68	-156	1.45263	2.27435
2600	68	-156	1.22934	1.75137
2800	68	-156	0.636447	2.01226
3000	68	-156	0.718645	1.92422
3200	68	-156	0.949351	1.77178
3400	68	-156	1.13634	2.15743
3600	68	-156	1.10895	1.94983
3800	68	-156	0.612396	1.94772
4000	68	-156	0.277553	1.7692
4200	68	-156	-0.0842206	2.34279
4400	68	-156	0.0758415	1.74812
4600	68	-156	0.336339	2.11489
4800	68	-156	0.966268	1.78204
5000	68	-156	1.70251	2.35366
5200	68	-156	0.763649	1.91323
5400	68	-156	0.526072	1.89727
5600	68	-156	1.12522	2.35617
5800	68	-156	1.18913	1.80288
6000	68	-156	1.19976	2.08303
6200	68	-156	1.3226	1.95877
6400	68	-156	1.50754	1.92034
6600	68	-156	2.09223	2.15617
6800	68	-156	3.56795	2.1489
7000	68	-156	3.4674	1.98287
7200	68	-156	2.53416	1.95629
7400	68	-156	2.13124	2.05651
7600	68	-156	2.19031	2.23862
7800	68	-156	2.27838	2.09501
8000	68	-156	2.26575	1.79938
8200	68	-156	2.22	1.95171
8400	68	-156	2.29301	2.41737
8600	68	-156	1.84284	1.80544
8800	68	-156	1.51891	1.9937
9000	68	-156	1.63496	2.20512
9200	68	-156	2.5301	1.83861
9400	68	-156	3.37312	2.28375
9600	68	-156	3.52409	2.02487
9800	68	-156	3.30025	1.78469
10000	68	-156	3.08556	2.33861
10400	68	-156	4.27493	1.79056
10600	68	-156	4.76706	2.10977
11000	68	-156	4.28071	2.03145
0	62	-154	0.603388	1.87098
200	62	-154	-1.6524	1.82393
400	62	-154	-1.06308	1.75216
600	62	-154	0.162224	2.03377
800	62	-154	1.23323	1.85744
1000	62	-154	-1.90689	2.13831
1200	62	-154	1.5643	2.577
1400	62	-154	-0.134135	1.91237
1600	62	-154	0.0829909	1.8622
1800	62	-154	0.741354	1.82359
2000	62	-154	2.30406	1.92526
2200	62	-154	1.11759	2.07571
2400	62	-154	-1.32189	2.1388
2600	62	-154	-0.572219	2.24628
2800	62	-154	-2.02377	2.56394
3000	62	-154	0.86165	2.51833
3200	62	-154	-1.01858	2.06036
3400	62	-154	0.612572	2.0295
3600	62	-154	0.909585	1.95947
3800	62	-154	1.652	1.90327
4000	62	-154	0.833903	1.81648
4200	62	-154	-1.06635	1.73631
4400	62	-154	-1.6406	1.81284
4600	62	-154	-1.35585	2.26682
4800	62	-154	-3.71551	2.08041
5000	62	-154	-2.6618	1.7364
5200	62	-154	-0.556208	1.8801
5400	62	-154	1.42359	2.45114
5600	62	-154	-1.84863	2.17829
5800	62	-154	-0.495282	2.04809
6000	62	-154	-0.714751	2.01315
6200	62	-154	-0.253576	2.22555
6400	62	-154	-0.497114	1.80333
6600	62	-154	-0.98335	1.99796
6800	62	-154	-1.53193	1.78615
7000	62	-154	-1.98717	2.31346
7200	62	-154	-1.57203	1.80157
7400	62	-154	-1.55974	2.2844
7600	62	-154	-3.26615	1.86867
7800	62	-154	-4.30545	2.19721
8000	62	-154	-3.08792	1.7955
8200	62	-154	-1.88002	2.35985
8400	62	-154	-1.37104	1.83836
8600	62	-154	-0.894082	2.19396
8800	62	-154	-0.993405	2.13367
9000	62	-154	-1.62164	1.95276
9200	62	-154	-1.57599	2.0318
9400	62	-154	-0.34598	1.87465
9600	62	-154	1.33563	2.11788
9800	62	-154	3.4887	1.94665
10200	62	-154	5.44773	1.94226
10400	62	-154	5.811	1.75338
200	68	-154	-0.219582	2.09609
400	68	-154	1.93023	2.45882
600	68	-154	0.23692	1.84883
800	68	-154	-0.32476	1.83056
1000	68	-154	0.700338	2.01385
1200	68	-154	-0.228754	1.92301
1400	68	-154	0.52923	2.05298
1600	68	-154	-0.292909	2.14293
1800	68	-154	-1.09206	2.065
2000	68	-154	0.466341	1.92604
2200	68	-154	0.781317	1.84108
2400	68	-154	0.97472	1.78885
2600	68	-154	0.777757	1.81019
2800	68	-154	1.96299	1.99849
3000	68	-154	1.4272	2.31892
3200	68	-154	2.31878	1.88804
3400	68	-154	1.29314	2.03701
3600	68	-154	1.65505	2.11751
3800	68	-154	0.52579	2.13822
4000	68	-154	0.214843	2.18533
4200	68	-154	0.75349	2.10677
4400	68	-154	0.915561	1.86252
4600	68	-154	1.00466	2.16686
4800	68	-154	0.87504	1.93766
5000	68	-154	0.655761	2.07939
5200	68	-154	0.540218	2.00328
5400	68	-154	0.455691	2.06018
5600	68	-154	0.171727	2.07716
5800	68	-154	0.0959578	2.0141
6000	68	-154	0.700785	1.86997
6200	68	-154	0.0426082	1.83633
6400	68	-154	-1.5004	1.98545
6600	68	-154	-1.28458	2.03844
6800	68	-154	-1.44801	1.80418
7000	68	-154	-1.18389	2.13079
7200	68	-154	-2.28328	2.21392
7400	68	-154	-1.34397	2.56407
7600	68	-154	-2.24628	1.9818
7800	68	-154	-2.54497	1.81471
8000	68	-154	-2.53407	1.9472
8200	68	-154	-2.26188	2.10427
8400	68	-154	-3.18732	1.9998
8600	68	-154	-2.74127	1.96764
8800	68	-154	-1.46841	2.24647
9000	68	-154	-1.17558	2.13093
9200	68	-154	-0.794478	2.02798
9400	68	-154	-1.11881	1.88159
9600	68	-154	-1.0677	2.20753
9800	68	-154	-1.46435	1.91567
10000	68	-154	-0.744666	1.99828
10200	68	-154	-0.676526	1.87166
10400	68	-154	-0.263364	1.88143
10600	68	-154	-0.76575	2.29229
10800	68	-154	-0.981649	2.20995
11000	68	-154	-1.81793	2.26455
0	64	-152	1.74049	2.77855
200	64	-152	0.485198	1.79421
400	64	-152	-0.44724	2.0173
600	64	-152	-0.889036	1.78247
800	64	-152	-1.08461	2.11292
1000	64	-152	-0.153913	2.0595
1200	64	-152	0.366214	1.79299
1400	64	-152	0.76229	1.99902
1800	64	-152	0.86472	1.8304
2000	64	-152	0.836851	2.07621
2400	64	-152	0.51331	2.13866
2600	64	-152	0.13109	1.88604
2800	64	-152	-0.155705	2.10465
3400	64	-152	-1.08728	1.79083
4000	64	-152	-1.81435	2.35812
4200	64	-152	-0.811576	1.83024
4400	64	-152	0.130703	1.89617
4800	64	-152	0.306445	1.86453
5000	64	-152	-0.385291	1.85407
5400	64	-152	-0.951391	1.76218
5600	64	-152	-0.873524	2.31223
5800	64	-152	-0.557784	1.76856
6000	64	-152	-0.238598	2.19017
6200	64	-152	-0.203853	1.74091
6400	64	-152	-0.209417	2.17739
6600	64	-152	0.535493	1.75837
6800	64	-152	1.46872	2.07746
7000	64	-152	1.03666	1.73961
7200	64	-152	0.0222324	1.98463
7400	64	-152	-0.692364	1.73128
7600	64	-152	-1.21041	1.96455
7800	64	-152	-1.0482	1.80871
8000	64	-152	-0.373935	1.92319
8200	64	-152	-0.459416	1.82611
8400	64	-152	-1.25713	1.96334
8600	64	-152	-0.891929	1.90225
8800	64	-152	0.315303	1.94037
9000	64	-152	-0.583625	1.79528
9200	64	-152	-0.828741	2.09057
9400	64	-152	0.374122	2.11893
9600	64	-152	0.662136	1.90302
9800	64	-152	0.773002	1.82172
10000	64	-152	0.881235	2.36222
10200	64	-152	0.902239	1.93715
10400	64	-152	1.13293	1.86191
10600	64	-152	1.26292	2.3808
10800	64	-152	0.213758	1.81156
11000	64	-152	-0.951691	2.15251
0	68	-152	-0.345412	2.28703
200	68	-152	0.817736	2.04808
400	68	-152	-0.225122	1.88185
600	68	-152	-0.189316	2.11337
800	68	-152	-0.521119	1.87601
1000	68	-152	0.242397	2.06062
1200	68	-152	1.60073	2.08009
1400	68	-152	0.939996	1.92681
1600	68	-152	-0.448916	2.05874
1800	68	-152	1.08616	1.98695
2000	68	-152	0.771842	1.83224
2200	68	-152	1.29285	1.97295
2400	68	-152	0.354894	1.8313
2600	68	-152	1.53392	1.91329
2800	68	-152	2.16321	1.98994
3000	68	-152	1.78739	2.01559
3200	68	-152	1.73994	2.08321
3400	68	-152	1.46441	1.91877
3600	68	-152	1.0186	2.03221
3800	68	-152	-0.600385	2.19667
4000	68	-152	1.34122	1.79928
4200	68	-152	1.78272	2.03149
4400	68	-152	1.3443	1.85859
4600	68	-152	1.57357	2.10105
4800	68	-152	1.03949	2.23002
5000	68	-152	0.123305	2.06719
5200	68	-152	-0.188051	1.90577
5400	68	-152	-0.0422959	2.13105
5600	68	-152	0.0446072	1.87487
5800	68	-152	-0.251854	2.11485
6000	68	-152	-0.225357	1.96648
6200	68	-152	-0.164849	2.20984
6400	68	-152	0.246741	2.10334
6600	68	-152	-0.164604	2.0393
6800	68	-152	-0.183412	2.20331
7000	68	-152	-1.56694	1.96474
7200	68	-152	-1.73189	2.13601
7400	68	-152	0.986928	1.91345
7600	68	-152	0.960297	2.01122
7800	68	-152	1.0137	1.91134
8000	68	-152	0.329184	2.01191
8200	68	-152	0.780263	2.03653
8400	68	-152	1.2059	2.23009
8600	68	-152	0.66634	2.14198
8800	68	-152	1.44949	1.91123
9000	68	-152	1.46895	1.96504
9200	68	-152	-0.643741	2.18621
9400	68	-152	0.530059	1.90318
9600	68	-152	1.24752	1.93428
9800	68	-152	1.05397	1.93742
10000	68	-152	0.661419	2.22657
10200	68	-152	0.307445	1.85228
10400	68	-152	0.255922	1.99632
10600	68	-152	-0.726091	2.33751
10800	68	-152	-0.0370462	1.92908
11000	68	-152	-0.655905	2.19145
0	60	-150	0.102438	1.86953
200	60	-150	-0.124236	1.92637
400	60	-150	-0.258626	2.01768
600	60	-150	0.162781	2.15467
800	60	-150	0.350469	1.99691
1000	60	-150	0.352177	1.84532
1200	60	-150	0.543397	1.98907
1400	60	-150	1.12538	2.20121
1600	60	-150	0.103873	1.8866
1800	60	-150	-0.494722	2.08467
2000	60	-150	-0.345114	1.73219
2200	60	-150	-1.48558	1.98891
2400	60	-150	-1.21086	1.79109
2600	60	-150	-0.740848	2.15132
2800	60	-150	0.189496	1.77691
3000	60	-150	0.514624	1.93055
3200	60	-150	0.71164	1.96235
3400	60	-150	1.25553	1.77183
3600	60	-150	0.142321	2.05
3800	60	-150	0.369406	1.8155
4000	60	-150	0.901271	2.17757
4200	60	-150	0.713115	2.02465
4400	60	-150	0.263629	1.96083
4600	60	-150	0.332133	1.97825
4800	60	-150	-0.339726	2.04334
5000	60	-150	0.58114	1.96722
5200	60	-150	0.327528	1.84422
5400	60	-150	-0.0720463	1.98497
5600	60	-150	-0.0822084	1.94778
5800	60	-150	-0.0242852	1.99212
6000	60	-150	-0.292313	1.87755
6200	60	-150	-0.195143	1.94867
6400	60	-150	-0.339859	2.266
6600	60	-150	0.176106	2.01764
6800	60	-150	0.397743	2.20329
7000	60	-150	0.503031	1.94003
7200	60	-150	0.211271	2.08957
7400	60	-150	0.0610685	2.18295
7600	60	-150	0.816011	2.10884
7800	60	-150	0.942609	2.19581
8000	60	-150	1.02784	2.08535
8200	60	-150	0.44662	2.12952
8400	60	-150	0.57865	2.0717
8600	60	-150	-0.604911	2.12679
8800	60	-150	-0.67691	2.1478
9000	60	-150	-0.00280322	2.01263
9200	60	-150	-0.815475	2.14991
9400	60	-150	-2.00301	1.97336
9600	60	-150	-1.22167	2.13794
9800	60	-150	-0.782348	2.37826
10000	60	-150	-0.709204	2.16727
10200	60	-150	-2.1784	2.06439
10400	60	-150	-2.13183	2.10742
10600	60	-150	-2.41068	1.77052
10800	60	-150	-2.80948	2.26287
11000	60	-150	-3.40023	2.05022
0	64	-150	2.33158	1.84475
200	64	-150	0.225142	2.08835
400	64	-150	-0.92991	1.80606
600	64	-150	-0.293549	2.01479
800	64	-150	-0.0396255	2.13393
1000	64	-150	-0.558227	1.75926
1200	64	-150	0.247984	1.84743
1400	64	-150	0.614974	1.86324
1600	64	-150	1.14264	1.87075
1800	64	-150	-0.186251	1.84146
2000	64	-150	-0.515231	1.88191
2200	64	-150	-0.31698	1.86568
2400	64	-150	0.337648	1.99154
2600	64	-150	1.75082	2.00576
2800	64	-150	-0.440419	1.75603
3000	64	-150	0.165272	2.1306
3200	64	-150	1.06343	1.9515
3400	64	-150	1.05268	2.00947
3600	64	-150	0.420479	1.82895
3800	64	-150	1.09488	1.73469
4000	64	-150	0.342182	1.82751
4200	64	-150	-0.732947	2.04331
4400	64	-150	0.483642	2.14121
4600	64	-150	1.0626	1.74678
4800	64	-150	2.032	2.00831
5000	64	-150	1.35877	2.03023
5200	64	-150	1.14519	1.91225
5400	64	-150	1.07074	1.80365
5600	64	-150	-0.420294	1.79223
5800	64	-150	-0.563723	2.00295
6000	64	-150	1.44625	2.07876
6200	64	-150	1.49004	1.98158
6400	64	-150	0.806628	1.93673
6600	64	-150	2.08411	1.91008
6800	64	-150	1.96733	2.1234
7000	64	-150	1.36307	1.92291
7200	64	-150	1.01573	1.96063
7400	64	-150	-1.07438	1.86539
7600	64	-150	0.161776	1.95385
7800	64	-150	-0.127358	1.82919
8000	64	-150	-0.265883	2.09311
8200	64	-150	1.13184	1.8266
8400	64	-150	2.06047	2.17267
8600	64	-150	1.17328	1.87431
8800	64	-150	0.611324	2.13006
9000	64	-150	0.851637	1.96304
9200	64	-150	0.350491	1.82076
9400	64	-150	-0.406749	1.87394
9600	64	-150	-0.208404	1.89922
9800	64	-150	0.731062	2.014
10000	64	-150	-0.0206825	2.23422
10200	64	-150	-1.28306	2.06182
10400	64	-150	-2.63486	1.86247
10600	64	-150	-3.54733	2.0831
10800	64	-150	-2.65638	2.24824
11000	64	-150	-0.374414	1.86531
0	64	-148	0.476443	1.83288
200	64	-148	-2.25874	2.46294
400	64	-148	0.393117	2.19434
600	64	-148	-0.0401798	1.86324
800	64	-148	0.436197	1.86098
1000	64	-148	-0.332909	2.09224
1200	64	-148	0.430038	2.06205
1400	64	-148	-0.197232	1.86272
1600	64	-148	-0.838269	2.51265
1800	64	-148	-0.417504	2.29697
2000	64	-148	-1.42072	2.266
2200	64	-148	-0.599867	1.88978
2400	64	-148	0.852016	1.76498
2600	64	-148	1.92129	1.77151
2800	64	-148	1.4412	1.91132
3000	64	-148	0.681535	1.81271
3200	64	-148	2.1304	1.77842
3400	64	-148	1.52577	1.79062
3600	64	-148	-0.100949	1.84825
3800	64	-148	-0.902272	1.99488
4000	64	-148	-1.47907	1.84006
4200	64	-148	-1.43169	1.82807
4400	64	-148	-1.11015	2.21069
4600	64	-148	-1.12602	1.80902
4800	64	-148	-1.07406	2.29447
5000	64	-148	-0.80043	1.84417
5200	64	-148	-0.568884	2.38471
5400	64	-148	-0.75584	1.78914
5600	64	-148	-1.08809	2.36857
5800	64	-148	0.0863173	2.01689
6000	64	-148	-0.460833	1.79716
6200	64	-148	-0.918438	1.79358
6400	64	-148	-1.18863	1.96613
6600	64	-148	-2.04667	2.36011
6800	64	-148	-1.97509	2.21012
7000	64	-148	-1.62121	1.94174
7200	64	-148	-2.12265	1.73447
7400	64	-148	-2.14317	1.81771
7600	64	-148	-0.647129	2.10571
7800	64	-148	-0.697212	2.20556
8000	64	-148	-1.12012	1.84747
8200	64	-148	-0.626443	1.78435
0	60	-146	-7.18027	1.90705
200	60	-146	-0.577698	1.77682
400	60	-146	-0.61721	1.87131
600	60	-146	-0.634429	1.79257
800	60	-146	-0.572592	2.19663
1000	60	-146	-0.585498	1.82549
1200	60	-146	-0.625894	2.04874
1400	60	-146	-0.478932	1.79771
2800	60	-146	-0.29052	1.69467
3000	60	-146	-5.44506	1.71731
3200	60	-146	-11.4177	1.79743
3400	60	-146	-12.6846	1.9151
3600	60	-146	-14.7629	2.18496
3800	60	-146	-14.0813	1.93239
4000	60	-146	-12.7337	1.81576
4200	60	-146	-11.4551	2.34502
4400	60	-146	-10.7281	2.10157
4600	60	-146	-10.3061	1.85531
4800	60	-146	-10.0212	2.27769
5000	60	-146	-9.66428	1.96336
5200	60	-146	-9.296	1.84465
5400	60	-146	-9.05231	2.37111
5600	60	-146	-10.0388	1.83441
5800	60	-146	-10.9536	2.08548
6000	60	-146	-11.4201	2.24326
6200	60	-146	-10.9335	1.81734
6400	60	-146	-10.3537	2.27568
6600	60	-146	-10.7813	2.03197
6800	60	-146	-11.7094	1.82983
7000	60	-146	-12.5505	2.37033
7400	60	-146	-12.5578	1.82515
7600	60	-146	-12.4261	1.95014
8000	60	-146	-12.5923	2.03918
8200	60	-146	-13.0401	1.92363
8400	60	-146	-13.5175	2.40593
8600	60	-146	-12.4324	2.00008
8800	60	-146	-10.5547	2.28777
9000	60	-146	-14.4922	1.70906
9200	60	-146	-10.1415	2.16625
9400	60	-146	-12.498	1.86413
9600	60	-146	-11.9406	1.9757
9800	60	-146	-13.3505	1.90063
10000	60	-146	-14.3718	1.92724
10200	60	-146	-14.318	2.21892
10400	60	-146	-14.3057	2.10814
11000	60	-146	-14.0801	1.75879
0	64	-146	1.14708	2.56234
200	64	-146	-0.586775	2.13633
400	64	-146	-0.253769	1.8036
600	64	-146	0.0271431	2.16323
800	64	-146	0.246367	1.87389
1000	64	-146	0.315785	1.95689
1200	64	-146	-0.608714	1.81192
1400	64	-146	-0.425199	2.10667
1600	64	-146	-0.738911	1.76463
1800	64	-146	-1.94192	1.94188
2000	64	-146	-1.33158	1.88634
2200	64	-146	-1.54755	1.76604
2400	64	-146	-1.75529	2.41009
2600	64	-146	-1.80141	1.88806
2800	64	-146	-1.75252	1.95559
3000	64	-146	-1.5465	2.21917
3200	64	-146	-1.12573	1.8987
3400	64	-146	-0.63496	2.12451
3600	64	-146	-0.296488	2.02297
3800	64	-146	0.0427551	2.07837
4000	64	-146	-0.0861685	1.81721
4200	64	-146	-0.47258	2.08368
4400	64	-146	-0.505585	1.97884
4600	64	-146	-0.308426	1.82947
4800	64	-146	-0.121675	2.10003
5000	64	-146	-0.914749	2.14478
5200	64	-146	-0.714754	2.06395
5400	64	-146	-0.254449	1.75762
5600	64	-146	-1.0816	2.28156
5800	64	-146	-0.866541	1.79951
6000	64	-146	-0.785267	2.15656
6200	64	-146	-0.536406	1.92438
6400	64	-146	-0.110629	1.97002
6600	64	-146	0.292748	1.97718
6800	64	-146	0.687186	2.07105
7000	64	-146	1.33062	1.86122
7200	64	-146	1.28227	2.05306
7400	64	-146	0.678297	1.96236
7600	64	-146	-1.98374	2.47833
7800	64	-146	0.279726	1.82495
8000	64	-146	0.777576	2.12185
8200	64	-146	-0.187297	1.82724
8400	64	-146	-0.440334	2.00933
8600	64	-146	-1.07723	1.95783
8800	64	-146	-1.298	1.83283
9000	64	-146	0.593664	1.97461
9200	64	-146	0.573102	1.86244
9400	64	-146	-1.8152	1.91905
9600	64	-146	-0.305574	1.88484
9800	64	-146	-0.205032	2.01523
10000	64	-146	-0.337084	1.74225
10200	64	-146	-1.92689	1.8828
10400	64	-146	-1.9322	1.81109
10600	64	-146	-0.0394485	2.17043
10800	64	-146	-1.45928	2.3067
11000	64	-146	-2.72559	1.76096
0	66	-146	-0.190453	2.17138
200	66	-146	-0.028668	2.28404
400	66	-146	-0.131237	2.16981
600	66	-146	0.042945	2.36883
800	66	-146	0.597629	2.34339
1000	66	-146	-0.274663	2.12945
1200	66	-146	-1.00962	2.19317
1400	66	-146	-0.980981	2.07679
1600	66	-146	0.992542	2.34812
1800	66	-146	0.56208	1.74825
2000	66	-146	0.273379	2.02609
2200	66	-146	0.313999	2.12953
2400	66	-146	0.0113561	2.20716
2600	66	-146	-0.458172	1.70114
2800	66	-146	-1.01631	2.1629
3000	66	-146	-0.925694	2.33398
3200	66	-146	0.131534	2.19325
3400	66	-146	-0.100777	1.93299
3600	66	-146	0.35082	2.07964
3800	66	-146	0.162722	1.85697
4000	66	-146	-1.43904	1.77601
4200	66	-146	-2.16862	1.76843
4400	66	-146	-1.03273	1.93342
4600	66	-146	0.543315	2.36151
4800	66	-146	-0.0319694	1.84224
5000	66	-146	-0.81124	1.95847
5200	66	-146	-0.935059	1.82902
5400	66	-146	0.780948	2.01499
5600	66	-146	0.18471	1.93393
5800	66	-146	-0.258142	2.35833
6000	66	-146	-0.113801	1.72943
6200	66	-146	0.136966	2.23624
6400	66	-146	0.248433	1.76383
6600	66	-146	0.388477	1.90659
7000	66	-146	0.810109	1.74711
7200	66	-146	1.08762	1.73391
7600	66	-146	1.88978	2.00364
7800	66	-146	3.02464	2.08648
8000	66	-146	3.24313	2.16329
8200	66	-146	2.79598	1.80089
8400	66	-146	2.33141	2.03801
8600	66	-146	1.48559	1.8915
8800	66	-146	0.44871	2.25286
9000	66	-146	1.38512	2.39673
9200	66	-146	4.48511	2.50555
9600	66	-146	3.01039	1.80301
9800	66	-146	1.99725	1.82058
200	68	-146	-0.20844	1.75393
400	68	-146	1.00487	1.78031
600	68	-146	0.581963	2.04944
800	68	-146	-0.420521	2.16068
1000	68	-146	-0.210681	1.82735
1200	68	-146	-0.0349034	1.84252
1400	68	-146	-0.101195	2.28439
1600	68	-146	-0.162258	1.73736
1800	68	-146	-0.145379	2.44265
2000	68	-146	-0.14129	2.0369
2200	68	-146	0.0607027	2.2175
2400	68	-146	0.766246	1.79315
2600	68	-146	0.686871	1.78134
2800	68	-146	-0.0917451	2.28222
3000	68	-146	0.92799	1.98933
3200	68	-146	1.25018	1.79835
3400	68	-146	1.16245	2.01039
3600	68	-146	0.758779	2.29052
3800	68	-146	0.600989	1.8528
4000	68	-146	0.692845	1.83739
4200	68	-146	0.785624	2.21095
4400	68	-146	0.721492	2.0388
4600	68	-146	-0.158278	1.78865
4800	68	-146	-0.856208	2.00121
5000	68	-146	-0.41068	2.37424
5200	68	-146	0.984398	1.92798
5400	68	-146	1.22808	1.84581
5600	68	-146	0.333521	2.19136
5800	68	-146	-0.0221384	2.02346
6000	68	-146	0.0333856	1.76353
6200	68	-146	-0.0535871	1.98051
6400	68	-146	-0.653645	2.44153
6600	68	-146	-1.21997	1.9782
6800	68	-146	-0.694571	1.87861
7000	68	-146	0.401164	2.10662
7200	68	-146	0.541568	2.17568
7400	68	-146	-0.795424	2.25152
7600	68	-146	-0.953232	2.09276
7800	68	-146	-1.05029	2.24997
8000	68	-146	-2.05215	2.0932
8200	68	-146	-1.5383	2.25146
8400	68	-146	-1.0484	1.78101
8600	68	-146	-0.533268	2.48629
8800	68	-146	-3.81694	2.5142
9000	68	-146	-1.14731	2.3293
9200	68	-146	-0.75031	2.05994
9400	68	-146	-2.12755	2.34183
9600	68	-146	-0.709318	2.38284
9800	68	-146	-2.01483	2.41383
10000	68	-146	-1.13885	2.35031
10200	68	-146	-3.69216	1.83208
10400	68	-146	-3.43594	1.94559
10600	68	-146	0.63042	2.03053
10800	68	-146	-0.515121	2.14843
11000	68	-146	-2.76832	2.46601
0	64	-144	1.16453	2.32826
200	64	-144	0.163679	2.14417
400	64	-144	-0.144803	1.7433
600	64	-144	-0.375145	1.92157
800	64	-144	-0.679829	2.42669
1000	64	-144	-0.218551	1.76799
1200	64	-144	0.179427	2.06504
1400	64	-144	0.457411	1.83777
1600	64	-144	0.435799	2.08093
1800	64	-144	0.0605057	1.73737
2000	64	-144	-0.207555	2.29226
2200	64	-144	-0.114963	1.66676
2400	64	-144	-0.0173367	1.91601
2600	64	-144	0.0793668	1.98329
2800	64	-144	0.201353	1.68712
3000	64	-144	0.112111	2.01699
3200	64	-144	-0.026207	2.09851
3400	64	-144	-0.38407	1.76101
3600	64	-144	-0.697873	1.90785
4000	64	-144	-1.11441	1.89199
4200	64	-144	-1.26332	1.74144
4800	64	-144	-1.16625	1.88897
5000	64	-144	-0.962351	1.8268
5600	64	-144	-0.514407	1.79743
5800	64	-144	-0.401665	1.75968
6400	64	-144	-0.244721	1.72494
6600	64	-144	-0.219637	1.84915
7000	64	-144	-0.495959	1.9087
7200	64	-144	-0.875496	1.73395
7400	64	-144	-1.17193	2.03002
7600	64	-144	-1.24547	2.11193
7800	64	-144	-0.8583	1.74451
8000	64	-144	-0.469268	1.94427
8400	64	-144	-0.502279	1.96021
8600	64	-144	-0.855911	1.8946
9000	64	-144	-1.2673	2.08471
9200	64	-144	-1.31365	1.75086
9400	64	-144	-1.31031	1.98105
9600	64	-144	-1.6632	1.928
9800	64	-144	-2.61613	2.01945
10000	64	-144	-1.6856	1.78548
10200	64	-144	-0.071096	2.41645
10400	64	-144	-0.251254	2.01292
10600	64	-144	-0.61123	1.87705
10800	64	-144	-0.973486	2.18894
11000	64	-144	-1.36334	2.19305
0	60	-142	0.136792	2.17247
200	60	-142	-0.115446	1.78392
400	60	-142	-0.0836146	1.86372
600	60	-142	-0.230179	2.24591
800	60	-142	0.0127221	1.92124
1000	60	-142	-0.213769	1.7818
1200	60	-142	-0.467598	2.14671
1400	60	-142	-0.291273	1.89478
1600	60	-142	-0.134348	1.78609
1800	60	-142	-0.152465	2.16813
2000	60	-142	-0.203955	1.73114
2200	60	-142	-0.0993151	2.34621
2400	60	-142	0.0908372	2.02515
2600	60	-142	-0.0265553	1.9509
2800	60	-142	-0.198123	2.31712
3000	60	-142	-0.354038	2.01197
3200	60	-142	-0.143653	2.1597
3400	60	-142	-0.563678	2.09766
3600	60	-142	-0.470487	2.29179
3800	60	-142	-0.756193	1.97819
4000	60	-142	-2.57259	2.32512
4200	60	-142	-11.7681	3.53726
4400	60	-142	-10.5737	3.48251
4600	60	-142	-11.5028	2.28922
4800	60	-142	-10.86	2.28596
5000	60	-142	-10.971	2.18493
5200	60	-142	-12.3603	2.34426
5400	60	-142	-11.4208	1.9339
5600	60	-142	-13.0839	2.09682
5800	60	-142	-12.2149	1.94176
6000	60	-142	-13.5827	2.17254
6200	60	-142	-12.9012	2.15596
6400	60	-142	-12.4863	2.06801
6600	60	-142	-10.8758	1.92327
6800	60	-142	-10.5703	2.12932
7000	60	-142	-13.1694	1.89341
7200	60	-142	-15.0624	2.17392
7400	60	-142	-15.6798	1.88335
7600	60	-142	-14.084	1.97255
7800	60	-142	-13.2693	2.31405
8000	60	-142	-13.2309	2.01163
8200	60	-142	-13.399	1.99901
8400	60	-142	-11.9499	2.03382
8600	60	-142	-13.4404	2.18713
8800	60	-142	-12.3902	1.78623
9000	60	-142	-13.377	2.02939
9200	60	-142	-11.1021	1.91272
9400	60	-142	-14.1206	1.95605
9600	60	-142	-13.6523	2.36309
9800	60	-142	-11.9335	2.11635
10000	60	-142	-14.8784	2.40927
0	60	-138	0.689887	1.93563
200	60	-138	0.0653748	1.99896
400	60	-138	0.00828152	2.38886
600	60	-138	-0.184332	2.37825
800	60	-138	0.0901096	1.95556
1000	60	-138	0.0909064	1.91959
1200	60	-138	-0.878894	2.19079
1400	60	-138	1.63546	2.03028
1600	60	-138	0.234326	2.2333
1800	60	-138	-1.64019	2.01099
2000	60	-138	-1.46993	2.05092
2200	60	-138	-0.0539851	2.14169
2400	60	-138	0.43437	2.18563
2600	60	-138	-1.14965	2.28359
2800	60	-138	-1.21826	1.95475
3000	60	-138	-0.188411	2.15534
3200	60	-138	-0.891863	1.83784
3400	60	-138	-0.824808	1.86613
3600	60	-138	-1.47238	2.48414
3800	60	-138	-1.73252	2.23785
4000	60	-138	-0.296989	1.99105
4200	60	-138	-0.397123	2.0999
4400	60	-138	0.333569	2.43244
4600	60	-138	-0.230555	1.93431
4800	60	-138	-0.930164	1.86149
5000	60	-138	-1.16798	2.09947
5200	60	-138	-0.422809	2.34005
5400	60	-138	-1.83352	1.87544
5600	60	-138	-1.25519	1.86897
5800	60	-138	-0.794104	1.96092
6000	60	-138	0.516976	2.26953
6200	60	-138	-0.128844	2.21288
6400	60	-138	-1.16806	1.9427
6600	60	-138	-0.178484	1.87114
6800	60	-138	0.152744	2.28683
7000	60	-138	1.69276	2.33187
7200	60	-138	-0.806751	1.92867
7400	60	-138	-1.05454	1.9635
7600	60	-138	-1.7358	1.93307
7800	60	-138	-0.67567	2.20551
8000	60	-138	-0.606053	1.90141
8200	60	-138	-0.112497	2.24251
8400	60	-138	1.10966	1.96933
8600	60	-138	2.15248	2.31068
8800	60	-138	1.37201	2.3624
9000	60	-138	2.33213	2.34382
9200	60	-138	2.95361	2.40102
9400	60	-138	0.925758	2.40577
9600	60	-138	2.37807	2.31204
9800	60	-138	3.13204	2.48689
10000	60	-138	1.7695	2.50456
10200	60	-138	3.43775	2.38547
10400	60	-138	3.3304	2.44112
10600	60	-138	1.83439	2.42409
10800	60	-138	-2.58037	2.56681
11000	60	-138	-2.18977	2.24654
0	62	-138	-0.310684	2.06933
200	62	-138	0.608689	1.93681
400	62	-138	-0.25348	1.90174
600	62	-138	-0.489047	1.89139
800	62	-138	0.604705	1.85874
1000	62	-138	-1.09304	1.89979
1200	62	-138	-2.53771	1.98087
1400	62	-138	-2.41053	2.16714
1600	62	-138	-0.543274	2.45053
1800	62	-138	-2.13215	2.10248
2000	62	-138	-1.81298	1.87571
2200	62	-138	-2.00593	1.99173
2400	62	-138	-3.6206	2.62146
2600	62	-138	0.883734	2.46013
2800	62	-138	-0.265492	2.11645
3000	62	-138	-1.74808	2.28661
3200	62	-138	1.24149	2.3997
3400	62	-138	0.335944	1.89049
3600	62	-138	0.818236	1.93444
3800	62	-138	2.57773	2.47755
4000	62	-138	0.356717	2.09602
4200	62	-138	-0.342041	1.85452
4400	62	-138	-0.021551	2.00943
4600	62	-138	0.302785	2.39129
4800	62	-138	-1.29437	1.92488
5000	62	-138	-1.50065	1.82316
5200	62	-138	-0.930344	1.94099
5400	62	-138	-1.1133	2.22694
5600	62	-138	-2.87763	2.50863
5800	62	-138	-1.00948	2.36448
6000	62	-138	-1.76822	2.31366
6200	62	-138	0.0848506	2.42242
6400	62	-138	0.15024	2.28018
6600	62	-138	-1.06387	1.94416
6800	62	-138	-0.478777	1.89463
7000	62	-138	-1.43421	2.26645
7200	62	-138	-0.687963	2.02094
7400	62	-138	0.569414	1.82128
7600	62	-138	0.069741	2.07591
7800	62	-138	1.4609	2.30909
8000	62	-138	1.86155	2.32026
8200	62	-138	1.49194	2.20231
8400	62	-138	2.02861	2.20305
8600	62	-138	1.48385	2.36198
8800	62	-138	4.03288	2.57476
9000	62	-138	1.33987	2.38077
9200	62	-138	1.4413	2.11922
9400	62	-138	3.18891	2.09642
9600	62	-138	3.91516	2.0186
9800	62	-138	4.43235	2.38205
0	68	-138	-0.471533	2.39846
200	68	-138	-0.132631	1.79104
400	68	-138	0.101398	1.89448
600	68	-138	0.181113	2.35644
800	68	-138	0.209792	1.80597
1000	68	-138	0.205601	1.97332
1200	68	-138	0.0272054	1.90691
1400	68	-138	0.0294647	2.24811
1600	68	-138	0.750234	1.97615
1800	68	-138	1.69861	2.01421
2000	68	-138	2.01806	2.06129
2200	68	-138	1.09065	2.13925
2400	68	-138	0.540103	1.83269
2600	68	-138	0.556061	1.93804
2800	68	-138	1.06903	2.00174
3000	68	-138	0.555102	1.80437
3200	68	-138	0.621543	2.40905
3400	68	-138	0.855948	1.73531
3600	68	-138	1.24671	2.08285
3800	68	-138	1.90412	1.81993
4000	68	-138	3.76621	2.27961
4200	68	-138	3.1858	1.81703
4400	68	-138	2.14578	2.33679
4600	68	-138	1.00548	1.94734
4800	68	-138	0.580016	1.86201
5000	68	-138	1.29342	1.92548
5200	68	-138	2.2698	2.00747
5400	68	-138	1.84101	1.98731
5600	68	-138	1.23264	1.8098
5800	68	-138	1.78877	2.24357
6000	68	-138	2.1434	2.36948
6200	68	-138	1.00204	2.07403
6400	68	-138	1.97529	2.04373
6600	68	-138	2.11274	1.86745
6800	68	-138	1.89809	2.01923
7000	68	-138	1.86935	2.1852
7200	68	-138	1.57716	1.83068
7400	68	-138	1.30974	2.19789
7600	68	-138	1.33426	1.91142
7800	68	-138	1.47499	2.02206
8000	68	-138	1.44757	2.00505
8200	68	-138	1.81099	2.03439
8400	68	-138	2.6214	1.96619
8600	68	-138	3.1204	2.07278
8800	68	-138	2.78103	2.09047
9000	68	-138	1.93882	1.92081
9200	68	-138	0.969949	2.07226
9400	68	-138	0.935635	1.97501
9600	68	-138	1.99173	1.8214
9800	68	-138	3.02968	2.19537
10000	68	-138	3.40387	2.11232
10200	68	-138	4.01948	2.11011
10400	68	-138	4.48717	2.08032
10600	68	-138	4.5442	1.98162
10800	68	-138	4.09178	2.10993
11000	68	-138	3.76358	2.07697
200	60	-136	0.205875	1.89039
400	60	-136	-1.95843	2.43298
600	60	-136	-1.18804	1.82675
800	60	-136	1.77636	2.25635
1000	60	-136	1.5194	2.02168
1200	60	-136	-1.09701	2.31991
1400	60	-136	-0.642345	2.24605
1600	60	-136	1.67263	2.11314
1800	60	-136	1.05083	1.87657
2000	60	-136	-1.63022	1.76324
2200	60	-136	-3.66216	1.89678
2400	60	-136	-3.48783	2.14982
2600	60	-136	-1.66262	2.45013
2800	60	-136	-3.48514	2.38948
3000	60	-136	-2.78576	2.25523
3200	60	-136	-2.86423	1.85501
3400	60	-136	-2.86437	1.72556
3600	60	-136	-3.17815	1.97065
3800	60	-136	-3.99488	2.4291
4000	60	-136	-3.21124	2.21089
4200	60	-136	-3.07799	1.94291
4400	60	-136	-1.24756	2.01148
4600	60	-136	0.5314	2.25957
4800	60	-136	-2.66261	2.07163
5000	60	-136	-3.77827	2.08576
5200	60	-136	-3.68794	2.17549
5400	60	-136	-3.7676	2.25416
5600	60	-136	-5.08843	2.36219
5800	60	-136	-4.17324	2.22928
6000	60	-136	-3.72022	2.14888
6200	60	-136	-1.80001	2.11749
6400	60	-136	-1.63349	1.88887
6600	60	-136	-2.67316	1.79871
6800	60	-136	-3.54216	1.88737
7000	60	-136	-3.4933	2.3075
7200	60	-136	-0.941477	2.11836
7400	60	-136	-1.78612	1.78429
7600	60	-136	-3.25609	1.81346
7800	60	-136	-3.29004	2.21131
8000	60	-136	-0.174538	2.73698
8200	60	-136	-3.4964	2.08913
8400	60	-136	-3.77308	1.75252
8600	60	-136	-2.33332	1.72915
8800	60	-136	-1.3351	1.94504
9000	60	-136	-2.05656	2.2973
9200	60	-136	-3.93797	2.33169
9400	60	-136	-5.8611	1.85578
9600	60	-136	-7.02698	2.15347
9800	60	-136	-6.87155	2.11297
10000	60	-136	-7.07012	1.90191
10200	60	-136	-7.51852	2.48689
10400	60	-136	-6.978	1.85706
10600	60	-136	-6.7395	2.14308
10800	60	-136	-7.33293	1.89068
0	60	-134	-0.30873	2.0891
200	60	-134	-0.318124	1.87064
400	60	-134	-0.0568094	1.9429
600	60	-134	0.485681	2.03564
800	60	-134	0.948644	1.84469
1000	60	-134	1.35892	2.2583
1200	60	-134	0.905836	1.77191
1600	60	-134	-0.137922	1.87413
1800	60	-134	-0.443288	1.73666
2200	60	-134	-0.839473	2.04177
2400	60	-134	-0.186537	1.96347
2600	60	-134	0.341688	1.79597
2800	60	-134	0.780404	1.99681
3000	60	-134	-0.815607	2.43013
3200	60	-134	-0.947517	1.88592
3400	60	-134	-0.971382	2.40394
3600	60	-134	-4.62649	2.28153
3800	60	-134	-4.09983	1.91266
4000	60	-134	-3.61589	2.46265
4200	60	-134	-3.89022	2.1691
4400	60	-134	-3.97903	1.97302
4600	60	-134	-2.67384	1.93823
4800	60	-134	-3.58748	1.82515
5000	60	-134	-4.44676	1.8481
5200	60	-134	-4.25282	1.9933
5400	60	-134	-3.07	1.92986
5600	60	-134	-3.15341	2.36056
5800	60	-134	-3.23692	1.95156
6000	60	-134	-3.30725	1.91567
6200	60	-134	-3.16988	2.47389
6400	60	-134	-2.98537	1.94387
6600	60	-134	-2.77799	1.86205
6800	60	-134	-2.64744	2.41479
7000	60	-134	-3.22864	1.97692
7200	60	-134	-3.94766	1.86762
7400	60	-134	-4.79699	2.35655
7600	60	-134	-4.77814	1.87888
7800	60	-134	-4.60945	1.73841
8000	60	-134	-4.55045	2.33753
8200	60	-134	-4.22129	1.78341
8400	60	-134	-3.87424	2.0529
8600	60	-134	-3.93445	1.94895
8800	60	-134	-4.12384	1.84986
10200	60	-134	-4.45516	2.07659
10400	60	-134	-6.56569	1.89284
0	68	-134	-1.14167	2.4764
200	68	-134	0.33493	2.01669
400	68	-134	-0.0661672	2.20003
600	68	-134	0.354611	2.07795
800	68	-134	0.102345	1.84096
1000	68	-134	3.00253	2.33995
1200	68	-134	0.620072	1.85836
1400	68	-134	2.33441	1.95795
1600	68	-134	0.362137	2.29682
1800	68	-134	1.33977	2.13817
2000	68	-134	-0.000147611	1.88203
2200	68	-134	0.217277	2.18666
2400	68	-134	2.06433	2.19388
2600	68	-134	0.519408	1.88289
2800	68	-134	0.296149	2.00946
3000	68	-134	0.0851744	2.25678
3200	68	-134	0.631338	1.82469
3400	68	-134	1.23603	2.10523
4000	68	-134	1.20832	1.8514
5000	68	-134	2.02649	1.88855
5800	68	-134	1.90367	1.93747
6000	68	-134	1.52214	1.90659
6800	68	-134	1.10395	1.84999
7000	68	-134	1.28616	1.91103
7400	68	-134	1.54746	2.03166
7600	68	-134	0.538613	2.50451
7800	68	-134	0.602318	1.94629
8000	68	-134	0.736467	2.14003
8200	68	-134	0.933119	2.3175
8400	68	-134	1.3744	1.92058
8600	68	-134	1.87234	2.30517
8800	68	-134	3.47373	1.88484
9000	68	-134	5.33354	2.00894
9200	68	-134	6.63415	2.66722
9400	68	-134	3.91294	2.26543
9600	68	-134	5.4855	2.00723
9800	68	-134	5.97866	2.17532
10000	68	-134	5.3027	1.95261
10200	68	-134	4.97447	2.24952
10400	68	-134	3.4872	2.04483
10600	68	-134	3.26859	2.05493
10800	68	-134	3.90503	2.28666
11000	68	-134	2.79457	2.14929
0	70	-134	-2.77618	2.73677
200	70	-134	-0.00829089	1.90041
400	70	-134	2.30412	1.99734
600	70	-134	3.74009	2.71723
800	70	-134	-0.275758	1.90558
1000	70	-134	-0.799327	1.88613
1200	70	-134	-0.130447	2.32404
1400	70	-134	-1.17112	2.00564
1600	70	-134	-0.569038	1.98936
1800	70	-134	-0.700697	2.34253
2000	70	-134	-1.0294	2.33733
2200	70	-134	-1.61056	1.73856
2400	70	-134	-2.04734	2.3967
2600	70	-134	-2.07814	1.72933
2800	70	-134	-1.94313	2.35847
3000	70	-134	-1.24776	1.76808
3200	70	-134	-0.640313	2.32395
3400	70	-134	-1.02515	1.77737
3600	70	-134	-1.35239	2.34429
3800	70	-134	-1.10348	1.85158
4000	70	-134	-0.959613	2.32814
4200	70	-134	-1.45245	1.82506
4400	70	-134	-1.75673	2.22313
4600	70	-134	-1.94938	1.81439
4800	70	-134	-1.70408	2.21359
5000	70	-134	-0.154035	1.82163
5200	70	-134	0.988546	2.16014
5400	70	-134	1.29244	1.87212
5600	70	-134	0.647939	2.02841
5800	70	-134	-1.69973	2.36539
6000	70	-134	-1.57664	1.85787
6200	70	-134	-0.583465	1.85963
6400	70	-134	0.612006	2.44012
6600	70	-134	-0.451718	1.84777
6800	70	-134	-0.00237137	1.77345
7000	70	-134	1.06586	1.76747
7200	70	-134	1.78885	1.84279
7400	70	-134	3.25949	1.86969
7600	70	-134	4.8017	2.041
7800	70	-134	4.27788	2.16266
8000	70	-134	2.70079	2.42185
8200	70	-134	2.81923	2.38139
8400	70	-134	3.51989	2.11986
8600	70	-134	3.04215	1.92236
8800	70	-134	4.1739	1.92214
9000	70	-134	5.01095	1.98882
9200	70	-134	3.70113	2.06517
9400	70	-134	2.87083	2.44855
9600	70	-134	5.14877	2.50547
9800	70	-134	3.94675	2.45206
10000	70	-134	4.15799	2.06926
10200	70	-134	6.79037	2.07965
10400	70	-134	3.78761	1.77632
10600	70	-134	1.67603	1.85023
10800	70	-134	3.28835	2.42311
11000	70	-134	4.24702	2.25763
200	54	-132	-0.299178	2.13195
400	54	-132	-0.377943	1.94788
600	54	-132	-0.151214	1.94851
800	54	-132	0.521241	2.15795
1000	54	-132	0.741788	1.80979
1200	54	-132	0.846924	2.41957
1400	54	-132	0.689475	1.84532
1600	54	-132	0.639346	2.21541
1800	54	-132	0.2713	1.90505
2000	54	-132	-0.158292	1.90924
2200	54	-132	-0.598731	2.13181
2400	54	-132	-0.683165	1.79517
2600	54	-132	-0.491676	2.36068
2800	54	-132	-0.133434	1.78223
3000	54	-132	0.0187115	2.26086
3200	54	-132	-0.353213	1.93558
3400	54	-132	-0.515785	2.02025
3600	54	-132	-0.424941	2.11536
3800	54	-132	-0.351091	1.89885
4000	54	-132	-0.124184	2.3951
4200	54	-132	-0.781874	1.73025
4400	54	-132	-1.43182	2.17549
4600	54	-132	-0.888221	1.89586
4800	54	-132	-0.688733	2.06734
5000	54	-132	-0.894276	2.07096
5200	54	-132	-0.728548	1.86877
5400	54	-132	-0.302708	2.33592
5600	54	-132	-0.984168	1.91216
5800	54	-132	-0.764349	1.93573
6000	54	-132	-2.41944	2.3837
6200	54	-132	-1.2652	2.18565
6400	54	-132	-1.45007	1.79692
6600	54	-132	-1.24402	1.84839
6800	54	-132	-1.87355	2.01073
7000	54	-132	-0.69915	2.44624
7200	54	-132	-0.626814	2.07958
7400	54	-132	-0.537343	1.81569
7600	54	-132	-1.33566	1.94677
7800	54	-132	-0.665389	2.26903
8000	54	-132	-0.54009	1.85604
8200	54	-132	-0.878005	1.8358
8400	54	-132	-1.27515	2.00937
8600	54	-132	-0.513825	2.30324
8800	54	-132	-1.44248	1.98635
9000	54	-132	-1.53998	1.85113
9200	54	-132	-1.12471	2.16251
9400	54	-132	-1.27771	2.34444
9600	54	-132	-1.41708	1.93983
9800	54	-132	-1.18959	1.81455
10000	54	-132	-0.779072	2.18071
10200	54	-132	-0.770916	2.28925
10400	54	-132	-0.693584	1.93477
10600	54	-132	-0.727648	1.95093
10800	54	-132	-0.913624	2.24785
11000	54	-132	-0.744793	2.3811
0	56	-132	0.307362	1.82266
200	56	-132	-0.0803916	2.14888
400	56	-132	-0.450124	1.74552
600	56	-132	-0.779546	2.29358
800	56	-132	-0.393899	1.77221
1000	56	-132	-0.0316785	2.14674
1200	56	-132	0.0996188	1.86676
1400	56	-132	0.166938	1.86797
1600	56	-132	0.209836	2.30061
1800	56	-132	0.425958	2.29733
2000	56	-132	-0.47425	2.01379
2200	56	-132	-0.35988	1.75177
2400	56	-132	0.130755	2.17779
2600	56	-132	0.119571	1.75685
2800	56	-132	0.119311	2.35018
3000	56	-132	-0.142408	1.84875
3200	56	-132	-0.46345	2.2741
3400	56	-132	-0.447077	2.02415
3600	56	-132	-0.0997885	1.80365
3800	56	-132	0.212754	2.33306
4400	56	-132	0.466817	1.87657
5400	56	-132	0.482464	1.90255
9000	56	-132	-1.48102	1.75446
9200	56	-132	-1.468	1.82492
9600	56	-132	-1.47583	1.83468
9800	56	-132	-1.63951	2.19955
10000	56	-132	-1.96419	1.80278
10200	56	-132	-1.98785	1.79554
10400	56	-132	-1.8095	2.06921
10600	56	-132	-1.92626	2.28075
10800	56	-132	-2.12968	1.90202
11000	56	-132	-2.39255	1.87165
0	68	-132	-1.30203	2.57501
200	68	-132	-0.301577	1.77205
400	68	-132	0.267649	1.91647
600	68	-132	1.66446	2.36888
800	68	-132	0.0717941	2.27998
1000	68	-132	0.658528	2.10675
1200	68	-132	1.29638	1.93466
1400	68	-132	1.56715	1.79946
1600	68	-132	1.2829	1.81445
1800	68	-132	0.618344	1.85063
2000	68	-132	0.0184996	2.05001
2200	68	-132	1.02974	2.34663
2400	68	-132	2.46886	2.29141
2600	68	-132	0.411698	2.06568
2800	68	-132	0.799459	1.78733
3000	68	-132	1.19028	1.78366
3200	68	-132	1.59218	1.87778
3400	68	-132	2.08556	2.02867
3600	68	-132	1.17519	2.23897
3800	68	-132	1.65096	2.29472
4000	68	-132	0.962183	2.20118
4200	68	-132	2.91352	2.197
4400	68	-132	1.23546	1.99568
4600	68	-132	1.77147	1.90302
4800	68	-132	1.44355	1.87778
5000	68	-132	1.5311	1.88508
5200	68	-132	1.03247	1.7756
5400	68	-132	1.55514	2.29779
5600	68	-132	4.03678	1.80016
5800	68	-132	3.83653	1.82995
6000	68	-132	3.04713	1.95541
6200	68	-132	5.50692	2.08393
6400	68	-132	5.78114	2.01343
6600	68	-132	6.70889	2.00489
6800	68	-132	5.41207	1.85555
7000	68	-132	4.23353	1.77109
7200	68	-132	3.14556	1.92951
7400	68	-132	3.60971	1.94427
7600	68	-132	6.84156	2.0883
7800	68	-132	6.33636	2.31663
8000	68	-132	7.59714	2.22429
8200	68	-132	8.1144	2.3592
8400	68	-132	6.64228	2.30421
8600	68	-132	7.70041	2.41261
8800	68	-132	7.43979	2.52335
9000	68	-132	5.66041	2.61913
9200	68	-132	4.64621	2.4375
9400	68	-132	6.24547	2.30959
9600	68	-132	5.22903	2.11987
9800	68	-132	5.42045	2.14904
10000	68	-132	7.06804	2.43189
10200	68	-132	5.18271	2.01611
10400	68	-132	3.87144	2.57166
10600	68	-132	4.17557	2.01673
10800	68	-132	4.00879	2.4474
11000	68	-132	7.08355	2.22266
0	70	-132	-0.1553	2.45803
200	70	-132	-0.0282761	1.77634
400	70	-132	0.154356	1.77863
600	70	-132	0.342084	2.34859
800	70	-132	0.203947	1.78823
1000	70	-132	0.0424155	1.85211
1200	70	-132	-0.0962944	2.13369
1400	70	-132	0.165169	2.10475
1600	70	-132	0.119819	1.87275
1800	70	-132	0.137595	2.30678
2000	70	-132	0.988317	1.801
2200	70	-132	1.81515	2.01532
2400	70	-132	2.16813	2.25031
2600	70	-132	2.06125	1.83006
2800	70	-132	1.81327	2.08971
3000	70	-132	1.43315	2.24112
3200	70	-132	0.851868	1.84567
3400	70	-132	0.382427	1.93417
3800	70	-132	0.063608	1.97283
4000	70	-132	0.160695	1.82955
4600	70	-132	1.45744	1.93436
4800	70	-132	2.40349	1.80396
5200	70	-132	4.28781	2.1919
5400	70	-132	5.36701	1.93678
5600	70	-132	5.64968	2.18557
5800	70	-132	3.84914	1.98654
6000	70	-132	3.10622	2.11444
6200	70	-132	4.1742	1.96696
6400	70	-132	3.7689	1.93085
6600	70	-132	2.41249	2.1193
6800	70	-132	4.63959	1.94476
7000	70	-132	3.63186	2.01922
7200	70	-132	3.68141	2.0461
7400	70	-132	4.2886	2.03507
7600	70	-132	5.28264	1.8192
7800	70	-132	6.29167	2.13671
8200	70	-132	6.34285	2.07218
8400	70	-132	5.42803	1.94632
400	58	-130	1.15888	1.8376
800	58	-130	2.37472	2.05068
1000	58	-130	1.75854	1.8529
1400	58	-130	0.493559	1.83068
1600	58	-130	0.258185	2.22167
1800	58	-130	2.21921	2.02294
2000	58	-130	1.81543	1.86397
2200	58	-130	0.303038	1.83093
2400	58	-130	0.178294	1.80274
2600	58	-130	-0.393917	1.85556
2800	58	-130	-0.197459	1.87445
3000	58	-130	0.00122995	1.9349
3200	58	-130	-0.151868	2.12023
3400	58	-130	-0.176876	1.96943
3600	58	-130	-0.270689	1.93784
3800	58	-130	-0.219216	2.25809
4000	58	-130	0.137302	1.80391
4200	58	-130	0.331762	2.24039
4400	58	-130	0.276637	2.10392
4600	58	-130	0.123414	1.94001
6000	58	-130	-0.646367	1.97255
6200	58	-130	-0.727805	1.75188
6400	58	-130	-0.796486	1.9859
6600	58	-130	-0.830384	2.41031
6800	58	-130	-0.993491	1.84284
7000	58	-130	-0.957	2.01006
200	60	-130	-0.550789	1.95018
400	60	-130	0.173466	1.79461
600	60	-130	0.354225	1.81824
800	60	-130	0.501425	1.92173
1000	60	-130	0.532459	1.94691
1200	60	-130	0.612965	2.29402
1400	60	-130	0.3967	2.33642
1600	60	-130	0.214813	2.26794
1800	60	-130	0.012614	2.32692
2000	60	-130	0.440402	2.41489
2200	60	-130	-1.02009	2.25942
2400	60	-130	-0.219844	2.00492
2600	60	-130	-0.161472	1.99509
2800	60	-130	-1.10769	1.86312
3000	60	-130	0.307541	1.84743
3200	60	-130	-0.147164	1.79339
3400	60	-130	-0.379121	1.88129
3600	60	-130	0.301388	2.39798
3800	60	-130	0.272757	1.78713
4000	60	-130	0.25693	2.32575
4200	60	-130	0.0130125	1.90414
4400	60	-130	-0.0656386	1.81483
4600	60	-130	-0.0580457	2.13645
4800	60	-130	-0.7693	2.25905
5000	60	-130	-2.64189	2.00599
5200	60	-130	-2.29001	1.99682
5400	60	-130	-0.107815	2.21683
5600	60	-130	-0.00839228	2.21602
5800	60	-130	-1.35381	1.95217
6000	60	-130	-1.20201	1.9468
6200	60	-130	-1.06886	2.35981
6400	60	-130	-1.44924	2.03591
6600	60	-130	-2.44302	1.93635
6800	60	-130	-3.12719	1.93576
7000	60	-130	-2.0321	1.95004
7200	60	-130	-2.08228	1.87129
7400	60	-130	-1.17613	1.90198
7600	60	-130	-1.46217	2.06211
7800	60	-130	-2.60527	2.10416
8000	60	-130	-1.77381	2.31094
8200	60	-130	-2.03961	2.32164
8400	60	-130	-2.14111	2.22641
8600	60	-130	-0.978062	2.0499
8800	60	-130	-1.17846	1.93514
9000	60	-130	-1.56353	1.92975
9200	60	-130	-2.10501	1.92722
9400	60	-130	-2.49281	2.51611
9600	60	-130	-3.05496	2.11224
9800	60	-130	-3.07932	2.24133
10000	60	-130	-1.96235	2.13244
10200	60	-130	-3.74492	2.12259
10400	60	-130	-4.08256	1.92353
10600	60	-130	-7.93844	2.19909
10800	60	-130	-3.35597	2.66161
11000	60	-130	-3.72146	2.60428
200	50	-128	-0.0136139	1.83085
400	50	-128	-0.068211	1.85392
600	50	-128	0.170316	1.78724
800	50	-128	-0.25484	1.79158
1000	50	-128	-0.446993	1.7518
1200	50	-128	-0.615991	1.77356
1400	50	-128	-0.605648	1.78295
1600	50	-128	-0.69566	1.76509
1800	50	-128	-1.00179	1.72872
2000	50	-128	-0.661073	1.83964
2200	50	-128	-0.495371	1.88915
2400	50	-128	-0.914007	1.8288
2600	50	-128	-1.2036	1.83571
2800	50	-128	-1.19941	1.7989
3000	50	-128	-1.11682	1.74021
3200	50	-128	-1.06361	1.76038
3400	50	-128	-1.10214	1.84781
3600	50	-128	-1.30781	1.7681
3800	50	-128	-1.17483	1.9344
4000	50	-128	-1.15853	2.13027
4200	50	-128	-1.15598	1.85043
4400	50	-128	-1.12178	1.965
4600	50	-128	-1.26878	2.04055
4800	50	-128	-1.65929	1.82143
5400	50	-128	-1.61208	1.7226
6000	50	-128	-1.15906	2.00811
6200	50	-128	-1.18518	1.77357
6400	50	-128	-1.20325	2.32884
6600	50	-128	-1.2091	1.73732
6800	50	-128	-1.36646	2.22036
7000	50	-128	-1.11599	1.89177
7200	50	-128	-0.907581	1.96979
7400	50	-128	-0.759116	2.09808
7600	50	-128	-0.918398	1.81361
7800	50	-128	-1.06607	2.33716
8000	50	-128	-1.17409	1.77877
8200	50	-128	-1.31356	2.25201
8400	50	-128	-1.22884	1.91365
8600	50	-128	-1.09368	1.96103
8800	50	-128	-1.23307	2.11192
9000	50	-128	-1.88737	1.83422
9200	50	-128	-2.45718	2.39246
9400	50	-128	-2.47869	1.78639
9600	50	-128	-2.4974	2.26355
9800	50	-128	-2.03387	1.89911
10000	50	-128	-1.38127	1.88817
10200	50	-128	-1.08726	2.06005
10400	50	-128	-1.22213	1.75931
10600	50	-128	-1.36538	2.38828
10800	50	-128	-1.69381	1.72086
11000	50	-128	-1.99149	2.11364
0	52	-128	-0.484101	2.51594
200	52	-128	-0.126886	1.92417
400	52	-128	0.18999	1.82726
600	52	-128	0.528113	2.28895
800	52	-128	0.438809	2.07504
1000	52	-128	0.0400475	1.81253
1200	52	-128	-0.266238	2.06035
1600	52	-128	-0.451924	1.97059
1800	52	-128	-0.493193	1.93664
2200	52	-128	-0.285975	2.08875
2400	52	-128	-0.325105	1.80295
2600	52	-128	-0.411298	1.99481
3000	52	-128	-1.36736	1.87538
3200	52	-128	-2.14959	1.82589
3600	52	-128	-2.9997	2.04957
3800	52	-128	-2.83696	1.75047
4000	52	-128	-2.70086	1.9432
4400	52	-128	-1.83732	1.87286
4600	52	-128	-1.30947	1.78361
5000	52	-128	-0.442343	2.06238
5200	52	-128	-0.37761	1.83869
5400	52	-128	-0.47484	2.07374
5800	52	-128	-0.5492	1.9682
6000	52	-128	-0.639371	1.82858
6400	52	-128	-0.64861	2.16368
6600	52	-128	-0.62876	1.84259
6800	52	-128	-0.60183	2.02786
7200	52	-128	-0.559898	2.02645
7400	52	-128	-0.61173	1.89091
7800	52	-128	-0.923987	1.90966
8000	52	-128	-1.48985	2.22067
8200	52	-128	-2.15222	2.15624
8400	52	-128	-2.37333	1.9628
8600	52	-128	-1.95744	1.89843
8800	52	-128	-1.9515	1.90577
9000	52	-128	-2.66217	1.84318
9200	52	-128	-2.51043	1.75871
9400	52	-128	-2.15669	1.72772
9800	52	-128	-2.41577	1.78893
10000	52	-128	-2.49134	1.77456
10400	52	-128	-2.69239	1.99474
10600	52	-128	-1.67137	1.88878
10800	52	-128	-1.58316	1.91089
11000	52	-128	-4.01378	1.84472
0	66	-128	-0.523325	2.46418
200	66	-128	-0.033555	2.1729
400	66	-128	0.931963	2.1398
600	66	-128	0.31189	1.9676
800	66	-128	-0.379516	1.79121
1000	66	-128	-0.170962	1.80536
1200	66	-128	0.466945	1.81919
1400	66	-128	1.55675	1.89445
1600	66	-128	2.50786	2.07128
1800	66	-128	1.58317	2.26439
2000	66	-128	1.66151	2.44223
2200	66	-128	0.33419	2.20173
2400	66	-128	0.916632	2.09186
2600	66	-128	1.45764	2.20707
2800	66	-128	1.65484	2.06943
3000	66	-128	1.97083	2.08136
3200	66	-128	0.321906	2.07516
3400	66	-128	1.04948	2.02371
3600	66	-128	1.53354	1.90901
3800	66	-128	1.84084	1.93619
4000	66	-128	1.38761	2.03914
4200	66	-128	0.87967	1.96332
4400	66	-128	1.71855	1.96953
4600	66	-128	2.02026	1.8846
4800	66	-128	1.76966	1.91843
5000	66	-128	2.30893	1.91784
5200	66	-128	2.13597	2.0567
5400	66	-128	2.76136	2.48965
5600	66	-128	3.48057	2.20703
5800	66	-128	2.18434	1.83053
6000	66	-128	3.25033	1.86973
6200	66	-128	3.04322	2.01603
6400	66	-128	2.24916	2.23839
6600	66	-128	3.10171	1.90544
6800	66	-128	4.15437	2.11457
7000	66	-128	4.65669	2.00112
7200	66	-128	4.81642	2.04226
7400	66	-128	4.80466	2.20544
7600	66	-128	5.02588	1.9543
7800	66	-128	5.07234	2.30809
8000	66	-128	5.11811	2.56585
8200	66	-128	3.19408	2.40561
8400	66	-128	4.78575	2.32498
8600	66	-128	3.90728	2.0552
8800	66	-128	4.06906	1.98971
9000	66	-128	2.51267	1.84095
9200	66	-128	0.331015	1.83983
9400	66	-128	1.3752	1.97393
9600	66	-128	3.7992	1.98159
9800	66	-128	0.81712	2.37461
10000	66	-128	-0.403236	1.81841
10200	66	-128	-1.81316	2.24503
10400	66	-128	-0.78045	1.98425
10600	66	-128	1.19994	2.44485
10800	66	-128	0.670168	2.26875
11000	66	-128	-0.845578	1.9601
0	40	-124	0.0672165	2.1285
200	40	-124	-0.112468	1.88835
400	40	-124	-0.337896	1.69502
600	40	-124	-0.408321	1.91656
800	40	-124	0.223535	1.83454
1000	40	-124	1.01716	1.6363
1200	40	-124	1.60063	1.97653
1400	40	-124	1.35926	1.98341
1600	40	-124	1.00736	1.67654
1800	40	-124	1.35485	1.89122
2000	40	-124	3.2269	2.10382
3400	40	-124	2.93139	1.71165
3600	40	-124	2.39022	2.06001
3800	40	-124	2.51065	1.80463
4000	40	-124	2.86624	1.96937
4200	40	-124	2.87447	2.04449
4400	40	-124	2.67102	1.65795
4600	40	-124	2.46286	1.80549
4800	40	-124	2.21689	1.97812
5000	40	-124	2.58056	2.22137
5200	40	-124	2.65035	1.67166
5400	40	-124	2.73854	2.10444
7400	40	-124	1.18102	1.82709
7600	40	-124	2.36711	1.8491
7800	40	-124	2.67994	1.97002
8000	40	-124	0.782827	1.82782
8200	40	-124	-0.796172	1.6272
8400	40	-124	-1.71676	1.7232
8600	40	-124	-1.60233	1.99649
8800	40	-124	-0.935357	2.36469
400	44	-124	-0.788999	1.95424
600	44	-124	0.34768	1.86473
800	44	-124	0.00588574	1.6327
1000	44	-124	-0.315384	2.19498
1200	44	-124	0.111347	1.72409
1400	44	-124	0.431975	1.56168
1600	44	-124	0.230062	1.69003
1800	44	-124	-0.278859	2.03895
2000	44	-124	0.249997	1.69332
2200	44	-124	0.432401	1.62316
2400	44	-124	0.95092	1.62927
2600	44	-124	0.269933	1.91045
2800	44	-124	0.765752	2.24005
3000	44	-124	0.937298	1.63768
3200	44	-124	0.87897	1.93249
3400	44	-124	0.88161	1.9891
3600	44	-124	0.859697	1.6205
3800	44	-124	0.728717	1.62785
4000	44	-124	0.369822	2.03892
4200	44	-124	0.0851893	1.64426
4400	44	-124	0.176072	1.85314
4600	44	-124	1.03391	2.09754
4800	44	-124	0.914434	1.64055
5000	44	-124	0.704262	2.07629
5200	44	-124	0.40582	1.65579
5400	44	-124	0.128946	2.03942
5600	44	-124	0.129941	1.80659
5800	44	-124	0.25234	1.58011
6000	44	-124	0.209816	1.78886
6200	44	-124	0.312107	2.0333
6400	44	-124	0.448325	1.67531
6600	44	-124	0.380771	1.94238
6800	44	-124	0.146928	1.70306
7400	44	-124	-0.212959	1.65899
8200	44	-124	-0.188442	1.66224
8400	44	-124	-0.069183	1.58539
9200	44	-124	0.331044	1.60115
0	72	-124	-0.962486	1.75848
200	72	-124	2.90649	2.34445
400	72	-124	0.866106	1.89244
600	72	-124	-0.272797	1.86279
800	72	-124	1.27029	2.24363
1000	72	-124	1.69419	2.12231
1200	72	-124	3.10231	2.04231
1400	72	-124	2.28501	2.25525
1600	72	-124	3.21042	1.87902
1800	72	-124	3.77704	1.88837
2000	72	-124	2.57831	2.06465
2200	72	-124	1.26702	1.83035
2400	72	-124	1.55323	1.97165
2600	72	-124	3.15689	1.95595
2800	72	-124	3.44144	2.11232
3000	72	-124	3.54845	2.20567
3200	72	-124	4.23025	2.36782
3400	72	-124	3.0127	2.06997
3600	72	-124	2.78751	1.92802
3800	72	-124	2.3042	2.1528
4000	72	-124	2.14096	1.81497
4200	72	-124	2.30386	1.8857
4400	72	-124	3.41596	2.28037
4600	72	-124	3.48148	2.1046
4800	72	-124	4.0737	2.12864
5000	72	-124	5.16501	2.22285
5200	72	-124	4.79266	1.89788
5400	72	-124	4.83799	1.89904
5600	72	-124	5.69207	2.13308
5800	72	-124	6.22914	1.98165
6000	72	-124	6.81023	2.16455
6200	72	-124	5.64055	2.2565
6400	72	-124	5.0613	2.0666
6600	72	-124	5.08347	2.13419
6800	72	-124	3.7785	2.20336
7000	72	-124	3.01921	1.80938
7200	72	-124	3.33785	1.99996
7400	72	-124	5.00247	2.20424
7600	72	-124	4.79769	1.99506
7800	72	-124	5.11945	2.00679
8000	72	-124	4.61738	2.06781
8200	72	-124	4.81675	1.78693
8400	72	-124	5.05152	1.88081
8600	72	-124	5.29211	2.16279
8800	72	-124	5.82	1.93185
9000	72	-124	5.86711	1.94721
9200	72	-124	4.99179	2.3266
9400	72	-124	4.849	2.39045
9600	72	-124	5.22054	1.84715
9800	72	-124	3.17139	2.17758
10000	72	-124	2.47001	2.43777
10200	72	-124	5.92149	2.0934
10400	72	-124	6.17001	1.82934
10600	72	-124	6.02314	2.04232
10800	72	-124	5.66912	2.27969
11000	72	-124	5.8278	1.86999
200	40	-122	0.368826	1.69287
400	40	-122	-0.969821	1.94031
600	40	-122	-1.52773	2.14892
800	40	-122	-1.82541	2.27063
1000	40	-122	1.77445	1.88801
1200	40	-122	2.4335	1.75511
1400	40	-122	1.84475	1.9482
2800	40	-122	0.688147	1.80387
3000	40	-122	1.26777	2.3009
3200	40	-122	0.555818	1.64614
3400	40	-122	-0.497198	1.77294
3600	40	-122	0.135297	1.85397
3800	40	-122	1.97671	2.05193
4000	40	-122	1.30553	2.1153
4400	40	-122	2.18773	1.66254
4600	40	-122	2.10414	1.65108
5000	40	-122	2.27765	1.64559
5200	40	-122	1.39918	1.85034
5400	40	-122	1.17167	1.94682
5600	40	-122	2.54084	1.92843
5800	40	-122	1.5218	2.03206
6000	40	-122	0.924106	1.65258
6200	40	-122	0.51851	1.60957
6400	40	-122	1.25369	1.85826
6600	40	-122	2.97107	1.94617
7000	40	-122	2.51081	1.67067
7200	40	-122	1.77488	1.71163
7600	40	-122	2.03341	1.68405
7800	40	-122	3.29173	2.03189
8000	40	-122	2.8142	1.79863
8200	40	-122	2.62771	1.66648
8400	40	-122	2.76183	2.03238
8600	40	-122	1.38049	1.95376
8800	40	-122	2.18632	1.64417
9000	40	-122	3.06542	1.9414
10400	40	-122	2.94728	1.85674
10600	40	-122	3.19644	1.69223
10800	40	-122	3.33383	1.88722
200	42	-122	-0.323616	1.76105
400	42	-122	-0.197661	1.80842
600	42	-122	0.203219	1.8719
800	42	-122	0.134949	1.78231
1000	42	-122	-0.159589	1.81964
1200	42	-122	0.869346	1.84877
1400	42	-122	-0.805274	1.75586
1600	42	-122	-1.24209	1.81027
1800	42	-122	0.0869434	1.84308
2000	42	-122	-1.34326	2.01458
2200	42	-122	-0.586853	1.80688
2400	42	-122	0.273941	1.87737
2600	42	-122	1.30729	1.56309
2800	42	-122	1.67193	1.98272
3000	42	-122	1.10608	1.69492
3200	42	-122	1.07262	1.94237
3400	42	-122	1.03936	1.74925
3600	42	-122	1.08062	1.89323
3800	42	-122	0.999413	1.84969
4000	42	-122	0.178604	2.00634
4200	42	-122	0.674975	1.73466
4400	42	-122	1.2694	1.93024
4600	42	-122	1.6493	1.79904
4800	42	-122	1.34921	1.92337
5000	42	-122	1.15774	1.66658
5200	42	-122	1.87998	1.80369
5400	42	-122	1.3896	1.69712
5600	42	-122	0.954484	1.93639
5800	42	-122	1.59123	1.6987
6000	42	-122	1.55066	1.90582
6200	42	-122	1.31439	1.98559
6400	42	-122	2.07216	1.7274
6600	42	-122	2.40927	2.00766
6800	42	-122	2.67556	1.76105
7000	42	-122	2.74694	1.88304
7200	42	-122	1.27566	1.9816
7400	42	-122	2.69618	1.78069
7600	42	-122	2.26544	1.99576
7800	42	-122	2.24602	1.60941
8000	42	-122	1.97664	1.70164
8200	42	-122	1.39709	1.79422
8400	42	-122	1.51705	1.68222
8600	42	-122	1.76864	1.78197
8800	42	-122	1.03534	1.67215
9000	42	-122	1.14497	1.93814
9200	42	-122	1.9639	1.89232
9400	42	-122	2.39886	1.86175
9600	42	-122	1.66488	1.93035
9800	42	-122	2.49574	1.95792
10000	42	-122	2.46261	1.82133
10200	42	-122	2.60605	1.90188
10400	42	-122	1.98483	2.03247
10600	42	-122	1.84809	1.68103
10800	42	-122	1.28534	1.9006
11000	42	-122	0.475902	1.87078
400	44	-122	-0.311871	1.928
600	44	-122	0.191002	1.88971
800	44	-122	0.154848	1.85954
1000	44	-122	0.0114059	1.58411
1200	44	-122	-0.195525	2.21639
1400	44	-122	-0.688637	1.6373
1600	44	-122	-0.765543	1.80014
1800	44	-122	-0.470977	1.6478
2000	44	-122	-0.18451	2.21184
2200	44	-122	0.0446521	2.22484
2400	44	-122	-0.73611	1.82654
2600	44	-122	-1.23321	1.68057
2800	44	-122	-0.423631	1.58158
3000	44	-122	-0.612876	1.69468
3200	44	-122	-0.631753	1.71568
3400	44	-122	-0.473835	1.7046
3800	44	-122	-0.268247	1.67019
4000	44	-122	-0.2651	1.66496
4400	44	-122	-0.694021	1.74881
4600	44	-122	-1.31731	1.81581
5200	44	-122	-0.516543	1.67622
5800	44	-122	-1.5208	1.9905
6000	44	-122	-1.50908	1.56501
6200	44	-122	-1.36704	1.77685
6400	44	-122	-1.33738	2.00575
6600	44	-122	-0.49311	1.60252
6800	44	-122	-0.0379404	1.87271
7000	44	-122	-1.00616	1.94639
7400	44	-122	-0.0720861	1.67496
7600	44	-122	-0.185494	1.67458
8000	44	-122	-0.642542	1.65624
8400	44	-122	-0.757226	1.675
8600	44	-122	-0.621499	1.56973
9000	44	-122	-0.597374	1.61454
9200	44	-122	-0.988695	2.14758
9400	44	-122	-0.620602	1.66986
9600	44	-122	-0.472122	1.95848
9800	44	-122	-0.530536	1.71179
10000	44	-122	-0.578808	1.70306
10200	44	-122	-0.581126	2.16313
10400	44	-122	-1.12455	1.71969
10600	44	-122	-1.4639	2.03452
10800	44	-122	-1.45837	1.6238
11000	44	-122	-1.39739	1.70839
200	46	-122	2.53151	1.63052
400	46	-122	1.39375	1.73602
600	46	-122	-0.5214	1.71981
800	46	-122	-0.751477	1.67651
1000	46	-122	-0.730995	2.02813
1200	46	-122	-0.897639	2.18375
[truncated: 16,192 more rows]

## Sheet: mtco
ages	LatDD	LonDD	mtco	mtco_se
0	58	-170	1.06753	3.56378
200	58	-170	-0.482258	3.42011
400	58	-170	-0.291788	3.51595
600	58	-170	0.536408	3.11496
800	58	-170	-0.151225	2.79442
1000	58	-170	-0.435529	2.82414
1200	58	-170	0.478917	3.29782
1400	58	-170	4.27507	3.75479
1600	58	-170	2.30891	3.06022
1800	58	-170	0.741467	2.723
2000	58	-170	1.38458	2.96301
2200	58	-170	3.84017	3.81047
2400	58	-170	0.761914	3.45667
2600	58	-170	2.30623	3.01515
2800	58	-170	3.61366	3.11242
3000	58	-170	3.49492	2.97298
3200	58	-170	6.48611	3.08126
3400	58	-170	4.16732	3.07553
3600	58	-170	6.25794	2.98456
3800	58	-170	4.81066	3.23925
4000	58	-170	6.03614	3.01085
4200	58	-170	5.73647	2.9769
4400	58	-170	7.06617	3.03472
4600	58	-170	5.19307	3.03772
4800	58	-170	7.91636	3.25498
5000	58	-170	6.54199	3.67824
5200	58	-170	6.66592	3.43126
5400	58	-170	7.86475	3.45567
5600	58	-170	4.79659	3.76027
5800	58	-170	3.71266	3.46387
6000	58	-170	6.10437	2.87214
6200	58	-170	6.79835	3.42586
6400	58	-170	7.45227	3.47615
6600	58	-170	6.50222	3.4097
6800	58	-170	6.94611	3.24257
7000	58	-170	5.83008	3.18655
7200	58	-170	6.283	3.25839
7400	58	-170	6.44476	3.02284
7600	58	-170	6.38998	3.00611
7800	58	-170	7.19799	2.90712
8000	58	-170	6.97788	2.85543
8200	58	-170	5.54702	2.93524
8400	58	-170	5.83052	3.00283
8600	58	-170	6.39586	2.80154
8800	58	-170	6.96831	2.81515
9000	58	-170	7.32598	2.80731
9200	58	-170	6.24865	2.79113
9400	58	-170	5.97788	3.14323
9600	58	-170	6.64616	3.17056
9800	58	-170	6.30487	3.28608
10000	58	-170	4.31441	3.05301
10200	58	-170	3.84437	3.36541
10400	58	-170	5.86799	2.96157
10600	58	-170	6.956	3.29591
10800	58	-170	6.48321	2.93577
11000	58	-170	5.93055	3.39644
200	64	-162	-0.31208	2.86705
400	64	-162	0.236246	3.14271
600	64	-162	0.413438	3.24538
800	64	-162	0.563399	3.07716
1000	64	-162	0.959599	2.85874
1200	64	-162	1.66365	3.15994
1400	64	-162	0.254572	2.87831
1600	64	-162	-0.245852	3.12026
1800	64	-162	0.415007	2.89381
2000	64	-162	1.69537	3.19752
2200	64	-162	4.49293	3.74558
2400	64	-162	5.68272	4.04626
2600	64	-162	4.73875	3.21551
2800	64	-162	3.20057	3.19229
3000	64	-162	0.728176	3.18869
3200	64	-162	-0.929525	3.20285
3400	64	-162	1.09038	3.037
3600	64	-162	5.0934	3.61009
3800	64	-162	0.598397	2.936
4000	64	-162	-0.344682	3.18867
4200	64	-162	-0.804164	3.35211
4400	64	-162	-0.834592	3.29602
4600	64	-162	-0.42376	2.94648
4800	64	-162	-0.0802465	3.81902
5000	64	-162	0.358708	2.82277
5200	64	-162	1.44062	3.62052
5400	64	-162	0.287744	2.9592
7000	64	-162	1.57878	2.99924
7200	64	-162	0.508184	3.25368
7400	64	-162	0.412421	2.94439
7600	64	-162	1.31356	3.06579
7800	64	-162	1.70313	3.43753
8000	64	-162	1.15805	3.22592
8200	64	-162	0.30053	3.25743
8400	64	-162	-0.534593	3.48273
8600	64	-162	0.157947	3.35387
8800	64	-162	1.26643	3.69269
9000	64	-162	2.9112	4.17762
9200	64	-162	4.79446	3.34057
9400	64	-162	5.46385	3.29845
9600	64	-162	4.36298	2.95813
9800	64	-162	2.36748	2.93308
10000	64	-162	0.280806	2.88045
10200	64	-162	1.3292	3.23483
10400	64	-162	-0.708562	3.50986
10600	64	-162	-0.371643	3.7632
10800	64	-162	2.01135	3.42396
11000	64	-162	1.91942	2.85877
0	60	-158	0.639232	3.51936
200	60	-158	1.3946	2.81465
400	60	-158	1.82331	3.64115
600	60	-158	-0.394218	2.73929
800	60	-158	-2.60665	3.63038
1000	60	-158	-3.03091	2.75565
1200	60	-158	-3.58045	3.87913
1400	60	-158	-1.70037	2.90115
1600	60	-158	0.0898258	3.78813
1800	60	-158	0.730373	2.82931
2000	60	-158	1.34875	3.79698
2200	60	-158	0.0528921	2.82928
2400	60	-158	-1.12982	3.12415
2600	60	-158	-1.33953	3.25126
2800	60	-158	-2.42926	2.78958
3000	60	-158	-3.65491	3.65401
3200	60	-158	-0.767509	3.01954
3400	60	-158	0.865774	3.06183
3600	60	-158	0.443402	3.38617
3800	60	-158	-0.0743047	2.89471
4000	60	-158	-0.170448	3.33983
4200	60	-158	3.45814	2.98398
4400	60	-158	2.41106	3.35241
4600	60	-158	2.59708	3.68101
4800	60	-158	4.05537	2.88939
5000	60	-158	5.6182	3.51031
5200	60	-158	4.21023	3.19371
5400	60	-158	1.72047	3.19297
6000	60	-158	0.954648	2.94027
6600	60	-158	2.561	3.2179
6800	60	-158	2.89828	2.99326
7000	60	-158	2.95403	3.59125
7200	60	-158	2.1844	2.82731
7400	60	-158	1.44935	3.62951
7600	60	-158	0.891501	2.86588
7800	60	-158	0.319369	3.15979
8000	60	-158	-0.386415	3.24941
8200	60	-158	-1.18325	2.75501
8400	60	-158	-1.89696	3.16728
8800	60	-158	-2.5723	2.94943
9000	60	-158	-2.69761	2.74231
9600	60	-158	-2.57588	2.83478
9800	60	-158	-2.53562	2.70587
0	58	-156	2.62211	3.71684
200	58	-156	1.50902	3.04097
400	58	-156	0.464641	3.105
600	58	-156	0.778493	3.15328
800	58	-156	-1.4727	3.06394
1000	58	-156	-2.17314	3.07724
1200	58	-156	-0.347062	3.135
1400	58	-156	-3.37884	3.56274
1600	58	-156	-0.802786	3.14942
1800	58	-156	-0.108671	3.01033
2000	58	-156	-0.309445	3.07083
2200	58	-156	0.0192467	3.27911
2400	58	-156	7.0057	4.37024
2600	58	-156	3.37467	3.23293
2800	58	-156	-0.1491	3.58066
4200	58	-156	1.11771	3.09691
4400	58	-156	1.73671	3.05553
4600	58	-156	2.27467	4.11793
5200	58	-156	2.45725	2.92476
5800	58	-156	2.80388	3.22953
6000	58	-156	3.53591	2.86743
6200	58	-156	4.26908	3.311
6600	58	-156	4.38818	2.8862
6800	58	-156	4.07817	2.89645
7200	58	-156	3.74132	3.0906
7400	58	-156	3.75919	2.77341
7600	58	-156	3.73916	3.09035
7800	58	-156	3.49787	3.74891
8000	58	-156	1.30422	2.94032
8400	58	-156	0.312166	2.9708
8600	58	-156	0.935297	2.95904
9000	58	-156	2.69553	2.79377
9200	58	-156	2.89098	3.4473
9400	58	-156	1.089	3.1722
9600	58	-156	-1.14535	2.81719
9800	58	-156	-3.63741	3.45869
10000	58	-156	-5.18779	3.60078
10200	58	-156	-2.61726	2.9891
10400	58	-156	0.0165439	3.02142
10600	58	-156	-1.89143	3.15995
10800	58	-156	-5.6659	3.41075
11000	58	-156	-5.39971	3.3109
600	66	-156	0.0139937	3.37634
800	66	-156	-0.0354172	2.62141
1000	66	-156	-0.243701	3.04755
1200	66	-156	-0.0312624	3.061
1400	66	-156	0.56624	2.65571
1600	66	-156	1.21383	3.46402
1800	66	-156	1.05534	2.86599
2000	66	-156	0.895843	2.78611
2200	66	-156	0.984669	3.61488
2400	66	-156	0.991939	2.67547
2600	66	-156	1.08099	2.84833
2800	66	-156	1.05705	3.07781
3000	66	-156	0.759905	2.59736
3200	66	-156	0.561848	3.25787
3400	66	-156	0.210876	2.90765
3600	66	-156	-0.0553849	2.63617
3800	66	-156	-0.442326	3.54127
4000	66	-156	-0.874014	2.77303
4200	66	-156	-1.28849	2.92632
4400	66	-156	-1.1449	3.38885
4600	66	-156	0.240501	2.70117
4800	66	-156	1.60243	3.15533
5000	66	-156	2.21477	2.8536
5200	66	-156	2.04723	3.1112
5400	66	-156	1.46001	2.79877
5600	66	-156	1.31777	2.73222
5800	66	-156	1.06288	2.79808
6000	66	-156	2.39338	2.88949
6200	66	-156	2.08299	2.7518
6400	66	-156	2.20393	2.79074
6600	66	-156	2.22732	2.6959
6800	66	-156	1.46579	2.61445
7000	66	-156	3.31578	2.69516
7200	66	-156	2.74031	2.64835
7400	66	-156	1.42854	2.6866
7600	66	-156	2.53047	3.11571
7800	66	-156	3.22853	3.13788
8000	66	-156	2.86431	2.77178
8200	66	-156	0.948591	2.65459
8400	66	-156	1.13116	2.74733
8600	66	-156	3.13663	2.75059
8800	66	-156	3.23509	2.69572
9000	66	-156	2.44747	2.60737
9200	66	-156	2.43581	2.72832
9400	66	-156	2.06458	2.77243
9600	66	-156	1.54077	3.01198
9800	66	-156	2.42151	3.48973
10000	66	-156	2.42814	3.0219
10200	66	-156	2.49022	2.63796
10400	66	-156	2.47309	2.91292
10600	66	-156	2.45286	3.64856
10800	66	-156	2.06743	2.70841
11000	66	-156	1.87007	3.5561
0	62	-154	0.550216	2.91768
200	62	-154	-1.89198	2.68608
400	62	-154	-1.3251	2.61934
600	62	-154	0.512968	3.15992
800	62	-154	1.50874	2.83846
1000	62	-154	-2.6886	3.34921
1200	62	-154	1.84326	3.98508
1400	62	-154	-0.348025	2.81551
1600	62	-154	-0.463428	2.79431
1800	62	-154	1.1273	2.92139
2000	62	-154	4.00837	3.01836
2200	62	-154	1.48461	3.20016
2400	62	-154	-2.45277	3.29742
2600	62	-154	0.336454	3.51005
2800	62	-154	-0.968629	3.56894
3000	62	-154	-0.320131	3.52333
3200	62	-154	-1.60953	2.91094
3400	62	-154	0.771556	3.05142
3600	62	-154	0.760416	2.96519
3800	62	-154	1.37249	2.88881
4000	62	-154	0.606587	2.72218
4200	62	-154	-1.95023	2.7125
4400	62	-154	-3.10118	2.79597
4600	62	-154	-2.89677	3.65444
4800	62	-154	-4.75521	3.13211
5000	62	-154	-3.55495	2.80419
5200	62	-154	-1.02009	3.11319
5400	62	-154	1.26743	3.73841
5600	62	-154	-2.70531	3.2545
5800	62	-154	-1.31921	3.18192
6000	62	-154	-1.65833	3.19514
6200	62	-154	-0.648956	3.34281
6400	62	-154	-0.829779	2.82786
6600	62	-154	-1.33506	3.19918
6800	62	-154	-1.71542	2.89606
7000	62	-154	-1.89656	3.66513
7200	62	-154	-1.47543	2.78869
7400	62	-154	-1.75317	3.43825
7600	62	-154	-3.62413	2.75217
7800	62	-154	-4.53135	3.43505
8000	62	-154	-3.00929	2.87606
8200	62	-154	-1.52009	3.82368
8400	62	-154	-1.49262	2.87533
8600	62	-154	-1.44619	3.13371
8800	62	-154	-1.58086	2.99989
9000	62	-154	-1.83604	2.94953
9200	62	-154	-0.559699	3.15266
9400	62	-154	2.29642	2.92782
9600	62	-154	4.13866	3.31819
9800	62	-154	4.12512	2.90891
10200	62	-154	4.29354	2.81913
10400	62	-154	4.59046	2.63626
200	60	-152	0.115675	3.30587
400	60	-152	0.128167	2.60555
600	60	-152	-0.0884095	2.90791
1000	60	-152	0.100648	2.76167
1200	60	-152	0.426804	2.6139
2800	60	-152	0.0140675	3.61025
3000	60	-152	1.10755	2.79951
3400	60	-152	1.05253	2.80186
3600	60	-152	0.501905	2.79123
4000	60	-152	0.279927	3.07288
4200	60	-152	1.1139	2.6206
4400	60	-152	1.77948	3.1063
4600	60	-152	1.85758	3.22349
4800	60	-152	1.10896	2.65167
5000	60	-152	0.409962	3.63342
5200	60	-152	1.77148	2.92988
5400	60	-152	3.57109	3.25395
7600	60	-152	3.2767	3.27217
7800	60	-152	5.45797	2.73399
8000	60	-152	7.55657	3.71571
8200	60	-152	8.93632	2.97445
8400	60	-152	10.3468	3.25267
8600	60	-152	10.9052	3.65988
8800	60	-152	10.055	2.98854
9000	60	-152	9.1011	3.91751
9200	60	-152	7.3896	3.05848
9400	60	-152	5.33062	3.02648
9600	60	-152	3.93307	3.34455
9800	60	-152	3.77524	2.65155
10000	60	-152	3.65224	3.49365
0	68	-152	-0.854137	3.41874
200	68	-152	0.8558	3.03263
400	68	-152	-0.169381	2.85701
600	68	-152	-0.165636	3.17033
800	68	-152	-0.307535	2.83798
1000	68	-152	0.5064	3.11605
1200	68	-152	2.10893	3.16191
1400	68	-152	1.41343	2.9117
1600	68	-152	-0.433276	3.12896
1800	68	-152	1.34644	3.10509
2000	68	-152	1.17839	2.83588
2200	68	-152	1.7244	3.01391
2400	68	-152	-0.0855178	2.67861
2600	68	-152	1.78542	2.876
2800	68	-152	2.54691	2.92926
3000	68	-152	1.70148	3.0374
3200	68	-152	2.07826	3.1016
3400	68	-152	1.81066	2.85051
3600	68	-152	1.47631	3.06215
3800	68	-152	-0.47719	3.36347
4000	68	-152	1.64685	2.70492
4200	68	-152	2.04453	3.06454
4400	68	-152	1.3056	2.89403
4600	68	-152	1.62985	3.22705
4800	68	-152	0.997656	3.34066
5000	68	-152	-0.0528608	3.07382
5200	68	-152	-0.357947	2.86866
5400	68	-152	-0.285255	3.18072
5600	68	-152	-0.429682	2.80925
5800	68	-152	-0.659335	3.10299
6000	68	-152	-0.473777	2.96175
6200	68	-152	-0.118293	3.34431
6400	68	-152	0.558319	3.12052
6600	68	-152	0.244494	3.10625
6800	68	-152	0.597671	3.29547
7000	68	-152	-1.11191	2.84895
7200	68	-152	-1.59023	3.19197
7400	68	-152	2.29734	2.92337
7600	68	-152	2.86169	3.06461
7800	68	-152	3.07278	2.88622
8000	68	-152	2.4556	2.98972
8200	68	-152	2.88105	3.23102
8400	68	-152	3.39283	3.42626
8600	68	-152	2.41074	3.2752
8800	68	-152	3.35063	2.92221
9000	68	-152	3.24701	3.01542
9200	68	-152	0.674238	3.32385
9400	68	-152	2.79066	2.92897
9600	68	-152	4.09502	3.09611
9800	68	-152	4.19535	3.14736
10000	68	-152	3.79863	3.6363
10200	68	-152	3.29262	3.06057
10400	68	-152	3.21851	3.14503
10600	68	-152	1.42388	3.64115
10800	68	-152	2.23465	3.11476
11000	68	-152	1.54596	3.54475
0	64	-150	-0.435658	3.50412
200	64	-150	-0.761486	3.05414
400	64	-150	1.01481	2.83835
600	64	-150	0.49506	2.7501
800	64	-150	0.236721	2.70547
1000	64	-150	-0.817034	2.64874
1200	64	-150	0.195404	2.7924
1400	64	-150	0.666271	2.91359
1600	64	-150	0.315526	3.09309
1800	64	-150	0.59581	3.29465
2000	64	-150	-0.335927	3.56598
2200	64	-150	-0.94195	3.3025
2400	64	-150	-0.16165	3.30563
2600	64	-150	-0.184837	3.00209
2800	64	-150	-0.305359	2.93936
3000	64	-150	-0.375621	2.82579
3200	64	-150	-1.37783	2.64668
3400	64	-150	-0.307257	2.63611
3600	64	-150	0.966908	2.73339
3800	64	-150	0.421197	2.89609
4000	64	-150	-0.569793	3.4668
4200	64	-150	1.27763	3.37188
4400	64	-150	0.0220554	2.74618
4600	64	-150	-0.376845	2.58426
4800	64	-150	0.107639	2.82036
5000	64	-150	0.826579	3.43342
5200	64	-150	-0.127348	3.08253
5400	64	-150	-0.807198	2.82645
5600	64	-150	0.286533	3.23302
5800	64	-150	2.96983	3.02356
6000	64	-150	5.77705	4.17634
6200	64	-150	2.89965	3.09714
6400	64	-150	2.31253	3.66019
0	64	-148	0.498411	2.74311
200	64	-148	-2.15096	3.44931
400	64	-148	0.648728	3.58318
600	64	-148	-0.428309	2.79449
800	64	-148	0.564807	2.94237
1000	64	-148	-0.813217	3.25915
1200	64	-148	-0.11023	3.30128
1400	64	-148	-0.1191	2.97925
1600	64	-148	-0.76065	3.82518
1800	64	-148	-1.52521	3.52503
2000	64	-148	-2.20257	3.2861
2200	64	-148	-1.06693	2.95179
2400	64	-148	0.451172	2.75441
2600	64	-148	1.57601	2.74557
2800	64	-148	1.19261	2.83697
3000	64	-148	-0.0850997	2.74473
3200	64	-148	2.13783	2.81302
3400	64	-148	1.76538	2.80123
3600	64	-148	-0.222259	2.85419
3800	64	-148	-0.994484	2.98728
4000	64	-148	-2.3148	2.84969
4200	64	-148	-2.52853	3.03613
4400	64	-148	-1.58948	3.40781
4600	64	-148	-2.11365	2.69326
4800	64	-148	-2.39545	3.49653
5000	64	-148	-1.71865	2.80273
5200	64	-148	-0.902345	3.71733
5400	64	-148	-1.52921	2.83639
5600	64	-148	-2.10794	3.69741
5800	64	-148	-0.524609	3.24062
6000	64	-148	-0.548284	2.8921
6200	64	-148	-1.11735	2.7569
6400	64	-148	-2.01155	3.01418
6600	64	-148	-3.07845	3.5271
6800	64	-148	-2.49772	3.44042
7000	64	-148	-1.86565	3.06262
7200	64	-148	-1.97234	2.86265
7400	64	-148	-2.01159	2.94377
7600	64	-148	-1.35414	3.31859
7800	64	-148	-1.63847	3.44217
8000	64	-148	-2.48383	2.89946
8200	64	-148	-1.83912	2.72486
200	66	-148	0.0661437	2.92551
400	66	-148	-0.0830569	2.7588
800	66	-148	0.0497045	3.06824
1000	66	-148	0.0760348	2.72436
1200	66	-148	-0.0351805	3.32507
1400	66	-148	-0.0669432	3.04564
1600	66	-148	0.232476	3.03195
1800	66	-148	0.0722602	3.09969
2000	66	-148	-0.546785	2.81039
2200	66	-148	-0.7537	3.28496
2400	66	-148	-0.0188888	2.65528
2600	66	-148	1.08433	3.39092
2800	66	-148	0.626238	2.83957
3000	66	-148	-0.336086	2.81824
3200	66	-148	-1.09222	3.44306
3400	66	-148	-0.687824	2.7533
3600	66	-148	-0.222677	3.39723
3800	66	-148	0.497518	2.97271
4000	66	-148	1.26926	2.81062
4200	66	-148	2.01582	3.28611
4400	66	-148	2.33372	2.68249
4600	66	-148	2.26602	3.32108
4800	66	-148	1.50834	2.6673
5000	66	-148	1.06036	3.26555
5200	66	-148	1.82449	2.64137
5400	66	-148	2.02503	3.41803
5600	66	-148	0.552222	2.70304
5800	66	-148	-0.616867	3.41815
6000	66	-148	0.410695	2.59539
6200	66	-148	1.15654	3.34273
6400	66	-148	0.723954	2.7326
6600	66	-148	-0.130233	2.82362
6800	66	-148	-0.755044	3.26274
7000	66	-148	-0.616515	2.69716
7200	66	-148	-0.8311	3.50038
7400	66	-148	-0.697101	2.83619
7600	66	-148	-0.455073	2.8
7800	66	-148	-0.498987	3.11694
8000	66	-148	-0.678114	2.60051
8200	66	-148	-1.03666	3.48461
8400	66	-148	0.186693	2.9661
8600	66	-148	1.74856	2.71288
8800	66	-148	3.40294	3.36265
9200	66	-148	4.66089	2.66716
9400	66	-148	4.98678	2.59038
9800	66	-148	5.50374	3.10079
10000	66	-148	4.90348	3.46622
10200	66	-148	4.82173	2.75705
10400	66	-148	4.62763	3.13849
0	60	-146	-13.4001	2.94779
200	60	-146	-1.02172	2.84187
400	60	-146	-1.49244	2.85563
600	60	-146	-1.23961	2.70346
800	60	-146	-1.1804	3.17572
1000	60	-146	-1.04815	2.72795
1200	60	-146	-0.821017	3.04392
1400	60	-146	-0.674722	2.77192
2800	60	-146	-0.382966	2.90184
3000	60	-146	-10.5372	2.97673
3200	60	-146	-21.4447	2.83374
3400	60	-146	-22.1229	3.04479
3600	60	-146	-24.6744	3.48386
3800	60	-146	-22.7832	3.15957
4000	60	-146	-20.0018	3.06218
4200	60	-146	-17.2443	3.93305
4400	60	-146	-16.1107	3.51377
4600	60	-146	-15.771	3.02536
4800	60	-146	-15.3392	3.5929
5000	60	-146	-15.0634	3.06159
5200	60	-146	-14.7841	2.89809
5400	60	-146	-14.7368	3.78791
5600	60	-146	-16.3981	2.88313
5800	60	-146	-18.1245	3.1543
6000	60	-146	-18.7302	3.38588
6200	60	-146	-17.6337	2.8189
6400	60	-146	-16.6265	3.53818
6600	60	-146	-17.3709	3.12803
6800	60	-146	-18.7522	2.71577
7000	60	-146	-20.0692	3.44485
7400	60	-146	-20.4968	2.78507
7600	60	-146	-20.5534	3.13466
8000	60	-146	-21.4621	3.25444
8200	60	-146	-22.599	2.94869
8400	60	-146	-23.7983	3.69954
8600	60	-146	-21.9272	3.12027
8800	60	-146	-18.3431	3.56073
9000	60	-146	-23.8808	2.72452
9200	60	-146	-16.3499	3.47286
9400	60	-146	-21.3134	2.81036
9600	60	-146	-20.5002	2.96284
9800	60	-146	-23.0644	2.91137
10000	60	-146	-25.0898	3.07161
10200	60	-146	-25.1621	3.2741
10400	60	-146	-24.8782	3.21042
11000	60	-146	-24.2613	2.58495
200	64	-146	-0.302186	2.98098
400	64	-146	-0.218887	2.77267
600	64	-146	0.17961	3.68222
800	64	-146	0.406066	2.85198
1000	64	-146	0.69115	2.87166
1400	64	-146	0.496504	2.76935
1600	64	-146	0.143315	2.80478
2000	64	-146	-0.344218	2.87809
2200	64	-146	-0.668962	2.75784
2400	64	-146	-0.906099	3.58758
2600	64	-146	-0.849485	2.84264
2800	64	-146	-0.947029	2.62074
3000	64	-146	-0.883232	3.37692
3200	64	-146	-0.812513	2.85724
3400	64	-146	-0.897705	2.70543
3600	64	-146	-0.722991	3.48392
3800	64	-146	-0.661607	2.97398
4000	64	-146	-0.743224	2.6239
4200	64	-146	-0.705931	3.38712
4400	64	-146	-0.315792	3.13158
4600	64	-146	0.0828995	2.71457
4800	64	-146	0.591106	3.25649
5200	64	-146	0.889138	2.60866
5400	64	-146	0.90647	2.79004
7000	64	-146	1.83139	2.92312
7200	64	-146	1.96194	2.65804
7400	64	-146	2.04903	3.18734
7800	64	-146	1.76458	2.76554
8000	64	-146	1.53438	2.97726
8400	64	-146	0.301654	3.27342
8600	64	-146	-0.716242	2.84733
8800	64	-146	-1.93288	3.19801
9400	64	-146	-2.77768	2.6891
10200	64	-146	-3.13706	2.92132
10400	64	-146	-3.23917	2.83267
11000	64	-146	-3.94429	2.63271
0	66	-146	0.182138	3.14556
200	66	-146	-0.643448	3.58806
400	66	-146	0.257932	3.36998
600	66	-146	-0.29538	3.66721
800	66	-146	0.242668	3.63563
1000	66	-146	-0.312287	3.23824
1200	66	-146	-0.884004	3.27937
1400	66	-146	-0.828055	3.24513
1600	66	-146	1.47453	3.48448
1800	66	-146	1.04031	2.74373
2000	66	-146	0.680249	3.11938
2200	66	-146	0.654227	3.02267
2400	66	-146	0.120176	3.49301
2600	66	-146	-0.543678	2.70977
2800	66	-146	-1.12867	3.45664
3000	66	-146	-0.419872	3.43704
3200	66	-146	0.393937	3.37883
3400	66	-146	-0.212299	2.86981
3600	66	-146	0.47782	3.05009
3800	66	-146	0.551705	2.97292
4000	66	-146	-1.35809	2.79802
4200	66	-146	-2.19104	2.76624
4400	66	-146	-0.978522	3.1008
4600	66	-146	1.3671	3.53637
4800	66	-146	-0.3931	2.86803
5000	66	-146	-1.21594	3.07217
5200	66	-146	-1.47912	2.7307
5400	66	-146	0.657465	3.0525
5600	66	-146	0.0347035	2.86899
5800	66	-146	-0.642089	3.66319
6000	66	-146	0.365461	2.74434
6200	66	-146	1.18001	3.46619
6400	66	-146	0.789495	2.84141
6600	66	-146	0.0366285	3.1177
7000	66	-146	0.765791	2.76259
7200	66	-146	1.28858	2.73047
7600	66	-146	2.88801	3.22072
7800	66	-146	4.92067	3.26204
8000	66	-146	5.33565	3.35074
8200	66	-146	4.4813	2.79906
8400	66	-146	3.78246	3.13728
8600	66	-146	2.86711	2.93657
8800	66	-146	1.7147	3.29263
9000	66	-146	2.18265	3.76099
9200	66	-146	3.80641	3.64126
9600	66	-146	3.06716	2.73059
9800	66	-146	3.10773	2.8086
0	64	-144	-0.737875	3.75412
200	64	-144	0.0505474	2.65544
400	64	-144	0.793305	2.92635
600	64	-144	0.533898	3.79524
800	64	-144	-2.73046	3.14114
1000	64	-144	-1.52188	2.81939
1200	64	-144	0.765212	3.34532
1400	64	-144	-1.381	3.1515
1600	64	-144	-0.24352	3.58972
1800	64	-144	-3.46657	3.029
2000	64	-144	-4.15607	2.9308
2200	64	-144	-3.90678	2.66799
2400	64	-144	-3.62902	3.37781
2600	64	-144	-3.40153	2.73541
2800	64	-144	-3.06269	3.3359
3000	64	-144	-3.05673	2.74093
3200	64	-144	-3.23749	3.02459
3400	64	-144	-3.30723	3.72929
3600	64	-144	-2.95659	2.91231
3800	64	-144	-3.23536	3.02414
4000	64	-144	-3.84663	2.65383
4200	64	-144	-4.26707	3.42534
4400	64	-144	-2.9659	2.76259
4600	64	-144	-1.92765	2.90972
4800	64	-144	-1.83306	3.63833
5000	64	-144	-2.43872	2.78625
5200	64	-144	-2.53551	3.0998
5400	64	-144	-1.99966	2.9301
5600	64	-144	-1.44103	3.1697
5800	64	-144	-1.11109	3.49575
6000	64	-144	0.724623	2.954
6200	64	-144	0.644761	2.86156
6400	64	-144	-0.299485	3.42495
6600	64	-144	0.224653	2.78237
6800	64	-144	0.537533	3.70607
7000	64	-144	-0.301567	2.9154
7200	64	-144	-2.18031	2.77077
7400	64	-144	-4.11447	3.09343
7600	64	-144	-4.71536	2.6788
0	66	-144	1.75046	2.96951
200	66	-144	-0.529642	2.60448
400	66	-144	-0.63016	2.68919
600	66	-144	-0.161029	2.61624
800	66	-144	0.15024	2.56185
1000	66	-144	-0.323706	2.6829
1200	66	-144	-0.561108	3.21647
1400	66	-144	0.101151	3.19064
1600	66	-144	0.30495	2.65014
1800	66	-144	0.00395834	3.34433
2000	66	-144	-0.392458	2.84179
2200	66	-144	-0.605229	3.01185
2400	66	-144	-0.599718	2.9051
2600	66	-144	-0.532158	3.04824
2800	66	-144	-0.404833	2.70238
3000	66	-144	-0.0851702	3.24801
3200	66	-144	0.134535	2.62008
3400	66	-144	0.649193	3.40541
3600	66	-144	0.238377	2.82054
3800	66	-144	-0.328256	2.81989
4000	66	-144	-0.753773	3.27431
4200	66	-144	-0.631626	2.65206
4400	66	-144	-0.428286	3.25187
4600	66	-144	-0.20657	3.07773
4800	66	-144	-0.144837	2.67482
5000	66	-144	0.0324155	3.50132
5200	66	-144	-0.119328	2.90465
5400	66	-144	-0.422341	2.88442
5600	66	-144	-0.487756	3.5648
5800	66	-144	0.177217	2.72907
6000	66	-144	0.804302	2.9986
6200	66	-144	0.900657	3.17791
6400	66	-144	0.141527	2.69059
6600	66	-144	-0.605993	3.31542
6800	66	-144	-0.659315	2.79098
7000	66	-144	-0.603026	2.85448
7200	66	-144	-0.556425	3.22491
7400	66	-144	-0.51903	2.65507
7600	66	-144	-0.509583	3.55556
7800	66	-144	1.51259	2.64506
8000	66	-144	3.62563	3.49746
8200	66	-144	3.13699	3.40058
8400	66	-144	3.30571	2.75095
8600	66	-144	4.24321	2.65866
8800	66	-144	4.17778	3.86333
9000	66	-144	6.17355	3.28061
9200	66	-144	6.96925	2.90409
9400	66	-144	6.15222	3.55295
9600	66	-144	5.30711	3.08278
9800	66	-144	5.34789	2.67499
10000	66	-144	4.86077	3.60209
10200	66	-144	6.49636	3.88739
10400	66	-144	5.97153	3.4909
10600	66	-144	4.78521	2.96372
10800	66	-144	4.22305	3.28841
11000	66	-144	4.77687	3.10874
0	60	-142	0.0721626	3.36633
200	60	-142	-0.243932	2.81369
400	60	-142	-0.122095	2.7875
600	60	-142	-0.0284628	3.36083
800	60	-142	0.30806	2.89039
1000	60	-142	-0.230946	2.8145
1200	60	-142	-0.0517838	3.19046
1400	60	-142	0.0246175	2.90619
1600	60	-142	-0.130671	2.73486
1800	60	-142	-0.167203	3.51956
2000	60	-142	-0.0608409	2.66495
2200	60	-142	-0.0173542	3.56519
2400	60	-142	-0.119515	2.87571
2600	60	-142	-0.113305	2.83747
2800	60	-142	-0.182718	3.47908
3000	60	-142	-0.0744789	3.09002
3200	60	-142	-0.123864	3.42783
3400	60	-142	-1.05976	3.17444
3600	60	-142	-0.486954	3.46616
3800	60	-142	-1.01893	3.06497
4000	60	-142	-3.98706	3.43529
4200	60	-142	-19.1122	6.05991
4400	60	-142	-18.8449	5.64598
4600	60	-142	-20.2315	3.69347
4800	60	-142	-20.1534	3.66237
5000	60	-142	-19.8851	3.30523
5200	60	-142	-21.4265	3.4485
5400	60	-142	-20.8345	2.82888
5600	60	-142	-22.8638	3.06753
5800	60	-142	-21.4995	3.0875
6000	60	-142	-22.7238	3.29021
6200	60	-142	-22.0999	3.44113
6400	60	-142	-21.6677	3.02311
6600	60	-142	-20.1913	2.82729
6800	60	-142	-18.7837	3.26107
7000	60	-142	-22.521	2.942
7200	60	-142	-24.5503	3.16879
7400	60	-142	-24.8473	2.84126
7600	60	-142	-23.1307	3.08569
7800	60	-142	-21.9329	3.45257
8000	60	-142	-22.0167	2.87267
8200	60	-142	-22.5159	3.02108
8400	60	-142	-19.6738	3.37159
8600	60	-142	-23.2952	3.2067
8800	60	-142	-21.9672	2.94373
9000	60	-142	-23.6184	2.94107
9200	60	-142	-21.0588	2.83794
9400	60	-142	-24.2207	2.83739
9600	60	-142	-21.0116	3.7529
9800	60	-142	-18.522	3.57931
10000	60	-142	-24.28	3.57044
0	60	-138	-0.479911	2.78252
200	60	-138	-0.0270201	3.05447
400	60	-138	0.861142	3.60197
600	60	-138	-0.181962	3.57651
800	60	-138	0.104424	2.93635
1000	60	-138	0.518933	2.92862
1200	60	-138	-1.27344	3.21146
1400	60	-138	0.949712	3.18984
1600	60	-138	-1.10515	3.2436
1800	60	-138	-2.41027	3.06302
2000	60	-138	-1.44094	3.02116
2200	60	-138	0.345009	3.09012
2400	60	-138	1.00429	3.45945
2600	60	-138	-1.26482	3.354
2800	60	-138	-1.69474	2.86809
3000	60	-138	-0.448954	3.37199
3200	60	-138	-1.68094	2.81519
3400	60	-138	-1.01422	2.74562
3600	60	-138	-1.86099	3.49611
3800	60	-138	-1.65508	3.26418
4000	60	-138	-0.352779	3.06008
4200	60	-138	-1.13935	3.2914
4400	60	-138	-0.912672	3.39456
4600	60	-138	-0.28118	2.91866
4800	60	-138	-2.34599	2.88064
5000	60	-138	-3.10616	3.27608
5200	60	-138	-1.5607	3.52823
5400	60	-138	-3.29924	2.93042
5600	60	-138	-2.74648	2.86625
5800	60	-138	-2.34684	2.8511
6000	60	-138	-0.338863	3.47075
6200	60	-138	-1.84556	3.39368
6400	60	-138	-2.23246	2.92525
6600	60	-138	-2.2965	2.91555
6800	60	-138	-1.58416	3.52085
7000	60	-138	1.19633	3.65607
7200	60	-138	-1.88146	2.96891
7400	60	-138	-2.08184	3.04596
7600	60	-138	-2.76537	3.02136
7800	60	-138	-0.47958	3.36561
8000	60	-138	-0.231609	2.87383
8200	60	-138	0.419884	3.33649
8400	60	-138	1.63803	3.01059
8600	60	-138	2.18429	3.70463
8800	60	-138	0.500352	3.54523
9000	60	-138	-0.286628	3.63533
9200	60	-138	0.15837	3.53731
9400	60	-138	-2.04859	3.71624
9600	60	-138	-0.474977	3.47483
9800	60	-138	-0.277652	3.68411
10000	60	-138	-1.46328	3.7269
10200	60	-138	-0.161373	3.84532
10400	60	-138	0.0687881	3.74589
10600	60	-138	-0.982721	3.70351
10800	60	-138	-5.11484	3.81096
11000	60	-138	-3.31651	3.214
0	68	-138	0.198772	3.88578
200	68	-138	0.167832	2.93429
400	68	-138	0.0318496	2.96378
600	68	-138	-0.173179	3.57462
800	68	-138	-0.264435	2.68116
1000	68	-138	-0.313304	2.99348
1200	68	-138	-0.267684	2.93058
1400	68	-138	-0.436942	3.41533
1600	68	-138	0.558193	2.92343
1800	68	-138	2.15182	2.93501
2000	68	-138	2.57784	3.03548
2200	68	-138	1.18491	3.20478
2400	68	-138	-0.0383364	2.75886
2600	68	-138	-0.0140229	2.94093
2800	68	-138	0.996098	3.02251
3000	68	-138	0.0306024	2.71897
3200	68	-138	0.0235632	3.59695
3400	68	-138	0.404793	2.77147
3600	68	-138	0.69352	3.50296
3800	68	-138	1.29367	2.90258
4000	68	-138	2.83562	3.47634
4200	68	-138	2.55332	2.79489
4400	68	-138	1.87031	3.52895
4600	68	-138	-0.0370041	2.99338
4800	68	-138	-0.538932	2.8174
5000	68	-138	0.805107	2.8545
5200	68	-138	2.14565	3.01692
5400	68	-138	1.64329	2.98478
5600	68	-138	0.987987	2.78508
5800	68	-138	1.64864	3.23597
6000	68	-138	1.93877	3.60915
6200	68	-138	0.934847	3.1117
6400	68	-138	1.88296	3.02218
6600	68	-138	1.98326	2.76113
6800	68	-138	1.62762	2.98117
7000	68	-138	1.50584	3.22194
7200	68	-138	1.22632	2.69221
7400	68	-138	0.98219	3.34916
7600	68	-138	1.07919	2.9291
7800	68	-138	1.39681	3.09276
8000	68	-138	1.41807	2.93646
8200	68	-138	1.39854	2.99355
8400	68	-138	1.93922	2.9237
8600	68	-138	2.1693	3.11914
8800	68	-138	1.7749	3.24952
9000	68	-138	1.06951	3.03262
9200	68	-138	0.222226	3.21659
9400	68	-138	0.790563	3.03077
9600	68	-138	2.7099	2.82813
9800	68	-138	4.41247	3.28403
10000	68	-138	5.45821	3.07143
10200	68	-138	6.63635	3.07639
10400	68	-138	7.13319	3.18383
10600	68	-138	7.5429	3.24133
10800	68	-138	6.79595	3.34273
11000	68	-138	5.43725	3.36361
200	60	-136	0.990413	2.92387
400	60	-136	-3.30014	3.53576
600	60	-136	-1.37618	2.83435
800	60	-136	2.41487	3.41166
1000	60	-136	1.69494	2.95328
1200	60	-136	0.959885	3.64397
1400	60	-136	2.16676	3.47221
1600	60	-136	4.72757	3.18303
1800	60	-136	3.71347	2.93548
2000	60	-136	0.894683	2.86321
2200	60	-136	-1.63985	2.88928
2400	60	-136	-1.94526	3.16017
2600	60	-136	0.589111	3.60037
2800	60	-136	-2.00657	3.79753
3000	60	-136	-0.496568	3.35157
3200	60	-136	-0.849413	2.89516
3400	60	-136	-1.13167	2.84902
3600	60	-136	-1.21207	3.03565
3800	60	-136	-1.54148	3.57668
4000	60	-136	-1.26005	3.15638
4200	60	-136	-1.52136	2.89199
4400	60	-136	0.528975	2.9648
4600	60	-136	2.4104	3.20471
4800	60	-136	-0.803815	3.08782
5000	60	-136	-2.31107	3.17503
5200	60	-136	-1.44115	3.25036
5400	60	-136	-2.6477	3.50672
5600	60	-136	-4.40433	3.72614
5800	60	-136	-3.18764	3.38498
6000	60	-136	-1.51028	3.35105
6200	60	-136	2.12135	3.19766
6400	60	-136	1.94282	2.89325
6600	60	-136	-0.739905	2.73929
6800	60	-136	-2.49109	2.76953
7000	60	-136	-1.6666	3.46058
7200	60	-136	3.70602	3.4165
7400	60	-136	2.05722	2.88952
7600	60	-136	-1.0092	2.98948
7800	60	-136	-1.83625	3.42775
8000	60	-136	2.10266	3.89404
8200	60	-136	-2.65239	3.15277
8400	60	-136	-2.287	2.77171
8600	60	-136	1.22134	2.76522
8800	60	-136	3.47657	3.00375
9000	60	-136	1.18876	3.56117
9200	60	-136	-1.01514	3.49665
9400	60	-136	-3.15444	2.83025
9600	60	-136	-4.4556	3.31151
9800	60	-136	-4.2533	3.13881
10000	60	-136	-4.69136	2.81251
10200	60	-136	-5.50443	3.72783
10400	60	-136	-4.63507	3.00674
10600	60	-136	-4.12738	3.45228
10800	60	-136	-4.35763	2.92584
0	60	-134	-0.263299	3.2671
200	60	-134	-0.290598	2.99803
400	60	-134	-0.827941	3.09004
600	60	-134	0.0463441	3.44588
800	60	-134	2.13094	2.87413
1000	60	-134	3.95135	3.4023
1200	60	-134	3.53056	2.90937
1400	60	-134	3.86753	2.75615
1600	60	-134	1.24688	3.35945
1800	60	-134	-0.00722346	2.7815
2000	60	-134	-0.555243	3.33144
2200	60	-134	-1.98019	3.14178
2400	60	-134	-1.71188	3.0091
2600	60	-134	-0.713752	3.10327
2800	60	-134	1.03725	3.31096
3000	60	-134	1.10934	3.64115
3200	60	-134	0.316689	3.09173
3400	60	-134	1.42411	3.62534
3600	60	-134	-0.535067	3.45123
3800	60	-134	0.184547	3.16451
4000	60	-134	0.733483	3.17282
4200	60	-134	-0.052464	3.22722
4400	60	-134	0.0553211	3.07589
4600	60	-134	1.36869	2.98109
4800	60	-134	-0.0639345	3.22828
5000	60	-134	-0.399743	2.87219
5200	60	-134	1.04709	3.4254
5400	60	-134	3.09715	2.95922
5600	60	-134	2.11448	3.43291
5800	60	-134	2.8491	3.1394
6000	60	-134	2.2767	3.14233
6200	60	-134	0.163108	3.57804
6400	60	-134	0.12503	2.88796
6600	60	-134	0.961443	3.25122
6800	60	-134	1.85426	3.28116
7000	60	-134	1.27744	2.94301
7200	60	-134	-0.396609	3.11549
7400	60	-134	-1.26405	3.27765
7600	60	-134	-1.28278	2.83011
7800	60	-134	-1.34351	3.07793
8000	60	-134	0.720319	3.34231
8200	60	-134	-2.56777	2.72278
8400	60	-134	-1.93093	3.1467
8600	60	-134	-1.77113	2.99198
8800	60	-134	-2.25645	2.74289
10200	60	-134	-3.16893	2.92562
10400	60	-134	-4.21441	3.0095
0	68	-134	-1.35074	3.74935
200	68	-134	-0.209584	2.98875
400	68	-134	-0.715369	3.29315
600	68	-134	0.881889	3.09913
800	68	-134	0.695901	2.75618
1000	68	-134	4.09194	3.63598
1200	68	-134	1.14897	2.81803
1400	68	-134	4.16067	3.03542
1600	68	-134	1.24632	3.39437
1800	68	-134	1.63312	3.10952
2000	68	-134	0.470949	2.84101
2200	68	-134	-0.275242	3.28274
2400	68	-134	2.56577	3.28169
2600	68	-134	1.62764	2.8479
2800	68	-134	-0.109461	3.05176
3000	68	-134	-0.800617	3.46641
3200	68	-134	-0.0652808	2.83967
3400	68	-134	0.759693	3.26185
4000	68	-134	1.13269	2.82575
5000	68	-134	1.90983	2.87495
5800	68	-134	1.65889	2.93694
6000	68	-134	1.1833	2.95199
6800	68	-134	1.16637	2.82838
7000	68	-134	1.92661	2.86676
7400	68	-134	2.16244	3.14034
7600	68	-134	0.632986	3.81476
7800	68	-134	0.601387	2.86059
8000	68	-134	0.586503	3.1017
8200	68	-134	0.775296	3.38672
8400	68	-134	1.17734	2.80883
8600	68	-134	1.63139	3.42577
8800	68	-134	3.70219	2.85536
9000	68	-134	6.09878	3.14627
9200	68	-134	7.60162	4.06775
9400	68	-134	4.05314	3.35773
9600	68	-134	5.80803	2.96972
9800	68	-134	7.13495	3.28359
10000	68	-134	6.86476	2.95022
10200	68	-134	6.92697	3.44909
10400	68	-134	4.36703	3.12447
10600	68	-134	2.54077	2.93251
10800	68	-134	4.19288	3.18663
11000	68	-134	5.26609	3.36976
200	54	-132	-0.476341	3.24392
400	54	-132	-0.608217	2.91458
600	54	-132	-0.161354	2.89544
800	54	-132	0.567962	3.26052
1000	54	-132	0.722581	2.68625
1200	54	-132	0.903236	3.69546
1400	54	-132	0.972257	2.76757
1600	54	-132	0.924477	3.20509
1800	54	-132	0.14929	2.8475
2000	54	-132	-0.0360245	2.8853
2200	54	-132	0.58559	3.15578
2400	54	-132	0.598905	2.79712
2600	54	-132	0.486891	3.58371
2800	54	-132	0.68244	2.78069
3000	54	-132	0.529499	3.37747
3200	54	-132	0.208429	2.86389
3400	54	-132	0.0911323	3.03014
3600	54	-132	-0.0230671	3.13134
3800	54	-132	-0.0736413	2.8169
4000	54	-132	0.195932	3.54768
4200	54	-132	-0.12315	2.79733
4400	54	-132	-0.468055	3.50326
4600	54	-132	-0.807319	2.8508
4800	54	-132	-0.875098	3.04145
5000	54	-132	-0.566411	2.97762
5200	54	-132	-0.485983	2.78021
5400	54	-132	-0.658965	3.4129
5600	54	-132	-0.473824	2.96106
5800	54	-132	-0.846263	2.8534
6000	54	-132	-2.25871	3.45917
6200	54	-132	-1.11412	3.16001
6400	54	-132	-1.86358	2.84371
6600	54	-132	-1.6386	2.76289
6800	54	-132	-2.01057	3.0864
7000	54	-132	-0.0602466	3.58644
7200	54	-132	0.224254	3.21163
7400	54	-132	-0.315309	2.84538
7600	54	-132	-2.20053	2.90739
7800	54	-132	-0.746697	3.46041
8000	54	-132	-0.572378	2.83766
8200	54	-132	-1.0516	2.81251
8400	54	-132	-1.22253	3.13001
8600	54	-132	-0.0371957	3.67466
8800	54	-132	-0.72314	2.86928
9000	54	-132	-0.836358	2.70687
9200	54	-132	-0.637658	3.19104
9400	54	-132	-0.785889	3.6382
9600	54	-132	-0.746569	2.99214
9800	54	-132	-0.372567	2.86911
10000	54	-132	0.453414	3.21579
10200	54	-132	0.269745	3.56376
10400	54	-132	-0.0940975	2.98112
10600	54	-132	-0.440315	2.99251
10800	54	-132	-0.613577	3.48105
11000	54	-132	-0.352161	3.68724
0	56	-132	0.209089	2.67239
200	56	-132	-0.439139	3.32136
400	56	-132	-0.443791	2.72471
600	56	-132	-0.401622	3.66617
800	56	-132	0.206894	2.76778
1000	56	-132	0.63231	3.32977
1200	56	-132	-0.00409129	2.76563
1400	56	-132	-0.0335047	2.81909
1600	56	-132	0.237592	3.59622
1800	56	-132	0.13025	3.43351
2000	56	-132	-0.992276	2.89237
2200	56	-132	-1.05877	2.68888
2400	56	-132	-0.794076	3.40533
2600	56	-132	-0.825677	2.66083
2800	56	-132	-0.742505	3.57887
3000	56	-132	-0.866935	2.70238
3200	56	-132	-1.20898	3.2988
3400	56	-132	-1.04689	3.01118
3600	56	-132	-0.782408	2.71484
3800	56	-132	-0.493305	3.4187
4400	56	-132	0.322047	2.69809
5400	56	-132	0.426425	2.64229
9000	56	-132	-2.30264	2.73874
9200	56	-132	-2.46014	2.82095
9600	56	-132	-2.57141	2.82201
9800	56	-132	-2.42111	3.35014
10000	56	-132	-2.71289	2.76259
10200	56	-132	-2.59056	2.72775
10400	56	-132	-2.53938	3.24685
10600	56	-132	-2.71474	3.48898
10800	56	-132	-3.03883	2.95078
11000	56	-132	-3.3661	2.72492
0	68	-132	-1.78312	3.98452
200	68	-132	-0.053992	2.88685
400	68	-132	1.23849	3.12548
600	68	-132	1.96911	3.64443
800	68	-132	-0.700621	3.84386
1000	68	-132	0.340841	3.35619
1200	68	-132	0.404836	2.99221
1400	68	-132	0.414812	2.84844
1600	68	-132	0.339004	2.69071
1800	68	-132	-0.096927	2.89545
2000	68	-132	-0.633536	3.33416
2200	68	-132	0.317501	3.73949
2400	68	-132	1.77968	3.34824
2600	68	-132	-0.417695	3.03544
2800	68	-132	0.350657	2.86089
3000	68	-132	1.11239	2.80894
3200	68	-132	1.98522	2.96943
3400	68	-132	2.95079	3.14989
3600	68	-132	0.495433	3.42408
3800	68	-132	1.64784	3.43385
4000	68	-132	0.358959	3.3216
4200	68	-132	2.63424	3.17964
4400	68	-132	1.24476	3.1012
4600	68	-132	0.920083	2.95455
4800	68	-132	0.959044	2.88292
5000	68	-132	0.983842	2.85057
5200	68	-132	0.588346	2.84863
5400	68	-132	0.808333	3.74673
5600	68	-132	4.87556	2.95514
5800	68	-132	4.89161	2.77668
6000	68	-132	3.3086	2.97102
6200	68	-132	7.77742	3.28071
6400	68	-132	8.52337	3.10933
6600	68	-132	10.5329	3.13333
6800	68	-132	7.43152	2.79748
7000	68	-132	5.53409	2.70224
7200	68	-132	4.33783	2.80344
7400	68	-132	4.97813	3.0287
7600	68	-132	9.77083	3.3097
7800	68	-132	9.41576	3.51183
8000	68	-132	10.8505	3.41605
8200	68	-132	12.4196	3.76878
8400	68	-132	8.11629	3.71816
8600	68	-132	11.0719	3.83456
8800	68	-132	10.7292	3.84775
9000	68	-132	8.47098	3.99142
9200	68	-132	5.6625	3.79989
9400	68	-132	6.85939	3.43343
9600	68	-132	5.61674	3.26925
9800	68	-132	5.89778	3.20034
10000	68	-132	9.6959	3.84674
10200	68	-132	6.75781	3.08313
10400	68	-132	3.99325	3.99983
10600	68	-132	4.93152	2.97469
10800	68	-132	6.06655	3.53901
11000	68	-132	6.84366	3.00534
0	70	-132	-0.695692	3.76482
200	70	-132	-0.280017	2.89131
400	70	-132	0.223515	2.95527
600	70	-132	0.569699	3.71404
800	70	-132	0.236788	2.83517
1000	70	-132	0.0875246	2.95569
1200	70	-132	-0.0939538	3.39988
1400	70	-132	0.622043	3.11438
1600	70	-132	0.475987	2.7387
1800	70	-132	0.159373	3.44141
2000	70	-132	1.14162	2.785
2200	70	-132	2.08955	3.08345
2400	70	-132	2.40037	3.3307
2600	70	-132	1.52812	2.57051
2800	70	-132	0.795281	2.89492
3000	70	-132	0.234785	3.11962
3200	70	-132	-0.0261026	2.57375
3400	70	-132	-0.296168	2.86503
3800	70	-132	-0.520342	2.96563
4000	70	-132	-0.394624	2.70805
4600	70	-132	0.660497	2.96772
4800	70	-132	1.48239	2.75611
5200	70	-132	3.53215	3.41159
5400	70	-132	5.03423	2.94329
5600	70	-132	5.36846	3.24766
5800	70	-132	2.91519	2.90078
6000	70	-132	2.15839	3.10416
6200	70	-132	3.62552	3.08207
6400	70	-132	2.68788	3.00278
6600	70	-132	0.679253	3.32578
6800	70	-132	3.48124	3.00452
7000	70	-132	2.538	3.03731
7200	70	-132	3.34866	3.16708
7400	70	-132	4.49481	3.15669
7600	70	-132	6.08104	2.86203
7800	70	-132	7.5694	3.36204
8200	70	-132	7.14132	3.25419
8400	70	-132	5.24499	3.11664
400	58	-130	-0.669579	2.72465
800	58	-130	1.0915	3.15024
1000	58	-130	0.192412	2.77295
1400	58	-130	-2.46086	2.80792
1600	58	-130	-3.79267	3.62163
1800	58	-130	2.02432	3.35653
2000	58	-130	1.24203	2.94484
2200	58	-130	-2.57964	2.82149
2400	58	-130	-2.02953	2.89197
2600	58	-130	-2.92528	2.89482
2800	58	-130	-2.40946	2.95758
3000	58	-130	-2.28999	2.95362
3200	58	-130	-3.29498	3.2752
3400	58	-130	-3.89166	2.96124
3600	58	-130	-4.04559	2.88131
3800	58	-130	-4.19684	3.4758
4000	58	-130	-3.15309	2.74384
4200	58	-130	-2.01733	3.41579
4400	58	-130	-2.0814	3.14461
4600	58	-130	-2.78779	2.78782
6000	58	-130	-3.75822	3.00245
6200	58	-130	-4.25482	2.59256
6400	58	-130	-4.65811	2.82991
6600	58	-130	-5.00818	3.39092
6800	58	-130	-4.72073	2.64497
7000	58	-130	-4.44546	2.9837
0	40	-124	0.584969	2.66468
200	40	-124	-0.118469	2.40664
400	40	-124	-0.914236	2.13356
600	40	-124	-1.09815	2.54625
800	40	-124	0.856708	2.39276
1000	40	-124	1.22975	2.18883
1200	40	-124	1.10863	2.64277
1400	40	-124	0.945825	2.61628
1600	40	-124	-0.110951	2.3243
1800	40	-124	0.260111	2.72444
2000	40	-124	4.42904	2.86462
3400	40	-124	3.40328	2.2459
3600	40	-124	2.08651	2.8275
3800	40	-124	2.03007	2.45903
4000	40	-124	2.43203	2.69624
4200	40	-124	2.44058	2.8334
4400	40	-124	2.17265	2.28968
4600	40	-124	1.9866	2.47169
4800	40	-124	1.91892	2.69724
5000	40	-124	2.91731	2.93126
5200	40	-124	2.96131	2.17557
5400	40	-124	2.75115	2.82981
7400	40	-124	0.583027	2.47872
7600	40	-124	2.75954	2.55432
7800	40	-124	3.42637	2.71379
8000	40	-124	0.453025	2.56296
8200	40	-124	-2.70565	2.25433
8400	40	-124	-4.56242	2.32072
8600	40	-124	-4.10579	2.67405
8800	40	-124	-3.15329	3.13455
400	44	-124	0.356433	2.60584
600	44	-124	0.548161	2.55189
800	44	-124	0.398285	2.1616
1000	44	-124	0.299912	2.79213
1200	44	-124	0.782814	2.22116
1400	44	-124	0.972034	2.0436
1600	44	-124	0.675031	2.20659
1800	44	-124	0.253377	2.73073
2000	44	-124	1.64554	2.24826
2200	44	-124	1.77437	2.13912
2400	44	-124	1.84199	2.12139
2600	44	-124	1.36431	2.4992
2800	44	-124	1.70117	2.79125
3000	44	-124	1.69559	2.09454
3200	44	-124	1.72856	2.40879
3400	44	-124	1.7151	2.64483
3600	44	-124	1.81326	2.22035
3800	44	-124	1.83912	2.19538
4000	44	-124	1.68858	2.67924
4200	44	-124	1.69835	2.08634
4400	44	-124	1.81486	2.41674
4600	44	-124	2.13131	2.69513
4800	44	-124	2.02488	2.06524
5000	44	-124	1.90453	2.56127
5200	44	-124	1.69486	2.1637
5400	44	-124	1.50964	2.68696
5600	44	-124	1.49437	2.34486
5800	44	-124	1.49201	2.04121
6000	44	-124	1.51676	2.33217
6200	44	-124	1.55649	2.6652
6400	44	-124	1.90275	2.15887
6600	44	-124	1.97935	2.48933
6800	44	-124	1.64644	2.11512
7400	44	-124	1.4645	2.06504
8200	44	-124	1.28162	2.20289
8400	44	-124	1.26645	2.12979
9200	44	-124	1.47071	2.05831
0	48	-124	0.027363	2.59208
200	48	-124	-0.195987	2.42142
400	48	-124	-0.150833	2.51329
600	48	-124	0.23962	2.31898
800	48	-124	0.417733	2.38474
1000	48	-124	-0.00232197	2.40683
1200	48	-124	0.356333	2.44803
1400	48	-124	0.662947	2.37701
1600	48	-124	0.668866	2.43881
1800	48	-124	0.560501	2.30108
2000	48	-124	0.421373	2.36095
2200	48	-124	0.267832	2.40151
2400	48	-124	0.278771	2.47592
2600	48	-124	0.0760498	2.20401
2800	48	-124	0.207494	2.49933
3000	48	-124	0.124566	2.36967
3200	48	-124	0.270378	2.44105
3400	48	-124	0.347777	2.3154
3600	48	-124	0.194319	2.57671
3800	48	-124	0.682066	2.48591
4000	48	-124	0.665202	2.48154
4200	48	-124	0.611899	2.50179
4400	48	-124	0.463999	2.33782
4600	48	-124	0.387197	2.60691
4800	48	-124	0.524827	2.25133
5000	48	-124	0.452945	2.5754
5200	48	-124	0.380412	2.42292
5400	48	-124	0.503374	2.3892
5600	48	-124	0.406286	2.38442
5800	48	-124	0.613637	2.40029
6000	48	-124	0.204278	2.26456
6200	48	-124	0.496354	2.41133
6400	48	-124	0.162574	2.60836
6600	48	-124	0.449078	2.42714
6800	48	-124	0.488916	2.49287
7000	48	-124	0.521168	2.37399
7200	48	-124	0.620948	2.24608
7400	48	-124	0.660723	2.49086
7600	48	-124	0.0265104	2.3532
7800	48	-124	0.436093	2.38232
8000	48	-124	0.356655	2.49377
8200	48	-124	0.780017	2.5003
8400	48	-124	0.857387	2.63631
8600	48	-124	0.502438	2.40491
8800	48	-124	-0.0281805	2.4255
9000	48	-124	0.0833108	2.27449
9200	48	-124	0.711219	2.46661
9400	48	-124	0.63873	2.27232
9600	48	-124	0.645666	2.28866
9800	48	-124	0.799704	2.42372
10000	48	-124	0.562662	2.23701
10200	48	-124	0.469484	2.53838
10400	48	-124	0.117055	2.28857
10600	48	-124	-0.382339	2.79395
10800	48	-124	0.221832	2.50893
11000	48	-124	0.456286	2.77358
0	72	-124	-1.0291	2.80631
200	72	-124	3.03968	3.36771
400	72	-124	0.85971	2.84899
600	72	-124	-0.239921	2.91068
800	72	-124	1.41105	3.34813
1000	72	-124	1.6	3.28798
1200	72	-124	3.02204	3.26294
1400	72	-124	2.15158	3.36861
1600	72	-124	2.99511	2.73942
1800	72	-124	3.744	2.83215
2000	72	-124	2.61774	3.1168
2200	72	-124	1.27843	2.79907
2400	72	-124	1.58172	2.94449
2600	72	-124	3.12604	2.99935
2800	72	-124	3.61081	3.21274
3000	72	-124	3.6843	3.33859
3200	72	-124	3.7213	3.5478
3400	72	-124	2.71868	3.04316
3600	72	-124	2.60997	2.94904
3800	72	-124	2.41916	3.24899
4000	72	-124	2.19161	2.79235
4200	72	-124	2.51488	2.8716
4400	72	-124	3.70271	3.4108
4600	72	-124	3.73883	3.2012
4800	72	-124	4.10448	3.1962
5000	72	-124	5.09103	3.23638
5200	72	-124	4.93322	2.7427
5400	72	-124	5.0539	2.7918
5600	72	-124	5.74691	3.16504
5800	72	-124	6.23801	3.05711
6000	72	-124	6.58538	3.24384
6200	72	-124	5.69744	3.50315
6400	72	-124	4.68361	3.16352
6600	72	-124	4.82607	3.12554
6800	72	-124	3.65793	3.22796
7000	72	-124	3.09199	2.77524
7200	72	-124	3.43884	3.03968
7400	72	-124	5.17932	3.4378
7600	72	-124	4.54524	2.98266
7800	72	-124	5.02449	3.04101
8000	72	-124	4.83377	3.26147
8200	72	-124	4.76201	2.7418
8400	72	-124	4.78032	2.78749
8600	72	-124	4.84434	3.18404
8800	72	-124	4.77282	2.85944
9000	72	-124	4.49335	3.05561
9200	72	-124	4.32165	3.37639
9400	72	-124	4.37389	3.43413
9600	72	-124	4.29464	2.6807
9800	72	-124	2.76362	3.30747
10000	72	-124	2.75711	3.53167
10200	72	-124	5.85623	3.28313
10400	72	-124	5.79844	2.7278
10600	72	-124	6.18943	3.11111
10800	72	-124	5.58641	3.45556
11000	72	-124	5.15034	2.73291
200	42	-122	-0.147183	2.03512
400	42	-122	0.1367	2.47668
600	42	-122	0.56542	2.27167
800	42	-122	0.830237	2.45528
1000	42	-122	0.740878	2.31146
1200	42	-122	0.801288	2.45286
1400	42	-122	0.570152	2.30304
1600	42	-122	0.327227	2.39506
1800	42	-122	0.383399	2.48117
2000	42	-122	0.629936	2.36556
2200	42	-122	0.828137	2.36668
2400	42	-122	1.15612	2.37267
2600	42	-122	1.30079	2.11388
2800	42	-122	1.35378	2.64603
3000	42	-122	1.00536	2.14598
3200	42	-122	0.977073	2.41199
3400	42	-122	0.956646	2.24731
3600	42	-122	0.883774	2.65149
3800	42	-122	1.11303	2.32494
4000	42	-122	1.46553	2.71877
4200	42	-122	1.46697	2.25752
4400	42	-122	1.23226	2.57583
4600	42	-122	1.16484	2.2314
4800	42	-122	1.007	2.36002
5000	42	-122	1.71318	2.1435
5200	42	-122	1.60616	2.2673
5400	42	-122	2.19567	2.17542
5600	42	-122	2.99892	2.35268
5800	42	-122	2.07037	2.17747
6000	42	-122	1.21129	2.34278
6200	42	-122	0.424892	2.63337
6400	42	-122	1.38317	2.32631
6600	42	-122	1.78762	2.54603
6800	42	-122	2.3803	2.35012
7000	42	-122	2.3371	2.29801
7200	42	-122	2.11537	2.46563
7400	42	-122	2.28764	2.39244
7600	42	-122	1.81714	2.69839
7800	42	-122	1.47005	2.24155
8000	42	-122	0.2294	2.40882
8200	42	-122	-2.20744	2.57489
8400	42	-122	-0.909142	2.34989
8600	42	-122	0.266319	2.45534
8800	42	-122	-0.621675	2.18044
9000	42	-122	-1.41994	2.76556
9200	42	-122	-0.260258	2.25976
9400	42	-122	1.35655	2.48821
9600	42	-122	1.55398	2.28195
9800	42	-122	1.30933	2.42864
10000	42	-122	1.63178	2.39381
10200	42	-122	1.822	2.36454
10400	42	-122	1.17339	2.66055
10600	42	-122	0.51162	2.11942
10800	42	-122	-1.24345	2.19044
11000	42	-122	-0.392006	2.14295
0	44	-122	-3.50676	2.4923
200	44	-122	-0.329319	2.43245
400	44	-122	0.734499	2.44699
600	44	-122	1.87887	2.31538
800	44	-122	1.37023	2.6629
1000	44	-122	0.353811	2.15219
1200	44	-122	-0.529671	2.83227
1400	44	-122	-0.482018	2.33743
1600	44	-122	-0.196818	2.2575
1800	44	-122	0.322697	2.43093
2000	44	-122	-3.31499	2.94646
2200	44	-122	1.29145	2.62839
2400	44	-122	-1.41673	2.42039
2600	44	-122	-0.743099	2.25367
2800	44	-122	-0.748831	2.26223
3000	44	-122	-0.369727	2.18161
3200	44	-122	-1.39018	2.37722
3400	44	-122	-1.86893	2.29412
3600	44	-122	-5.11613	3.10638
3800	44	-122	-1.41406	2.43729
4000	44	-122	0.436008	2.47443
4200	44	-122	1.75242	2.17303
4400	44	-122	-0.587578	2.50827
4600	44	-122	-3.27361	2.40099
4800	44	-122	-9.89505	2.98319
5000	44	-122	-11.0722	3.17451
5200	44	-122	-3.36666	2.31163
5400	44	-122	-1.70101	3.01835
5600	44	-122	-1.6774	2.569
5800	44	-122	-2.00168	2.48616
6000	44	-122	-3.22564	2.56821
6200	44	-122	-2.30951	2.3518
6400	44	-122	-2.34588	2.62048
6600	44	-122	-1.16508	2.30134
6800	44	-122	0.950673	2.64642
7000	44	-122	0.283982	2.51821
7200	44	-122	1.73016	2.29817
7400	44	-122	0.480492	2.49348
7600	44	-122	1.06902	2.15957
7800	44	-122	3.62609	2.55398
8000	44	-122	1.03018	2.20106
8200	44	-122	1.18011	2.96762
8400	44	-122	0.955791	2.24096
8600	44	-122	1.62547	2.42359
8800	44	-122	4.40412	2.17863
9000	44	-122	1.80221	2.33181
9200	44	-122	1.75665	2.60621
9400	44	-122	1.82644	2.07954
9600	44	-122	1.88569	2.57296
9800	44	-122	1.66088	2.16807
10000	44	-122	1.51133	2.43975
10200	44	-122	1.57976	2.50339
10400	44	-122	0.989941	2.23871
10600	44	-122	0.752938	2.3744
10800	44	-122	0.56026	2.49412
11000	44	-122	-0.421787	2.24956
200	46	-122	1.75672	2.19764
400	46	-122	1.19927	2.34154
600	46	-122	-1.00067	2.1798
800	46	-122	-1.38081	2.17179
1000	46	-122	-1.29069	2.54492
1200	46	-122	-1.14266	2.80998
1400	46	-122	-0.814718	2.60887
1600	46	-122	-0.757981	2.23727
1800	46	-122	-0.962639	2.41853
2000	46	-122	-1.53213	2.81087
2200	46	-122	-2.26413	2.31456
2400	46	-122	-1.11435	2.30538
2600	46	-122	-0.617164	2.11334
2800	46	-122	-0.0523973	2.44006
3000	46	-122	-0.238688	2.4899
3200	46	-122	-0.413788	2.38815
3400	46	-122	-0.235046	2.15657
3600	46	-122	-0.632738	2.3993
3800	46	-122	-1.29432	2.21328
4000	46	-122	-1.87632	2.88353
4200	46	-122	-2.30689	2.17716
4400	46	-122	-2.59861	2.31082
4600	46	-122	-2.71677	2.72094
4800	46	-122	-1.99949	2.15177
5000	46	-122	-1.32998	2.39344
5200	46	-122	-1.05882	2.58277
5400	46	-122	-1.7522	2.09887
5600	46	-122	-2.50338	2.38528
5800	46	-122	-2.89004	2.56511
6000	46	-122	-2.91402	2.06466
6200	46	-122	-2.974	2.28657
6600	46	-122	-2.91384	2.28864
6800	46	-122	-2.83157	2.20875
7400	46	-122	-2.41333	2.14883
7600	46	-122	-2.34026	2.19172
8200	46	-122	-1.46571	2.15473
8400	46	-122	-1.24876	2.14475
8800	46	-122	-0.913188	2.49582
9000	46	-122	-0.963819	2.23963
400	48	-122	0.277483	2.62181
600	48	-122	-0.119497	2.40795
800	48	-122	0.565782	2.47736
1000	48	-122	-0.471867	2.94716
1200	48	-122	-0.217571	2.19586
1400	48	-122	-0.161887	2.18213
1600	48	-122	-0.0835188	2.17806
1800	48	-122	0.377117	2.16271
2000	48	-122	-2.2469	2.4974
2200	48	-122	-0.32869	2.39418
2400	48	-122	-0.460083	2.51556
2600	48	-122	-0.766316	2.79481
2800	48	-122	0.259957	2.25781
3000	48	-122	0.0371292	2.76722
3200	48	-122	0.0169132	2.12812
3400	48	-122	0.214467	2.11719
3600	48	-122	0.43862	2.28545
3800	48	-122	-0.277805	2.64694
4000	48	-122	0.0917134	2.62155
4200	48	-122	-1.10208	2.4261
4400	48	-122	-0.295826	2.22771
4600	48	-122	0.228944	2.25407
4800	48	-122	0.219071	2.9756
5000	48	-122	-0.126127	2.08874
5200	48	-122	-0.176696	2.64052
5400	48	-122	0.308139	2.51477
5600	48	-122	0.359415	2.15245
5800	48	-122	0.426516	2.80706
6000	48	-122	-0.474821	2.54193
6200	48	-122	-0.48638	2.17844
6400	48	-122	-0.623837	2.17734
6600	48	-122	-1.17736	2.91817
6800	48	-122	-0.107304	2.16114
7000	48	-122	-0.82407	2.11451
7200	48	-122	-1.10799	2.17945
7400	48	-122	-0.539473	2.68716
7600	48	-122	-0.861916	2.06291
7800	48	-122	-1.13103	2.65814
8000	48	-122	-1.96932	2.74309
8200	48	-122	-0.680322	2.64744
8400	48	-122	-0.854906	2.58629
8600	48	-122	-2.13884	2.65668
8800	48	-122	-2.74631	2.67871
9000	48	-122	-1.19422	2.65523
9200	48	-122	-2.45528	2.67289
9400	48	-122	-1.8129	2.17541
9600	48	-122	-1.07806	2.93174
9800	48	-122	-1.71135	2.2156
10000	48	-122	-0.398381	2.79512
10200	48	-122	-0.0196285	2.66302
10400	48	-122	-1.82736	2.33303
10600	48	-122	-1.31119	2.96532
10800	48	-122	-0.384159	3.19234
11000	48	-122	-4.32218	3.08391
0	50	-122	-1.10928	3.33971
200	50	-122	-0.9937	3.58948
400	50	-122	1.019	3.21516
600	50	-122	-0.572638	2.95609
800	50	-122	0.523987	3.16795
1000	50	-122	0.89169	3.21595
1200	50	-122	1.29142	3.33962
1400	50	-122	0.0883961	2.81267
1600	50	-122	-0.453758	2.84764
1800	50	-122	-0.684949	2.97867
2000	50	-122	0.449285	3.15375
2200	50	-122	-0.763271	3.47556
2400	50	-122	0.231966	3.2023
2600	50	-122	0.188218	2.96489
2800	50	-122	0.178733	3.24394
3000	50	-122	0.832062	3.44507
3200	50	-122	0.54425	2.78627
3400	50	-122	0.638878	2.92924
3600	50	-122	0.876538	3.43208
3800	50	-122	1.29157	2.97268
4000	50	-122	1.39209	2.87419
4200	50	-122	0.732371	3.18534
4400	50	-122	0.691445	3.09641
4600	50	-122	0.818349	2.95073
4800	50	-122	0.379772	3.32698
5000	50	-122	0.577863	3.24746
5200	50	-122	1.14617	3.05846
5400	50	-122	0.277851	3.09979
5600	50	-122	0.313557	3.05347
5800	50	-122	0.0926016	3.2814
6000	50	-122	-0.0682777	3.05671
6200	50	-122	0.180915	2.91312
6400	50	-122	0.511316	3.18706
6600	50	-122	1.27399	2.93522
6800	50	-122	1.22126	2.83424
7000	50	-122	0.850411	3.13381
7200	50	-122	0.00526198	3.45775
7400	50	-122	-0.165936	2.92533
7600	50	-122	0.103757	2.83332
7800	50	-122	-0.961671	3.17517
8000	50	-122	0.679964	3.156
8200	50	-122	0.926565	3.17693
8400	50	-122	-1.28961	3.31213
8600	50	-122	-1.59811	3.41703
8800	50	-122	-2.77286	3.17968
9000	50	-122	-2.46359	2.92086
9200	50	-122	-2.05862	3.52649
9400	50	-122	-4.59215	3.40038
9600	50	-122	-2.29833	3.30197
9800	50	-122	-0.486094	2.88112
10000	50	-122	0.16386	3.30163
10200	50	-122	-0.045972	3.5058
10400	50	-122	-4.75511	3.10085
10600	50	-122	-6.3719	3.056
10800	50	-122	-7.00127	2.96561
11000	50	-122	-6.04649	3.61806
200	54	-122	0.980028	2.76162
400	54	-122	-0.134523	3.41621
600	54	-122	-2.66657	3.17432
800	54	-122	-3.88137	4.18404
1000	54	-122	3.21361	3.6064
1200	54	-122	1.17679	3.56957
1400	54	-122	-7.21218	4.0412
1600	54	-122	-7.74794	3.79978
1800	54	-122	2.99142	3.87552
2000	54	-122	1.5855	2.8592
2200	54	-122	2.1593	3.88654
2400	54	-122	-0.841769	2.88335
2600	54	-122	-8.06406	4.69612
2800	54	-122	-2.28349	3.61314
3000	54	-122	-9.61341	3.02074
3200	54	-122	-10.3738	2.9422
3400	54	-122	-13.1493	3.6864
3600	54	-122	-10.2006	3.22284
3800	54	-122	-11.9462	2.96524
4000	54	-122	-12.799	3.32282
4200	54	-122	-9.81425	3.16442
4400	54	-122	-9.35831	3.41516
4600	54	-122	-13.4281	3.92744
4800	54	-122	-11.2579	3.3919
5000	54	-122	-12.1856	3.11753
5200	54	-122	-12.7432	2.8968
5400	54	-122	-14.2927	2.73652
5600	54	-122	-13.1982	2.85712
5800	54	-122	-12.328	2.79432
6000	54	-122	-11.8782	2.9918
6200	54	-122	-14.7806	3.31806
6400	54	-122	-15.2767	3.14881
6600	54	-122	-14.0023	2.96432
6800	54	-122	-13.3062	3.42459
7000	54	-122	-12.8355	2.83051
7200	54	-122	-12.4844	3.45367
7400	54	-122	-12.7878	3.43644
7600	54	-122	-13.5684	3.09409
7800	54	-122	-14.4003	3.6501
8000	54	-122	-13.8183	3.47789
8200	54	-122	-11.464	2.90393
8400	54	-122	-9.60653	3.15738
8600	54	-122	-10.8583	3.75461
8800	54	-122	-14.1799	2.96279
9000	54	-122	-10.5924	3.73623
9200	54	-122	-7.46927	3.53506
9400	54	-122	-4.0892	4.07912
9600	54	-122	-8.60837	3.08941
10000	54	-122	-10.8054	3.10564
10200	54	-122	-9.24258	3.10808
10600	54	-122	-8.06408	3.36124
10800	54	-122	-9.06746	2.93459
11000	54	-122	-10.2854	3.26951
0	56	-122	2.49545	3.29059
200	56	-122	-1.35484	2.86004
400	56	-122	0.0959356	3.30247
600	56	-122	-3.42609	3.93256
800	56	-122	0.00206002	3.00153
1000	56	-122	1.84144	2.85877
1200	56	-122	0.398582	2.9066
1400	56	-122	0.0857659	2.90984
1600	56	-122	2.81229	3.05631
1800	56	-122	4.43895	3.13616
2000	56	-122	3.35614	3.04307
2200	56	-122	1.93681	2.80703
2400	56	-122	2.39729	2.95228
2600	56	-122	1.67164	3.00296
2800	56	-122	-1.25867	3.02816
3000	56	-122	-0.311622	3.09297
3200	56	-122	3.86052	3.0519
3400	56	-122	6.62217	3.41557
3600	56	-122	4.49439	3.42193
3800	56	-122	1.40727	3.89517
4000	56	-122	4.82179	4.14198
4200	56	-122	1.12658	3.98751
4400	56	-122	0.984423	3.95344
4600	56	-122	1.19969	3.55918
4800	56	-122	-0.768853	3.62436
5000	56	-122	1.86367	3.40645
5200	56	-122	5.81964	3.77298
5400	56	-122	-0.889302	3.3581
5600	56	-122	-1.06665	3.1596
5800	56	-122	0.412302	3.41038
6000	56	-122	7.29709	3.547
6200	56	-122	6.46819	3.44233
6400	56	-122	5.97491	2.99519
6600	56	-122	5.48993	3.86671
6800	56	-122	8.03946	2.77015
7000	56	-122	10.203	3.13187
7200	56	-122	11.2209	3.19888
7400	56	-122	12.0968	2.92016
7600	56	-122	12.6615	3.9986
7800	56	-122	14.1797	2.86046
0	36	-120	-1.73364	3.56824
200	36	-120	5.99721	3.70782
400	36	-120	1.06688	3.34599
600	36	-120	3.91612	2.63733
800	36	-120	3.95503	2.57916
1000	36	-120	2.17244	2.89318
1200	36	-120	2.64083	2.86857
1400	36	-120	-0.926979	3.11367
1600	36	-120	2.45649	2.57723
1800	36	-120	-0.143568	2.70152
2000	36	-120	0.110056	2.82764
2200	36	-120	3.75216	3.06481
2400	36	-120	2.90696	2.32167
2600	36	-120	1.83803	2.97843
2800	36	-120	2.60236	2.11167
3000	36	-120	3.48988	2.73775
3200	36	-120	2.62636	2.17311
3400	36	-120	1.6664	2.959
3600	36	-120	2.28647	2.34462
3800	36	-120	3.40632	3.18109
4000	36	-120	-1.30413	2.63682
4200	36	-120	-6.33896	3.76069
4400	36	-120	-3.51853	2.84133
4600	36	-120	0.146401	3.16663
4800	36	-120	-0.362442	2.68815
5000	36	-120	-2.62779	3.36065
5200	36	-120	-0.306506	2.69629
5400	36	-120	2.25304	3.57139
5600	36	-120	-1.00117	2.57729
5800	36	-120	-4.34335	3.2361
6000	36	-120	-1.91974	2.55379
6200	36	-120	1.29097	3.44144
6400	36	-120	0.298359	2.68115
6600	36	-120	-1.31324	3.07887
6800	36	-120	0.415995	2.82389
7000	36	-120	2.58974	4.22505
7200	36	-120	1.91644	3.20628
7400	36	-120	0.559316	3.54395
7600	36	-120	0.268026	2.70453
7800	36	-120	0.782641	3.01752
8000	36	-120	1.95999	3.70528
8200	36	-120	-3.03304	3.45152
8400	36	-120	-0.728239	2.94336
8600	36	-120	0.519583	2.5593
8800	36	-120	-0.267126	2.4447
9000	36	-120	-2.07687	2.3824
9200	36	-120	-3.38359	2.39236
9400	36	-120	-4.19583	2.5251
9600	36	-120	-4.77308	2.67608
9800	36	-120	-4.05673	2.80163
10000	36	-120	-3.87114	2.14266
10200	36	-120	-3.73949	2.92019
10400	36	-120	-4.2546	2.33009
10600	36	-120	-4.21589	2.57695
10800	36	-120	-3.32083	2.18677
11000	36	-120	-4.15177	2.25143
0	38	-120	-0.48526	2.65749
200	38	-120	0.136842	2.47942
400	38	-120	-0.298387	2.33692
600	38	-120	-0.21833	2.18279
800	38	-120	0.0918725	2.40603
1000	38	-120	0.158566	2.443
1200	38	-120	0.00983182	2.13031
1400	38	-120	-0.255155	2.57423
1600	38	-120	-0.180568	2.65702
1800	38	-120	-0.00179164	2.41224
2000	38	-120	0.650695	2.45633
2200	38	-120	1.48647	2.44986
2400	38	-120	1.44486	2.44944
2600	38	-120	1.8317	2.49875
2800	38	-120	0.412242	2.48367
3000	38	-120	0.171338	2.34808
3200	38	-120	0.182586	2.2381
3400	38	-120	-0.369556	2.76371
3600	38	-120	1.08316	2.35034
3800	38	-120	1.84418	2.23875
4000	38	-120	2.12715	2.38916
4200	38	-120	2.29174	2.23538
4400	38	-120	2.72308	2.48938
4600	38	-120	2.5134	2.15829
4800	38	-120	2.22388	2.40967
5000	38	-120	2.40974	2.60388
5200	38	-120	2.20387	2.19936
5400	38	-120	1.94718	2.42699
5600	38	-120	1.77654	2.48492
5800	38	-120	1.63667	2.22733
6000	38	-120	1.6361	2.46054
6200	38	-120	1.4368	2.37708
6400	38	-120	1.14355	2.38995
6600	38	-120	2.47816	2.4956
6800	38	-120	2.57863	2.268
7000	38	-120	1.95135	2.5208
7200	38	-120	1.51122	2.48556
7400	38	-120	1.67489	2.46829
7600	38	-120	1.48263	2.49488
7800	38	-120	1.16848	2.31683
8000	38	-120	0.876137	2.7488
8200	38	-120	-0.0195295	2.12254
8400	38	-120	-1.07881	2.63123
8600	38	-120	-1.38343	2.29502
8800	38	-120	-1.39647	2.31229
9000	38	-120	-1.31575	2.66554
9200	38	-120	-0.68843	2.4294
9400	38	-120	-0.492977	2.4561
9600	38	-120	1.09071	2.41445
9800	38	-120	0.680403	2.42959
10000	38	-120	0.398212	2.33279
10200	38	-120	1.41491	2.36919
10400	38	-120	1.85408	2.60951
10600	38	-120	1.77019	2.38352
10800	38	-120	1.352	2.30745
11000	38	-120	1.8924	2.56914
0	40	-120	0.17327	2.67494
200	40	-120	0.175091	2.10456
400	40	-120	0.0852585	2.9846
600	40	-120	-0.202276	2.27748
800	40	-120	-0.438684	2.15446
1000	40	-120	-0.540255	2.69507
1200	40	-120	-0.673335	2.24166
1400	40	-120	-0.830908	2.35264
1600	40	-120	-0.695084	2.4759
1800	40	-120	-0.473857	2.02021
2000	40	-120	-0.0753903	2.28536
2200	40	-120	0.203867	2.66516
2400	40	-120	0.387755	2.14388
2600	40	-120	0.344141	2.99937
2800	40	-120	0.177709	2.25171
3000	40	-120	0.160047	2.09117
3200	40	-120	-0.065767	2.62765
3400	40	-120	-0.401157	2.17646
3600	40	-120	-0.826702	2.36937
4000	40	-120	-0.70598	2.20123
4200	40	-120	-0.530572	2.0806
5000	40	-120	-0.308188	2.07549
5600	40	-120	-0.274123	2.34011
5800	40	-120	-0.135405	2.07303
6000	40	-120	0.0606452	2.60044
6200	40	-120	0.0410112	2.19819
6400	40	-120	-0.0458199	2.52841
6600	40	-120	0.1549	2.27615
6800	40	-120	0.34356	2.37268
7000	40	-120	0.386616	2.09605
7200	40	-120	0.39881	2.84704
7400	40	-120	1.124	2.29323
7600	40	-120	0.852565	2.66313
7800	40	-120	-0.767954	2.25719
8000	40	-120	-2.20761	2.81904
8600	40	-120	-1.08869	2.16006
9400	40	-120	0.36208	2.21904
9600	40	-120	0.201244	2.11794
10000	40	-120	-0.113679	2.64364
10200	40	-120	0.0714721	2.24045
10400	40	-120	-0.170565	2.60246
10600	40	-120	-0.586523	2.20918
10800	40	-120	-0.759843	2.46668
11000	40	-120	0.192533	2.20596
0	46	-120	-0.171188	2.95251
200	46	-120	-0.565001	2.31117
400	46	-120	-0.940422	2.12588
600	46	-120	-1.17279	2.93964
800	46	-120	0.545798	2.25396
1000	46	-120	1.27769	2.35433
1200	46	-120	0.220153	2.48548
1400	46	-120	0.187496	2.15944
1600	46	-120	0.532232	2.91777
1800	46	-120	-0.867705	2.43033
2000	46	-120	-1.37658	2.37805
2200	46	-120	-0.165057	2.3397
2400	46	-120	0.0582698	2.7191
2600	46	-120	-1.25375	2.23984
2800	46	-120	-2.03371	2.2502
3000	46	-120	-1.67949	2.56787
3200	46	-120	-0.151796	2.66021
3400	46	-120	-0.371977	2.13929
3600	46	-120	-0.957177	2.05165
3800	46	-120	-0.953704	2.31068
4000	46	-120	-0.431613	2.26526
4200	46	-120	0.0292394	2.30248
4400	46	-120	0.428425	2.57295
4600	46	-120	-0.393305	2.19668
4800	46	-120	-1.6805	2.81385
5000	46	-120	-0.429438	2.18092
5200	46	-120	1.18007	2.93806
5400	46	-120	0.165192	2.19132
5600	46	-120	-0.840822	2.83523
5800	46	-120	-0.28428	2.0534
6000	46	-120	0.310588	2.4756
6200	46	-120	1.26621	2.25941
6400	46	-120	0.340295	2.33147
6600	46	-120	-1.57566	2.65881
6800	46	-120	-1.06959	2.38349
7000	46	-120	-0.490771	3.06793
7200	46	-120	-1.91102	2.36467
7400	46	-120	-4.02898	2.91613
7600	46	-120	-5.63513	2.19585
7800	46	-120	-6.23995	2.46945
8000	46	-120	-4.8003	2.59391
8200	46	-120	-4.77707	2.36042
8400	46	-120	-2.85023	2.44518
8600	46	-120	-0.865141	2.10473
8800	46	-120	-0.907689	2.36394
9000	46	-120	-1.28719	2.41155
9200	46	-120	-1.41916	2.1802
9400	46	-120	-1.58186	2.74059
9600	46	-120	-1.47407	2.26572
9800	46	-120	-1.16989	2.39774
10000	46	-120	-1.82493	2.37971
10200	46	-120	-3.52368	2.62938
10400	46	-120	-4.93847	2.73893
10600	46	-120	-6.91539	2.19505
10800	46	-120	-8.59186	2.76561
11000	46	-120	-9.0299	2.22511
0	50	-120	-1.28094	3.63955
200	50	-120	0.189017	2.9239
400	50	-120	0.6963	3.86434
600	50	-120	-3.39719	4.39942
800	50	-120	-1.7799	3.49947
1000	50	-120	1.26022	3.51346
1200	50	-120	1.85263	3.33437
1400	50	-120	4.89399	4.47732
1600	50	-120	-4.69973	4.70736
1800	50	-120	-3.5498	3.51429
2000	50	-120	-1.17966	3.13711
2200	50	-120	-2.5793	3.38531
2400	50	-120	-4.19585	3.84102
[truncated: 15,480 more rows]

## Sheet: mtwa
ages	LatDD	LonDD	mtwa	mtwa_se
0	58	-170	-0.0154492	1.46433
200	58	-170	-0.0954754	1.33522
400	58	-170	-0.00972767	1.44105
600	58	-170	0.246197	1.31397
800	58	-170	-0.619968	1.24995
1000	58	-170	-0.635844	1.25525
1200	58	-170	0.23109	1.32544
1400	58	-170	0.0643536	1.60881
1600	58	-170	0.726082	1.32686
1800	58	-170	0.646196	1.18123
2000	58	-170	0.509967	1.2314
2200	58	-170	0.632075	1.44432
2400	58	-170	-0.160518	1.42407
2600	58	-170	0.045163	1.19913
2800	58	-170	0.422138	1.2631
3000	58	-170	0.937345	1.27832
3200	58	-170	1.64311	1.27456
3400	58	-170	1.00213	1.26771
3600	58	-170	0.881888	1.27526
3800	58	-170	0.961207	1.4069
4000	58	-170	1.19807	1.26118
4200	58	-170	1.44625	1.29545
4400	58	-170	2.08629	1.28935
4600	58	-170	1.29291	1.26684
4800	58	-170	1.37285	1.36517
5000	58	-170	1.32988	1.50354
5200	58	-170	1.02402	1.50108
5400	58	-170	1.30517	1.47813
5600	58	-170	-1.09221	1.8077
5800	58	-170	1.34049	1.4188
6000	58	-170	0.901761	1.21375
6200	58	-170	0.89432	1.41907
6400	58	-170	1.24468	1.41017
6600	58	-170	1.24598	1.41367
6800	58	-170	1.27559	1.38537
7000	58	-170	0.970428	1.3898
7200	58	-170	0.75394	1.33145
7400	58	-170	0.68519	1.23429
7600	58	-170	0.698319	1.2265
7800	58	-170	1.1769	1.24317
8000	58	-170	1.44937	1.21323
8200	58	-170	1.31747	1.16205
8400	58	-170	0.87011	1.16417
8600	58	-170	0.848735	1.1785
8800	58	-170	1.04993	1.1124
9000	58	-170	1.09892	1.10256
9200	58	-170	1.07264	1.12689
9400	58	-170	1.28479	1.30003
9600	58	-170	1.7047	1.2734
9800	58	-170	1.6399	1.32182
10000	58	-170	1.21475	1.22168
10200	58	-170	1.06651	1.3663
10400	58	-170	1.58808	1.24294
10600	58	-170	1.94272	1.36498
10800	58	-170	2.03762	1.27002
11000	58	-170	1.65328	1.50937
200	64	-162	-0.0278846	1.13088
400	64	-162	0.131828	1.23537
600	64	-162	0.25437	1.28998
800	64	-162	0.205927	1.24767
1000	64	-162	0.46725	1.17006
1200	64	-162	1.04524	1.28546
1400	64	-162	0.574804	1.17552
1600	64	-162	0.542299	1.29816
1800	64	-162	1.32368	1.17966
2000	64	-162	1.66386	1.25064
2200	64	-162	1.58179	1.18476
2400	64	-162	1.60887	1.26462
2600	64	-162	1.92364	1.2143
2800	64	-162	1.87232	1.2775
3000	64	-162	1.32719	1.18449
3200	64	-162	1.22969	1.24105
3400	64	-162	0.831051	1.20782
3600	64	-162	1.35974	1.34008
3800	64	-162	0.232001	1.21516
4000	64	-162	0.129857	1.29989
4200	64	-162	0.20657	1.32069
4400	64	-162	0.221484	1.32848
4600	64	-162	0.143177	1.1531
4800	64	-162	0.117779	1.50579
5000	64	-162	0.703805	1.08725
5200	64	-162	1.12051	1.35401
5400	64	-162	0.590616	1.19835
7000	64	-162	0.850369	1.17978
7200	64	-162	0.679423	1.22744
7400	64	-162	-0.17016	1.19583
7600	64	-162	0.0233379	1.23274
7800	64	-162	0.304068	1.3478
8000	64	-162	0.270126	1.24842
8200	64	-162	0.0483392	1.25237
8400	64	-162	-0.374221	1.27339
8600	64	-162	-0.497197	1.25025
8800	64	-162	-0.230312	1.38316
9000	64	-162	-0.269039	1.51748
9200	64	-162	-0.981863	1.24475
9400	64	-162	-1.72651	1.29925
9600	64	-162	0.128681	1.1405
9800	64	-162	-0.267489	1.17307
10000	64	-162	-0.56099	1.19501
10200	64	-162	-0.581365	1.27462
10400	64	-162	-1.63604	1.43633
10600	64	-162	-1.2196	1.49328
10800	64	-162	-1.13192	1.33101
11000	64	-162	-0.799255	1.19352
0	60	-158	2.78577	1.44207
200	60	-158	1.8471	1.11529
400	60	-158	0.816365	1.44815
600	60	-158	-0.00294341	1.09536
800	60	-158	-0.659589	1.53264
1000	60	-158	-1.27611	1.15879
1200	60	-158	-1.82094	1.61521
1400	60	-158	-1.36697	1.18748
1600	60	-158	-0.926482	1.49141
1800	60	-158	-0.674773	1.14214
2000	60	-158	-0.664496	1.49199
2200	60	-158	-0.888137	1.15869
2400	60	-158	-1.01915	1.32414
2600	60	-158	-1.16366	1.37106
2800	60	-158	-1.07642	1.2162
3000	60	-158	-0.971934	1.52204
3200	60	-158	-0.586267	1.19686
3400	60	-158	-0.345614	1.2639
3600	60	-158	-0.0170409	1.39908
3800	60	-158	-0.561329	1.16186
4000	60	-158	-0.794638	1.37622
4200	60	-158	0.31788	1.1461
4400	60	-158	-0.405432	1.31955
4600	60	-158	-0.100245	1.43303
4800	60	-158	-0.068861	1.10959
5000	60	-158	-0.225277	1.35985
5200	60	-158	-0.344332	1.23741
5400	60	-158	-0.4872	1.25179
6000	60	-158	-0.553553	1.11791
6600	60	-158	-0.540146	1.23655
6800	60	-158	-0.570463	1.19801
7000	60	-158	-0.643251	1.43262
7200	60	-158	-0.886605	1.15409
7400	60	-158	-1.12924	1.53746
7600	60	-158	-1.19276	1.17366
7800	60	-158	-1.17994	1.31873
8000	60	-158	-1.85007	1.38786
8200	60	-158	-2.97952	1.19553
8400	60	-158	-4.17768	1.3957
8800	60	-158	-4.56026	1.25612
9000	60	-158	-4.24705	1.12944
9600	60	-158	-3.56307	1.20369
9800	60	-158	-3.53561	1.15073
0	66	-158	-0.0300146	1.54131
2200	66	-158	-0.34714	1.11542
2400	66	-158	-0.35309	1.25077
2800	66	-158	-0.457436	1.30825
3000	66	-158	-0.474442	1.16909
3200	66	-158	-0.563206	1.26399
3600	66	-158	-0.648754	1.21489
3800	66	-158	-0.618953	1.08481
4400	66	-158	-0.0179027	1.16469
4600	66	-158	0.530045	1.12072
5200	66	-158	1.14259	1.243
5400	66	-158	0.732671	1.17066
6000	66	-158	0.207944	1.14435
6200	66	-158	0.230767	1.15489
6800	66	-158	0.341479	1.09187
7000	66	-158	0.419539	1.18992
7400	66	-158	0.674652	1.09879
7600	66	-158	0.815955	1.42575
7800	66	-158	0.906561	1.14337
8000	66	-158	1.09911	1.32812
8200	66	-158	1.30839	1.26777
8400	66	-158	1.419	1.20394
8600	66	-158	1.29263	1.35995
8800	66	-158	0.958146	1.09838
9000	66	-158	0.713867	1.4676
9200	66	-158	0.620045	1.16094
9400	66	-158	0.57533	1.27852
9600	66	-158	0.636588	1.32054
9800	66	-158	0.620183	1.1449
10200	66	-158	0.467355	1.14864
10400	66	-158	0.280738	1.13589
10800	66	-158	-0.259536	1.1455
11000	66	-158	-0.57237	1.19837
200	68	-158	-0.289029	1.11688
400	68	-158	0.0155851	1.34426
600	68	-158	0.0456179	1.14274
800	68	-158	0.0973871	1.23087
1000	68	-158	0.226158	1.19315
1200	68	-158	-0.217892	1.27672
1400	68	-158	0.453935	1.11308
1600	68	-158	-1.29565	1.19159
1800	68	-158	-0.555436	1.15798
2000	68	-158	-0.0550785	1.19082
2200	68	-158	0.516604	1.25326
2400	68	-158	0.352465	1.42172
2600	68	-158	0.532479	1.25868
2800	68	-158	0.498374	1.10209
3000	68	-158	0.295693	1.2634
3200	68	-158	0.00623302	1.33017
3400	68	-158	-0.0976387	1.13496
3600	68	-158	-0.0676212	1.2184
3800	68	-158	0.182355	1.48767
4000	68	-158	0.429369	1.20454
4200	68	-158	0.580666	1.13116
4400	68	-158	0.525981	1.39429
4600	68	-158	0.0636298	1.26236
4800	68	-158	0.0486772	1.25115
7200	68	-158	-0.189024	1.08419
7800	68	-158	-0.537132	1.22701
8000	68	-158	-0.774865	1.09896
8200	68	-158	-0.980867	1.27519
8400	68	-158	-1.15548	1.42268
8600	68	-158	-0.990302	1.1618
8800	68	-158	-0.782717	1.43749
9000	68	-158	-0.848797	1.28346
9200	68	-158	-0.94829	1.2533
9400	68	-158	-1.15647	1.52901
9600	68	-158	-1.66576	1.2185
9800	68	-158	-2.18191	1.43749
10000	68	-158	-2.31176	1.35845
10200	68	-158	-2.19853	1.23178
10400	68	-158	-2.11949	1.51368
10600	68	-158	-2.09784	1.16435
10800	68	-158	-2.09486	1.33728
11000	68	-158	-2.10205	1.3268
0	58	-156	0.384181	1.53716
200	58	-156	0.323787	1.14007
400	58	-156	0.189468	1.24563
600	58	-156	0.192393	1.16732
800	58	-156	-0.10998	1.27011
1000	58	-156	-1.11493	1.18294
1200	58	-156	-0.948125	1.15821
1400	58	-156	-2.01316	1.42706
1600	58	-156	-1.20883	1.25974
1800	58	-156	-0.801064	1.21886
2000	58	-156	-0.728899	1.22052
2200	58	-156	-0.810854	1.29804
2400	58	-156	1.01942	1.57899
2600	58	-156	0.129422	1.20252
2800	58	-156	-0.766558	1.35943
4200	58	-156	0.827346	1.15182
4400	58	-156	0.875018	1.11066
4600	58	-156	0.903569	1.47872
5200	58	-156	0.805681	1.07769
5800	58	-156	0.824992	1.24431
6000	58	-156	0.904269	1.1003
6200	58	-156	0.945125	1.26134
6600	58	-156	0.938714	1.14787
6800	58	-156	0.937536	1.14258
7200	58	-156	0.874781	1.1623
7400	58	-156	0.788626	1.0728
7600	58	-156	0.699597	1.24423
7800	58	-156	0.60618	1.53692
8000	58	-156	-0.154276	1.18222
8400	58	-156	-0.351561	1.18922
8600	58	-156	0.0244003	1.19817
9000	58	-156	0.777528	1.1058
9200	58	-156	0.740409	1.32416
9400	58	-156	-0.605385	1.32554
9600	58	-156	-1.91014	1.12426
9800	58	-156	-3.04036	1.36596
10000	58	-156	-3.4164	1.44474
10200	58	-156	-2.90955	1.20746
10400	58	-156	-1.75098	1.19439
10600	58	-156	-2.97295	1.39368
10800	58	-156	-6.11289	1.77605
11000	58	-156	-6.06637	1.70843
600	66	-156	0.0451531	1.43503
800	66	-156	0.642588	1.05256
1000	66	-156	1.16454	1.23502
1200	66	-156	1.23583	1.26335
1400	66	-156	0.84864	1.12082
1600	66	-156	0.486834	1.44608
1800	66	-156	0.201502	1.1796
2000	66	-156	-0.0836844	1.1307
2200	66	-156	-0.259505	1.47381
2400	66	-156	0.255389	1.10295
2600	66	-156	0.733006	1.22178
2800	66	-156	1.15737	1.32706
3000	66	-156	1.12746	1.07668
3200	66	-156	1.21095	1.31805
3400	66	-156	1.12393	1.173
3600	66	-156	0.992325	1.08012
3800	66	-156	0.812023	1.47818
4000	66	-156	0.524465	1.11954
4200	66	-156	0.0824066	1.15178
4400	66	-156	-0.154581	1.33429
4600	66	-156	0.00202763	1.05851
4800	66	-156	0.189871	1.34019
5000	66	-156	0.602061	1.23757
5200	66	-156	1.35213	1.32496
5400	66	-156	1.56928	1.18508
5600	66	-156	0.100959	1.17693
5800	66	-156	0.607925	1.16485
6000	66	-156	0.0950298	1.14209
6200	66	-156	0.266841	1.09002
6400	66	-156	1.14883	1.10192
6600	66	-156	1.65036	1.1237
6800	66	-156	1.6375	1.1273
7000	66	-156	0.694408	1.11596
7200	66	-156	0.411266	1.10155
7400	66	-156	0.319776	1.10782
7600	66	-156	0.183676	1.27428
7800	66	-156	0.44953	1.22144
8000	66	-156	0.386125	1.12709
8200	66	-156	-0.0982618	1.12215
8400	66	-156	0.148151	1.16859
8600	66	-156	0.852768	1.17014
8800	66	-156	0.892439	1.18484
9000	66	-156	1.06367	1.14105
9200	66	-156	-0.375172	1.15971
9400	66	-156	-1.44096	1.15825
9600	66	-156	-1.40599	1.23825
9800	66	-156	-1.37818	1.46622
10000	66	-156	-1.31737	1.28619
10200	66	-156	-1.32314	1.143
10400	66	-156	-1.21922	1.27568
10600	66	-156	-1.18933	1.59362
10800	66	-156	-1.34823	1.17631
11000	66	-156	-1.51828	1.5837
0	68	-156	-2.59689	1.7662
200	68	-156	0.120093	1.41366
400	68	-156	-0.075728	1.12316
600	68	-156	-0.384949	1.44573
800	68	-156	-0.358917	1.1569
1000	68	-156	-0.119592	1.33676
1400	68	-156	0.195563	1.10287
1600	68	-156	0.327945	1.19614
2000	68	-156	0.534788	1.17637
2200	68	-156	0.589711	1.13321
2400	68	-156	0.598214	1.44349
2600	68	-156	0.484738	1.13299
2800	68	-156	0.274695	1.37863
3000	68	-156	0.0948776	1.29282
3200	68	-156	0.0428124	1.13486
3400	68	-156	-0.0105561	1.36988
3600	68	-156	-0.0669076	1.24893
3800	68	-156	-0.167331	1.2522
4000	68	-156	0.0687697	1.12204
4200	68	-156	0.524279	1.48269
4400	68	-156	0.54055	1.09913
4600	68	-156	0.586139	1.29611
4800	68	-156	0.41885	1.10965
5000	68	-156	0.173424	1.40267
5200	68	-156	0.207736	1.15178
5400	68	-156	0.177182	1.14605
5600	68	-156	0.266721	1.5703
5800	68	-156	0.0790976	1.22055
6000	68	-156	0.0463407	1.36665
6200	68	-156	0.16742	1.27005
6400	68	-156	0.55212	1.23772
6600	68	-156	1.03878	1.38118
6800	68	-156	1.67641	1.27294
7000	68	-156	1.96373	1.16637
7200	68	-156	2.01492	1.18606
7400	68	-156	1.97879	1.24237
7600	68	-156	1.81622	1.31943
7800	68	-156	1.37893	1.25292
8000	68	-156	0.891095	1.13313
8200	68	-156	0.390433	1.3037
8400	68	-156	-0.0613103	1.64159
8600	68	-156	0.230995	1.18169
8800	68	-156	0.472361	1.22784
9000	68	-156	0.763524	1.34918
9200	68	-156	0.907578	1.11452
9400	68	-156	0.991195	1.38501
9600	68	-156	0.88582	1.22774
9800	68	-156	0.708341	1.13413
10000	68	-156	0.536876	1.54739
10400	68	-156	1.09346	1.10468
10600	68	-156	1.44798	1.20118
11000	68	-156	1.62577	1.09292
0	68	-154	-0.345012	1.52954
200	68	-154	0.215585	1.17469
400	68	-154	0.653873	1.34577
600	68	-154	0.118226	1.22613
800	68	-154	-0.178922	1.22216
1000	68	-154	0.12862	1.28485
1200	68	-154	0.107411	1.25029
1400	68	-154	0.455372	1.27692
1600	68	-154	0.45174	1.29496
1800	68	-154	0.413296	1.2399
2000	68	-154	0.88256	1.37493
2200	68	-154	0.668735	1.16556
2400	68	-154	0.595714	1.22341
2600	68	-154	0.243018	1.22047
2800	68	-154	0.210722	1.25217
3000	68	-154	0.400109	1.28404
3200	68	-154	0.929803	1.22272
3400	68	-154	1.17566	1.24551
3600	68	-154	1.50205	1.19222
3800	68	-154	1.06568	1.39193
4000	68	-154	0.412401	1.27234
4200	68	-154	0.0437371	1.47473
4400	68	-154	0.354454	1.18435
4600	68	-154	0.688676	1.32743
4800	68	-154	0.616561	1.279
5000	68	-154	0.509894	1.27358
5200	68	-154	0.516286	1.25095
5400	68	-154	0.691429	1.32307
5600	68	-154	0.816516	1.29627
5800	68	-154	0.700334	1.242
6000	68	-154	0.903897	1.28895
6200	68	-154	0.81597	1.22573
6400	68	-154	0.46009	1.28494
6600	68	-154	0.299931	1.27749
6800	68	-154	-0.0893457	1.29511
7000	68	-154	0.0222712	1.36821
7200	68	-154	-0.140708	1.22766
7400	68	-154	-0.675699	1.43023
7600	68	-154	-0.430528	1.28508
7800	68	-154	-0.436605	1.24777
8000	68	-154	-0.670398	1.24998
8200	68	-154	-0.735497	1.36958
8400	68	-154	-1.12776	1.32599
8600	68	-154	-1.20348	1.24376
8800	68	-154	-0.992906	1.33114
9000	68	-154	-1.29795	1.38577
9200	68	-154	-1.25205	1.37453
9400	68	-154	-0.948541	1.14312
9600	68	-154	-2.56749	1.36981
9800	68	-154	-1.53813	1.17018
10000	68	-154	-1.27121	1.22298
10200	68	-154	-1.72855	1.1849
10400	68	-154	-1.65794	1.15734
10600	68	-154	-2.59876	1.37997
10800	68	-154	-1.84234	1.2911
11000	68	-154	-1.27591	1.27216
200	60	-152	-0.276192	1.35589
400	60	-152	-0.0677965	1.09308
600	60	-152	0.045743	1.21
1000	60	-152	-0.0173318	1.14703
1200	60	-152	-0.141448	1.11637
2800	60	-152	0.303266	1.52686
3000	60	-152	-0.31841	1.15865
3400	60	-152	-0.561696	1.11809
3600	60	-152	-0.50392	1.14042
4000	60	-152	-0.753407	1.2993
4200	60	-152	-1.3725	1.09459
4400	60	-152	-1.94543	1.25203
4600	60	-152	-2.31199	1.29489
4800	60	-152	-2.28804	1.11082
5000	60	-152	-2.24353	1.52059
5200	60	-152	-2.72221	1.19447
5400	60	-152	-3.40712	1.28684
7600	60	-152	-2.98017	1.32615
7800	60	-152	-3.65444	1.12132
8000	60	-152	-4.42598	1.53704
8200	60	-152	-5.20582	1.20179
8400	60	-152	-5.97318	1.23572
8600	60	-152	-6.14274	1.37556
8800	60	-152	-5.18535	1.0811
9000	60	-152	-4.30999	1.39102
9200	60	-152	-3.56074	1.11209
9400	60	-152	-2.77934	1.20458
9600	60	-152	-2.32905	1.36182
9800	60	-152	-2.43263	1.10612
10000	60	-152	-2.46141	1.45901
0	64	-152	0.988321	1.66167
200	64	-152	0.184963	1.19868
400	64	-152	-0.357791	1.34515
600	64	-152	-0.515818	1.1228
800	64	-152	-0.3878	1.3725
1000	64	-152	0.58955	1.32399
1200	64	-152	0.693654	1.17385
1400	64	-152	0.439443	1.29049
1800	64	-152	0.487578	1.09782
2000	64	-152	0.590472	1.19587
2400	64	-152	0.685963	1.22552
2600	64	-152	0.637551	1.10574
2800	64	-152	0.600128	1.28442
3400	64	-152	0.255435	1.12089
4000	64	-152	-0.116213	1.62576
4200	64	-152	0.0152052	1.23816
4400	64	-152	0.167153	1.20462
4800	64	-152	0.131629	1.13521
5000	64	-152	0.019646	1.16199
5400	64	-152	-0.247948	1.15021
5600	64	-152	-0.341246	1.49583
5800	64	-152	-0.140177	1.11957
6000	64	-152	0.13392	1.41272
6200	64	-152	0.169794	1.10008
6400	64	-152	0.135022	1.34002
6600	64	-152	0.234971	1.14369
6800	64	-152	0.347512	1.36118
7000	64	-152	0.411591	1.16512
7200	64	-152	0.387097	1.3217
7400	64	-152	0.225114	1.16054
7600	64	-152	-0.0379976	1.30646
7800	64	-152	0.0387892	1.17889
8000	64	-152	0.254291	1.2612
8200	64	-152	0.137768	1.17179
8400	64	-152	-0.0440996	1.19773
8600	64	-152	-0.141511	1.18829
8800	64	-152	-0.0660184	1.24031
9000	64	-152	-0.013954	1.20405
9200	64	-152	-0.178214	1.28983
9400	64	-152	0.260097	1.3005
9600	64	-152	0.383574	1.16977
9800	64	-152	0.492788	1.12136
10000	64	-152	0.606344	1.48309
10200	64	-152	0.595987	1.20494
10400	64	-152	0.64902	1.15783
10600	64	-152	0.627914	1.50193
10800	64	-152	-0.0823611	1.12272
11000	64	-152	-1.16237	1.3659
0	68	-152	-0.104797	1.50439
200	68	-152	-0.306287	1.10676
400	68	-152	-0.215012	1.24947
600	68	-152	-0.682756	1.28894
800	68	-152	-0.204183	1.13029
1000	68	-152	0.0380314	1.25082
1200	68	-152	-0.205844	1.39417
1400	68	-152	-0.248489	1.19559
1600	68	-152	-0.63079	1.27608
1800	68	-152	-0.366226	1.52103
2000	68	-152	-0.552494	1.17984
2200	68	-152	-0.304026	1.18181
2600	68	-152	0.11404	1.20522
2800	68	-152	-0.182743	1.16398
3000	68	-152	-0.337775	1.29071
3200	68	-152	-0.264742	1.29271
3400	68	-152	-0.368818	1.12398
3600	68	-152	-0.463241	1.31276
3800	68	-152	-1.78659	1.28101
4000	68	-152	-0.155076	1.11958
4200	68	-152	-0.0735048	1.25555
4400	68	-152	-0.736348	1.2239
4600	68	-152	-0.395731	1.2349
4800	68	-152	-0.113494	1.66277
5000	68	-152	-0.448378	1.17944
5200	68	-152	-0.720726	1.28876
5400	68	-152	-1.02432	1.23852
5600	68	-152	-0.584663	1.31166
5800	68	-152	-0.525184	1.19986
6000	68	-152	-1.10299	1.3448
6200	68	-152	-1.61212	1.41056
6400	68	-152	-1.22011	1.4291
6600	68	-152	-1.49428	1.28005
6800	68	-152	-1.6296	1.44525
7000	68	-152	-1.91057	1.23127
7200	68	-152	-1.3171	1.25431
7400	68	-152	-0.99053	1.23713
7600	68	-152	-1.11235	1.21551
7800	68	-152	-0.948223	1.16895
8000	68	-152	-1.44787	1.24726
8200	68	-152	-1.18952	1.34576
8400	68	-152	-1.26422	1.38354
8600	68	-152	-1.22419	1.30159
8800	68	-152	-0.690981	1.17315
9000	68	-152	-0.811763	1.28692
9200	68	-152	-1.66797	1.31446
9400	68	-152	-1.89286	1.21314
9600	68	-152	-1.90818	1.19514
9800	68	-152	-2.14541	1.2124
10000	68	-152	-2.08055	1.38512
10200	68	-152	-2.05231	1.16658
10400	68	-152	-1.89315	1.17718
10600	68	-152	-2.04619	1.39344
10800	68	-152	-1.77956	1.25288
11000	68	-152	-1.95985	1.34093
0	60	-150	0.203404	1.21846
200	60	-150	-0.096881	1.20207
400	60	-150	-0.368794	1.27787
600	60	-150	0.178404	1.37024
800	60	-150	0.178886	1.2395
1000	60	-150	0.19749	1.17965
1200	60	-150	0.186271	1.2545
1400	60	-150	0.229775	1.40121
1600	60	-150	0.40384	1.11709
1800	60	-150	0.377579	1.28783
2000	60	-150	0.26859	1.07646
2200	60	-150	0.376967	1.22064
2400	60	-150	0.463212	1.11412
2600	60	-150	0.587949	1.39078
2800	60	-150	0.416788	1.11871
3000	60	-150	0.376214	1.1979
3200	60	-150	0.23638	1.23994
3400	60	-150	0.14407	1.15295
3600	60	-150	-0.118543	1.30086
3800	60	-150	0.0872088	1.14053
4000	60	-150	0.147418	1.32973
4200	60	-150	0.16985	1.22905
4400	60	-150	0.130731	1.2058
4600	60	-150	-0.12463	1.2591
4800	60	-150	-0.0187602	1.28078
5000	60	-150	0.194033	1.25349
5200	60	-150	-0.382985	1.1844
5400	60	-150	-0.0655307	1.30033
5600	60	-150	-0.529325	1.27033
5800	60	-150	-0.525833	1.26949
6000	60	-150	-0.637359	1.17371
6200	60	-150	-0.583472	1.20064
6400	60	-150	-0.145793	1.45897
6600	60	-150	-0.202864	1.25729
6800	60	-150	-0.362432	1.37369
7000	60	-150	-0.11031	1.20455
7200	60	-150	-0.280494	1.29115
7400	60	-150	-0.229661	1.31022
7600	60	-150	0.144839	1.29583
7800	60	-150	0.0709787	1.39791
8000	60	-150	0.217316	1.33079
8200	60	-150	0.000434713	1.40467
8400	60	-150	0.0381671	1.34399
8600	60	-150	-1.23786	1.37007
8800	60	-150	-0.56378	1.37994
9000	60	-150	-1.17484	1.26185
9200	60	-150	-1.60705	1.35527
9400	60	-150	-2.26007	1.26174
9600	60	-150	-2.0719	1.32538
9800	60	-150	-2.69299	1.47782
10000	60	-150	-2.1454	1.37322
10200	60	-150	-3.26807	1.31591
10400	60	-150	-3.24887	1.35315
10600	60	-150	-3.56429	1.18576
10800	60	-150	-4.11515	1.48881
11000	60	-150	-5.1526	1.33319
0	64	-150	-0.547584	1.31235
200	64	-150	0.0811526	1.30334
400	64	-150	-0.477102	1.15161
600	64	-150	-0.1806	1.24992
800	64	-150	-0.010162	1.25005
1000	64	-150	0.0803158	1.1283
1200	64	-150	0.202755	1.14107
1400	64	-150	-0.373697	1.1812
1600	64	-150	0.533788	1.22785
1800	64	-150	0.0533881	1.26018
2000	64	-150	-0.742832	1.299
2200	64	-150	0.465386	1.40389
2400	64	-150	0.38654	1.28664
2600	64	-150	0.593616	1.25405
2800	64	-150	-0.315462	1.21187
3000	64	-150	-0.22439	1.29837
3200	64	-150	0.06602	1.23139
3400	64	-150	0.434612	1.24488
3600	64	-150	-0.24394	1.14866
3800	64	-150	-0.0117735	1.14664
4000	64	-150	-0.00255669	1.2392
4200	64	-150	0.154672	1.35257
4400	64	-150	0.431734	1.30689
4600	64	-150	0.810847	1.11089
4800	64	-150	0.824633	1.27228
5000	64	-150	-0.338484	1.37391
5200	64	-150	0.177123	1.29382
5400	64	-150	-0.225047	1.15126
5600	64	-150	-0.692074	1.2107
5800	64	-150	-0.713165	1.18246
6000	64	-150	-0.313187	1.33153
6200	64	-150	-0.00260839	1.22599
6400	64	-150	-0.736407	1.30151
6600	64	-150	1.17689	1.14547
6800	64	-150	1.06195	1.29898
7000	64	-150	0.953114	1.2051
7200	64	-150	0.848844	1.2241
7400	64	-150	-0.487975	1.164
7600	64	-150	0.227394	1.21655
7800	64	-150	-0.106514	1.1322
8000	64	-150	0.0233683	1.28516
8200	64	-150	0.526102	1.13991
8400	64	-150	0.911129	1.30794
8600	64	-150	0.841539	1.15993
8800	64	-150	0.66388	1.3424
9000	64	-150	0.343795	1.1862
9200	64	-150	-0.11455	1.12266
9400	64	-150	-0.424742	1.16048
9600	64	-150	-0.239896	1.20457
9800	64	-150	0.0520793	1.25966
10000	64	-150	-1.9289	1.37362
10200	64	-150	-2.85368	1.26033
10400	64	-150	-3.68728	1.16565
10600	64	-150	-4.28482	1.33996
10800	64	-150	-4.13346	1.43876
11000	64	-150	-2.82601	1.16743
0	68	-150	-0.336372	1.30307
200	68	-150	0.162773	1.15913
400	68	-150	0.136851	1.22811
600	68	-150	0.136327	1.49129
800	68	-150	0.0642903	1.26628
1000	68	-150	-0.03466	1.22596
1200	68	-150	0.0661458	1.34711
1400	68	-150	-0.121019	1.1653
1600	68	-150	-0.00201755	1.28284
1800	68	-150	-0.149736	1.3165
2000	68	-150	-0.190622	1.12258
2200	68	-150	-0.114237	1.31013
2400	68	-150	-0.301711	1.2813
2600	68	-150	-0.337727	1.12589
2800	68	-150	-0.392758	1.39865
3000	68	-150	-0.0521947	1.26522
3200	68	-150	-0.0618439	1.13056
3400	68	-150	-0.278734	1.38477
3600	68	-150	-0.481544	1.32325
3800	68	-150	-0.228192	1.15829
4000	68	-150	0.208889	1.35623
4200	68	-150	0.100842	1.21494
4400	68	-150	-0.174546	1.22039
4600	68	-150	-0.285662	1.28937
4800	68	-150	0.349857	1.23002
5000	68	-150	-0.258409	1.18435
5200	68	-150	-0.692416	1.28334
5400	68	-150	-0.805997	1.12335
5600	68	-150	-0.921185	1.33432
5800	68	-150	-0.888942	1.28952
6000	68	-150	-0.770822	1.1514
6200	68	-150	-0.645719	1.21754
6400	68	-150	-0.557337	1.31887
6600	68	-150	-0.478837	1.22245
6800	68	-150	-0.256191	1.11169
7000	68	-150	-0.07836	1.49572
7200	68	-150	-0.255519	1.14046
7400	68	-150	-0.286108	1.24321
7600	68	-150	-0.340704	1.323
7800	68	-150	0.141749	1.28078
8000	68	-150	-0.299501	1.30366
8200	68	-150	-0.185286	1.28726
8400	68	-150	-0.281387	1.30569
8600	68	-150	-0.45492	1.19144
8800	68	-150	-0.652714	1.28822
9000	68	-150	-0.925958	1.12877
9200	68	-150	-0.813511	1.35862
9400	68	-150	-0.189395	1.47194
9600	68	-150	-0.718482	1.3583
9800	68	-150	-0.409641	1.15233
10000	68	-150	0.361103	1.36868
10200	68	-150	-0.26372	1.23888
10400	68	-150	-0.674514	1.25885
10600	68	-150	-1.27189	1.23674
10800	68	-150	-0.703897	1.21149
11000	68	-150	-1.0195	1.36348
0	64	-148	0.363982	1.14201
200	64	-148	-0.756601	1.34772
400	64	-148	-0.0543678	1.38945
600	64	-148	0.391049	1.24306
800	64	-148	0.469168	1.13367
1000	64	-148	0.451998	1.24885
1200	64	-148	0.938209	1.38838
1400	64	-148	0.428218	1.17188
1600	64	-148	0.426999	1.4115
1800	64	-148	0.707918	1.41405
2000	64	-148	0.165869	1.24927
2200	64	-148	0.551767	1.30283
2400	64	-148	0.818115	1.12651
2600	64	-148	1.01736	1.2726
2800	64	-148	1.01385	1.17954
3000	64	-148	0.684242	1.14225
3200	64	-148	0.859588	1.29558
3400	64	-148	1.38205	1.38229
3600	64	-148	0.750527	1.36788
3800	64	-148	0.363899	1.20812
4000	64	-148	0.379572	1.18727
4200	64	-148	0.351594	1.2328
4400	64	-148	0.143973	1.2243
4600	64	-148	0.157649	1.15906
4800	64	-148	0.22896	1.43049
5000	64	-148	0.295537	1.13757
5200	64	-148	0.324133	1.33965
5400	64	-148	0.540112	1.31066
5600	64	-148	0.247843	1.27731
5800	64	-148	0.200757	1.37814
6000	64	-148	0.0285749	1.1492
6200	64	-148	0.0220609	1.24913
6400	64	-148	-0.176408	1.18995
6600	64	-148	-0.861178	1.402
6800	64	-148	-0.827051	1.3174
7000	64	-148	-0.382312	1.25803
7200	64	-148	-0.495874	1.12659
7400	64	-148	-0.547642	1.22709
7600	64	-148	-0.327298	1.33305
7800	64	-148	-0.289073	1.4506
8000	64	-148	-0.30797	1.19837
8200	64	-148	0.312224	1.12381
0	60	-146	-0.215821	1.18936
200	60	-146	0.0818215	1.10158
400	60	-146	0.175783	1.14142
600	60	-146	0.123841	1.09093
800	60	-146	0.0266212	1.31057
1000	60	-146	0.0557385	1.1109
1200	60	-146	0.0702103	1.25105
1400	60	-146	0.0286739	1.12325
2800	60	-146	0.0620135	1.09711
3000	60	-146	0.407962	1.08576
3200	60	-146	0.299761	1.07246
3400	60	-146	-0.910302	1.23732
3600	60	-146	-2.24856	1.40939
3800	60	-146	-2.60156	1.23499
4000	60	-146	-2.81599	1.1202
4200	60	-146	-3.01128	1.4094
4400	60	-146	-2.76573	1.2546
4600	60	-146	-2.36727	1.10723
4800	60	-146	-1.94281	1.37285
5000	60	-146	-1.78221	1.18248
5200	60	-146	-1.75294	1.13023
5400	60	-146	-1.70059	1.47634
5600	60	-146	-1.90175	1.0953
5800	60	-146	-2.04759	1.20505
6000	60	-146	-2.1274	1.30903
6200	60	-146	-1.92126	1.0822
6400	60	-146	-1.71563	1.36569
6600	60	-146	-1.79457	1.25122
6800	60	-146	-2.00065	1.15824
7000	60	-146	-2.15581	1.46249
7400	60	-146	-1.95009	1.12194
7600	60	-146	-1.86619	1.20006
8000	60	-146	-1.54339	1.23487
8200	60	-146	-1.43522	1.12277
8400	60	-146	-1.26505	1.3873
8600	60	-146	-1.09947	1.14959
8800	60	-146	-1.00945	1.44778
9000	60	-146	-2.36941	1.1113
9200	60	-146	-1.50165	1.22169
9400	60	-146	-1.76273	1.15292
9600	60	-146	-1.18324	1.21933
9800	60	-146	-1.53865	1.21769
10000	60	-146	-1.69866	1.23708
10200	60	-146	-1.63489	1.41277
10400	60	-146	-1.62213	1.33826
11000	60	-146	-2.93519	1.08773
0	64	-146	0.663343	1.61261
200	64	-146	0.330937	1.43688
400	64	-146	-0.371312	1.22172
600	64	-146	-0.555075	1.29881
800	64	-146	-0.124014	1.21417
1000	64	-146	0.337528	1.31276
1200	64	-146	0.0917323	1.12182
1400	64	-146	-0.0443222	1.37874
1600	64	-146	-0.294021	1.15436
1800	64	-146	-0.518746	1.37125
2000	64	-146	-0.23783	1.18848
2200	64	-146	-0.244051	1.20193
2400	64	-146	-0.455242	1.46628
2600	64	-146	-0.341775	1.14863
2800	64	-146	-0.377648	1.18476
3000	64	-146	-0.265127	1.34125
3200	64	-146	0.0933531	1.1498
3400	64	-146	0.205136	1.2996
3600	64	-146	0.519162	1.33097
3800	64	-146	0.482135	1.26616
4000	64	-146	0.28712	1.15805
4200	64	-146	-0.245752	1.39588
4400	64	-146	-0.172183	1.25806
4600	64	-146	-0.418494	1.12406
4800	64	-146	-0.3165	1.27469
5000	64	-146	0.295993	1.40166
5200	64	-146	-0.252907	1.23716
5400	64	-146	0.294512	1.1448
5600	64	-146	-0.180437	1.53659
5800	64	-146	0.17511	1.17439
6000	64	-146	0.581458	1.34594
6200	64	-146	0.687351	1.18855
6400	64	-146	0.529421	1.19632
6600	64	-146	0.773233	1.18818
6800	64	-146	1.5773	1.29914
7000	64	-146	1.73108	1.16835
7200	64	-146	1.69151	1.25114
7400	64	-146	1.25653	1.20437
7600	64	-146	-0.246428	1.52445
7800	64	-146	0.905172	1.13486
8000	64	-146	1.12836	1.3226
8200	64	-146	1.48998	1.13488
8400	64	-146	0.682472	1.25291
8600	64	-146	0.304974	1.23276
8800	64	-146	-0.0519892	1.18608
9000	64	-146	1.73676	1.25401
9200	64	-146	1.25138	1.21697
9400	64	-146	-1.22383	1.3039
9600	64	-146	0.585022	1.23101
9800	64	-146	0.825111	1.3117
10000	64	-146	0.692962	1.16495
10200	64	-146	-0.811147	1.26127
10400	64	-146	-1.12132	1.19656
10600	64	-146	-1.3787	1.42615
10800	64	-146	-0.351215	1.54966
11000	64	-146	-1.99305	1.14528
200	68	-146	1.22918	1.2425
400	68	-146	1.96645	1.27453
600	68	-146	0.879	1.37107
800	68	-146	-0.67748	1.49425
1000	68	-146	-0.243534	1.28397
1200	68	-146	0.11891	1.25555
1400	68	-146	0.0686182	1.48755
1600	68	-146	-0.236793	1.14791
1800	68	-146	-0.409468	1.62205
2000	68	-146	0.398529	1.3744
2200	68	-146	0.120007	1.49689
2400	68	-146	0.724033	1.22978
2600	68	-146	0.625143	1.21647
2800	68	-146	0.0749509	1.53512
3000	68	-146	1.92294	1.37632
3200	68	-146	2.66419	1.16154
3400	68	-146	2.29816	1.29873
3600	68	-146	1.08265	1.50247
3800	68	-146	1.01361	1.18658
4000	68	-146	1.24366	1.16257
4200	68	-146	1.49161	1.47556
4400	68	-146	1.23997	1.32379
4600	68	-146	0.246458	1.15325
4800	68	-146	-0.595054	1.28531
5000	68	-146	-0.584375	1.56839
5200	68	-146	1.03818	1.29147
5400	68	-146	1.42255	1.27415
5600	68	-146	0.796237	1.48444
5800	68	-146	0.353406	1.34669
6000	68	-146	0.22612	1.11162
6200	68	-146	0.198402	1.23479
6400	68	-146	-0.0288888	1.52978
6600	68	-146	-0.392886	1.24995
6800	68	-146	0.437364	1.1923
7000	68	-146	1.92494	1.40821
7200	68	-146	2.01409	1.5445
7400	68	-146	-0.277433	1.54019
7600	68	-146	-0.838749	1.37414
7800	68	-146	-0.126963	1.46281
8000	68	-146	-0.484013	1.3458
8200	68	-146	-0.697247	1.44428
8400	68	-146	-0.0989181	1.15815
8600	68	-146	0.530904	1.57607
8800	68	-146	-0.365652	1.45891
9000	68	-146	0.561677	1.50722
9200	68	-146	0.35984	1.28557
9400	68	-146	0.467094	1.46151
9600	68	-146	0.990596	1.50801
9800	68	-146	0.029857	1.49877
10000	68	-146	-0.100432	1.46129
10200	68	-146	-1.21736	1.18108
10400	68	-146	-1.20888	1.23398
10600	68	-146	-1.9105	1.25235
10800	68	-146	-1.86387	1.21781
11000	68	-146	-1.35691	1.53959
0	64	-144	0.579175	1.41952
200	64	-144	0.177135	1.42975
400	64	-144	-0.114594	1.30529
600	64	-144	-0.0862321	1.21024
800	64	-144	-0.391012	1.28635
1000	64	-144	-0.410568	1.09781
1200	64	-144	-0.251229	1.28137
1400	64	-144	-0.319856	1.29568
1600	64	-144	-0.0792558	1.20567
1800	64	-144	0.021745	1.13571
2000	64	-144	-0.0963454	1.52979
2200	64	-144	-0.178575	1.14008
2400	64	-144	-0.214198	1.28964
2600	64	-144	-0.288455	1.29647
2800	64	-144	-0.321343	1.186
3000	64	-144	-0.484898	1.2924
3200	64	-144	-0.423674	1.27744
3400	64	-144	-0.317131	1.19256
3600	64	-144	-0.244947	1.20719
3800	64	-144	-0.219825	1.19223
4000	64	-144	-0.249534	1.24649
4200	64	-144	-0.211899	1.10044
4400	64	-144	-0.0194799	1.41257
4600	64	-144	-0.171698	1.08875
4800	64	-144	-0.329821	1.26623
5000	64	-144	-0.17665	1.13731
5200	64	-144	0.161784	1.16437
5400	64	-144	0.437611	1.39764
5600	64	-144	0.173669	1.10868
5800	64	-144	0.226513	1.24679
6000	64	-144	0.386048	1.13534
6200	64	-144	0.0374297	1.25145
6400	64	-144	-0.117303	1.35129
6600	64	-144	-0.216624	1.21555
6800	64	-144	-0.225365	1.12937
7000	64	-144	-0.116122	1.27126
7200	64	-144	-0.234872	1.22823
7400	64	-144	-0.185196	1.2209
7600	64	-144	-0.0323944	1.29071
7800	64	-144	0.226584	1.32957
8000	64	-144	-0.346096	1.16772
8200	64	-144	-0.62767	1.20224
8400	64	-144	-0.187243	1.25895
8600	64	-144	-0.181282	1.10962
8800	64	-144	-0.792655	1.5139
9000	64	-144	-1.04567	1.23112
9200	64	-144	-1.79376	1.18997
9400	64	-144	-0.730375	1.31531
9600	64	-144	-1.12624	1.27495
9800	64	-144	-2.69035	1.18006
10000	64	-144	-2.4559	1.15124
10200	64	-144	-2.50645	1.44004
10400	64	-144	-2.62697	1.14652
10600	64	-144	-2.52382	1.16765
10800	64	-144	-2.50917	1.22935
11000	64	-144	-2.6228	1.40958
0	66	-144	0.0347645	1.31082
200	66	-144	-0.519459	1.11701
400	66	-144	-0.159223	1.13574
600	66	-144	0.227152	1.12389
800	66	-144	0.238867	1.14597
1000	66	-144	0.295878	1.19178
1200	66	-144	0.269499	1.42203
1400	66	-144	0.594758	1.35371
1600	66	-144	-0.381519	1.20973
1800	66	-144	-1.42131	1.53369
2000	66	-144	-0.817685	1.20071
2200	66	-144	-0.346978	1.27874
2400	66	-144	0.160366	1.2425
2600	66	-144	0.436114	1.28764
2800	66	-144	0.49563	1.17804
3000	66	-144	0.490383	1.44685
3200	66	-144	0.36607	1.13294
3400	66	-144	0.137414	1.42488
3600	66	-144	0.262853	1.16409
3800	66	-144	0.416982	1.14042
4000	66	-144	0.463653	1.31912
4200	66	-144	0.279631	1.05508
4400	66	-144	0.0552977	1.32039
4600	66	-144	0.122331	1.26849
4800	66	-144	0.364153	1.13866
5000	66	-144	0.640897	1.50916
5200	66	-144	0.665027	1.21845
5400	66	-144	0.614825	1.13608
5600	66	-144	0.587124	1.38391
5800	66	-144	0.763806	1.07262
6000	66	-144	0.980298	1.22039
6200	66	-144	1.05317	1.29247
6400	66	-144	0.913883	1.10947
6600	66	-144	0.758874	1.44159
6800	66	-144	0.736417	1.2143
7000	66	-144	0.669222	1.2242
7200	66	-144	0.511781	1.36964
7400	66	-144	0.192019	1.13071
7600	66	-144	-0.0876002	1.58733
7800	66	-144	0.704382	1.10036
8000	66	-144	1.544	1.39718
8200	66	-144	2.02907	1.45477
8400	66	-144	0.654167	1.2177
8600	66	-144	0.567766	1.20327
8800	66	-144	-2.73645	1.64286
9000	66	-144	-2.6611	1.26836
9200	66	-144	-1.98957	1.15166
9400	66	-144	-1.80353	1.32356
9600	66	-144	-2.84866	1.19612
9800	66	-144	-2.30171	1.10792
10000	66	-144	-2.35079	1.44586
10200	66	-144	-2.06718	1.52089
10400	66	-144	-2.35604	1.40811
10600	66	-144	-2.77175	1.17857
10800	66	-144	-2.9088	1.29223
11000	66	-144	-2.49339	1.28506
0	68	-142	0.102446	1.59193
400	68	-142	-0.0151314	1.17829
600	68	-142	-0.090249	1.17096
1400	68	-142	-0.728881	1.16284
2200	68	-142	-0.988096	1.25674
2400	68	-142	-0.466843	1.15073
2800	68	-142	0.347972	1.26915
3000	68	-142	0.296208	1.13048
3200	68	-142	0.244308	1.50421
3400	68	-142	0.280203	1.41026
3600	68	-142	-0.0814575	1.20962
3800	68	-142	-0.169192	1.24113
4000	68	-142	-0.20206	1.22545
4200	68	-142	-0.146774	1.44812
4400	68	-142	0.374819	1.12135
4600	68	-142	0.925577	1.43508
4800	68	-142	0.916142	1.17415
5000	68	-142	0.901166	1.24382
5200	68	-142	0.91821	1.31544
5400	68	-142	1.08126	1.17739
5600	68	-142	1.13477	1.43042
5800	68	-142	0.922867	1.10292
6000	68	-142	0.686977	1.28517
6200	68	-142	0.685691	1.2064
6400	68	-142	0.885322	1.04609
6600	68	-142	1.05545	1.41393
6800	68	-142	0.947245	1.20044
7000	68	-142	0.827654	1.11766
7200	68	-142	0.741975	1.36095
7400	68	-142	0.470865	1.2388
7600	68	-142	0.187465	1.13432
7800	68	-142	-0.0564372	1.54543
8000	68	-142	0.231892	1.21874
8200	68	-142	0.568763	1.09896
8400	68	-142	0.895435	1.2655
8600	68	-142	1.15677	1.43584
8800	68	-142	0.832556	1.5171
9000	68	-142	0.872835	1.12405
9200	68	-142	0.977062	1.31287
9400	68	-142	1.12201	1.22139
9600	68	-142	0.217233	1.14395
9800	68	-142	-0.949528	1.26839
10000	68	-142	-0.542961	1.45753
10200	68	-142	-2.79174	1.37658
10400	68	-142	-2.16381	1.28723
10600	68	-142	-2.46551	1.13089
10800	68	-142	-2.87459	1.31343
11000	68	-142	-2.47414	1.60392
0	62	-138	-0.485464	1.6007
200	62	-138	0.0999849	1.43134
400	62	-138	0.104421	1.43863
600	62	-138	1.00571	1.44166
800	62	-138	2.01179	1.44483
1000	62	-138	0.206936	1.39623
1200	62	-138	-0.319532	1.55522
1400	62	-138	0.341503	1.7554
1600	62	-138	2.65268	2.01329
1800	62	-138	0.0717339	1.79754
2000	62	-138	0.739059	1.48208
2200	62	-138	1.37383	1.49446
2400	62	-138	0.423683	1.8062
2600	62	-138	1.35958	1.55742
2800	62	-138	0.845527	1.36937
3000	62	-138	0.198185	1.55712
3200	62	-138	0.388235	1.74047
3400	62	-138	0.533232	1.39306
3600	62	-138	0.933149	1.39259
3800	62	-138	1.40812	1.82682
4000	62	-138	0.723857	1.48708
4200	62	-138	0.694215	1.33124
4400	62	-138	0.987454	1.5473
4600	62	-138	1.30214	1.77806
4800	62	-138	0.990409	1.46704
5000	62	-138	0.444368	1.32067
5200	62	-138	-0.147643	1.43193
5400	62	-138	-0.15669	1.63331
5600	62	-138	1.1941	1.83752
5800	62	-138	2.29499	1.82227
6000	62	-138	-0.135686	1.84457
6200	62	-138	2.03567	1.87776
6400	62	-138	2.31927	1.66106
6600	62	-138	2.05053	1.45731
6800	62	-138	1.31446	1.34249
7000	62	-138	0.494988	1.65451
7200	62	-138	-0.00117861	1.50864
7400	62	-138	1.72434	1.46352
7600	62	-138	1.72294	1.57589
7800	62	-138	2.05109	1.8349
8000	62	-138	1.65023	1.82347
8200	62	-138	3.29265	1.72551
8400	62	-138	1.57777	1.73455
8600	62	-138	2.2415	1.74157
8800	62	-138	2.4578	1.87294
9000	62	-138	2.36379	1.70709
9200	62	-138	2.30889	1.60288
9400	62	-138	2.5817	1.55621
9600	62	-138	3.77224	1.48317
9800	62	-138	5.05946	1.65747
400	64	-138	-0.822234	1.46585
600	64	-138	1.28792	1.7399
800	64	-138	0.497058	1.5056
1000	64	-138	-0.187141	1.53116
1200	64	-138	0.867092	1.42478
1400	64	-138	2.01635	1.41882
1600	64	-138	1.25353	1.41257
1800	64	-138	-0.112537	1.45064
2000	64	-138	0.412211	1.41001
2200	64	-138	0.506059	1.36367
2400	64	-138	0.199191	1.38344
2600	64	-138	-0.167339	1.46185
2800	64	-138	-0.739794	1.49795
3000	64	-138	-0.00432338	1.42919
3200	64	-138	0.4455	1.44571
3400	64	-138	-0.518337	1.55434
3600	64	-138	-0.597405	1.42886
3800	64	-138	0.46593	1.38426
4000	64	-138	-0.24677	1.41429
4200	64	-138	0.200149	1.48902
4400	64	-138	0.299345	1.56355
4600	64	-138	1.41727	1.42818
4800	64	-138	1.94289	1.42855
5000	64	-138	1.68692	1.64114
5200	64	-138	0.943671	1.42821
5400	64	-138	0.667719	1.3917
5600	64	-138	0.822661	1.46289
5800	64	-138	1.2549	1.66239
6000	64	-138	2.58136	1.8053
6200	64	-138	2.86442	1.66514
6400	64	-138	1.95744	1.38905
6600	64	-138	2.17632	1.86562
6800	64	-138	0.867028	1.39392
7000	64	-138	1.99191	1.79652
7200	64	-138	-0.72948	1.83445
7400	64	-138	0.841275	1.61178
7600	64	-138	-0.728559	1.69586
7800	64	-138	0.178746	1.5575
8000	64	-138	0.19517	1.54101
8200	64	-138	-0.110943	1.69703
8400	64	-138	-0.836327	1.49978
8600	64	-138	-1.48	1.82656
8800	64	-138	-1.29918	1.55654
9000	64	-138	-0.856623	1.56974
9200	64	-138	-0.488852	1.63536
9400	64	-138	-0.142593	1.455
9600	64	-138	0.327074	1.50313
9800	64	-138	-0.664548	1.49761
10000	64	-138	0.40882	1.45135
10200	64	-138	1.07236	1.71943
10400	64	-138	1.40208	1.56494
10600	64	-138	-0.193209	1.45266
0	68	-138	-2.36161	2.03962
200	68	-138	-1.3995	1.48964
400	68	-138	-0.587589	1.45235
600	68	-138	0.0729555	1.75893
800	68	-138	0.0606984	1.35546
1000	68	-138	0.0566248	1.47376
1200	68	-138	0.157578	1.43882
1400	68	-138	0.268098	1.66057
1600	68	-138	0.376837	1.45375
1800	68	-138	0.297522	1.46439
2000	68	-138	0.0885986	1.49508
2200	68	-138	-0.0197396	1.57763
2400	68	-138	-0.228276	1.36841
2600	68	-138	-0.166582	1.4309
2800	68	-138	0.0262798	1.45352
3000	68	-138	0.0413805	1.34139
3200	68	-138	0.133337	1.82668
3400	68	-138	0.37389	1.36638
3600	68	-138	0.620068	1.67546
3800	68	-138	0.763448	1.3957
4000	68	-138	1.65063	1.76916
4200	68	-138	1.2555	1.42211
4400	68	-138	0.71539	1.68367
4600	68	-138	0.661916	1.41637
4800	68	-138	0.487476	1.37165
5000	68	-138	0.366782	1.43655
5200	68	-138	0.837875	1.50384
5400	68	-138	0.266497	1.4793
5600	68	-138	0.142512	1.35238
5800	68	-138	0.45218	1.61877
6000	68	-138	0.641537	1.71479
6200	68	-138	0.0370005	1.50853
6400	68	-138	0.191249	1.50319
6600	68	-138	0.356989	1.36042
6800	68	-138	0.431706	1.48299
7000	68	-138	0.369058	1.61348
7200	68	-138	0.33382	1.38668
7400	68	-138	0.268386	1.69406
7600	68	-138	0.0867207	1.46164
7800	68	-138	-0.305615	1.52479
8000	68	-138	-0.277209	1.48696
8200	68	-138	0.213279	1.53491
8400	68	-138	0.912362	1.47358
8600	68	-138	1.63387	1.53508
8800	68	-138	1.65444	1.56316
9000	68	-138	0.862236	1.44848
9200	68	-138	-0.149359	1.55425
9400	68	-138	-0.534474	1.45486
9600	68	-138	-0.689044	1.34626
9800	68	-138	-0.967197	1.59231
10000	68	-138	-0.615664	1.4953
10200	68	-138	-0.40685	1.51179
10400	68	-138	-0.433252	1.5318
10600	68	-138	-0.716331	1.45955
10800	68	-138	-0.827837	1.56082
11000	68	-138	-0.238116	1.55824
200	60	-136	-0.378811	1.42051
400	60	-136	-0.0781586	1.79305
600	60	-136	-0.363885	1.32037
800	60	-136	0.2684	1.66325
1000	60	-136	0.636173	1.56599
1200	60	-136	-2.40188	1.84576
1400	60	-136	-2.12203	1.58786
1600	60	-136	-0.0698437	1.62309
1800	60	-136	-0.957307	1.49215
2000	60	-136	-2.6293	1.40619
2200	60	-136	-2.79905	1.41308
2400	60	-136	-1.72263	1.42996
2600	60	-136	-0.949138	1.68226
2800	60	-136	-1.29542	1.89501
3000	60	-136	-2.49543	1.70406
3200	60	-136	-1.76348	1.42352
3400	60	-136	-1.51979	1.36647
3600	60	-136	-2.25418	1.4929
3800	60	-136	-3.60798	1.84356
4000	60	-136	-2.23523	1.63581
4200	60	-136	-1.64188	1.39007
4400	60	-136	-0.551407	1.35316
4600	60	-136	0.123646	1.54222
4800	60	-136	-1.26887	1.51934
5000	60	-136	-2.19283	1.57101
5200	60	-136	-3.03148	1.65879
5400	60	-136	-1.22467	1.68432
5600	60	-136	-1.99652	1.82286
5800	60	-136	-1.61237	1.73488
6000	60	-136	-3.48572	1.64574
6200	60	-136	-3.26114	1.53318
6400	60	-136	-3.75532	1.43487
6600	60	-136	-2.5457	1.36173
6800	60	-136	-1.44213	1.35222
7000	60	-136	-1.78139	1.63883
7200	60	-136	-3.30341	1.59597
7400	60	-136	-3.66542	1.3854
7600	60	-136	-3.09592	1.44573
7800	60	-136	-2.00359	1.62658
8000	60	-136	-0.45177	1.86538
8200	60	-136	-1.30448	1.53888
8400	60	-136	-2.60104	1.39711
8600	60	-136	-3.52987	1.38913
8800	60	-136	-3.77901	1.49547
9000	60	-136	-3.61965	1.7295
9200	60	-136	-4.06032	1.70071
9400	60	-136	-4.77489	1.39775
9600	60	-136	-5.27765	1.6182
9800	60	-136	-5.2201	1.55888
10000	60	-136	-5.18927	1.37623
10200	60	-136	-5.30477	1.86405
10400	60	-136	-4.82603	1.37989
10600	60	-136	-4.83227	1.58766
10800	60	-136	-5.47505	1.36287
0	60	-134	-0.213653	1.57763
200	60	-134	0.32585	1.44817
400	60	-134	0.26255	1.46893
600	60	-134	-0.163905	1.61019
800	60	-134	-0.0334925	1.37852
1000	60	-134	0.308624	1.71312
1200	60	-134	0.280258	1.48267
1400	60	-134	0.633414	1.36854
1600	60	-134	0.159039	1.64751
1800	60	-134	0.13587	1.31563
2000	60	-134	0.0816314	1.61263
2200	60	-134	0.180952	1.50833
2400	60	-134	0.432629	1.53201
2600	60	-134	0.0963681	1.52061
2800	60	-134	-0.276935	1.58774
3000	60	-134	-1.33829	1.83612
3200	60	-134	-0.930964	1.60363
3400	60	-134	-0.69692	1.78383
3600	60	-134	-2.23047	1.79217
3800	60	-134	-1.02572	1.49486
4000	60	-134	-1.4901	1.56225
4200	60	-134	-1.38923	1.58802
4400	60	-134	-1.3302	1.48957
4600	60	-134	-1.65886	1.41205
4800	60	-134	-1.72206	1.52926
5000	60	-134	-1.81243	1.37744
5200	60	-134	-2.67493	1.65535
5400	60	-134	-2.72467	1.40401
5600	60	-134	-1.49034	1.74932
5800	60	-134	-1.55484	1.46517
6000	60	-134	-1.90283	1.43666
6200	60	-134	-2.6428	1.77061
6400	60	-134	-2.47049	1.41694
6600	60	-134	-1.9058	1.56369
6800	60	-134	-2.50964	1.5685
7000	60	-134	-2.8544	1.45382
7200	60	-134	-2.99302	1.52609
7400	60	-134	-3.18451	1.59494
7600	60	-134	-3.19098	1.39094
7800	60	-134	-3.17241	1.5191
8000	60	-134	-2.68214	1.58939
8200	60	-134	-4.53904	1.35525
8400	60	-134	-4.23801	1.58975
8600	60	-134	-4.12778	1.54574
8800	60	-134	-4.3278	1.45533
10200	60	-134	-2.72676	1.59829
10400	60	-134	-4.39954	1.5099
0	70	-134	0.422338	1.86787
200	70	-134	0.12486	1.41363
400	70	-134	-0.0529107	1.37665
600	70	-134	-0.203065	1.79365
800	70	-134	-0.180719	1.46764
1000	70	-134	-0.264136	1.34335
1200	70	-134	-0.196857	1.70023
1400	70	-134	0.118003	1.47473
1600	70	-134	0.163381	1.34889
1800	70	-134	-0.22956	1.63168
2000	70	-134	-0.257219	1.77803
2200	70	-134	-0.0976515	1.35143
2400	70	-134	0.0278064	1.61553
2600	70	-134	-0.151619	1.5416
2800	70	-134	-0.12215	1.6168
3000	70	-134	0.258786	1.41373
3200	70	-134	0.522937	1.82253
3400	70	-134	0.20883	1.4348
3600	70	-134	-0.0256606	1.58291
3800	70	-134	0.0470462	1.54668
4000	70	-134	0.728372	1.68078
4200	70	-134	0.398766	1.52695
4400	70	-134	0.238964	1.75525
4600	70	-134	1.14219	1.55577
4800	70	-134	1.11081	1.72691
5000	70	-134	1.68475	1.59943
5200	70	-134	1.59847	1.64878
5400	70	-134	0.444172	1.54988
5600	70	-134	0.341808	1.56845
5800	70	-134	0.419305	1.64836
6000	70	-134	0.482468	1.51776
6200	70	-134	1.2114	1.48435
6400	70	-134	1.92864	1.76716
6600	70	-134	2.01638	1.36128
6800	70	-134	2.33644	1.6026
7000	70	-134	3.23278	1.39341
7200	70	-134	3.74003	1.50808
7400	70	-134	3.56783	1.43591
7600	70	-134	3.53265	1.4506
7800	70	-134	3.6786	1.63455
8000	70	-134	4.02013	1.57162
8200	70	-134	3.89287	1.78137
8400	70	-134	3.88909	1.44129
8600	70	-134	3.94735	1.56947
8800	70	-134	3.41793	1.38142
9000	70	-134	2.66166	1.4977
9200	70	-134	2.30839	1.59538
9400	70	-134	3.03309	1.69072
9600	70	-134	3.32631	1.73101
9800	70	-134	4.26256	1.68851
10000	70	-134	4.38053	1.52275
10200	70	-134	4.0624	1.63528
10400	70	-134	2.11891	1.42678
10600	70	-134	1.45734	1.50264
10800	70	-134	1.08779	1.78966
11000	70	-134	1.5626	1.71961
400	58	-130	0.643045	1.50979
600	58	-130	-0.361979	1.44825
800	58	-130	0.762237	1.3836
1000	58	-130	0.993191	1.38297
1200	58	-130	-0.323266	1.36934
1400	58	-130	-0.730519	1.62358
1600	58	-130	0.711588	1.73618
1800	58	-130	0.181381	1.67962
2000	58	-130	0.0203064	1.61925
2200	58	-130	-0.213167	1.35557
2400	58	-130	-0.486788	1.50126
2600	58	-130	-1.10398	1.44581
2800	58	-130	-1.40487	1.69919
3000	58	-130	-0.787458	1.44287
3200	58	-130	-0.245836	1.52425
3400	58	-130	0.143472	1.57513
3600	58	-130	-0.0221006	1.3365
3800	58	-130	-0.139353	1.59273
4000	58	-130	0.783086	1.37271
4200	58	-130	0.208624	1.52394
4400	58	-130	0.399212	1.40193
4600	58	-130	0.718123	1.35849
6000	58	-130	0.0827273	1.52896
6200	58	-130	0.262885	1.33063
6400	58	-130	0.391124	1.47429
6600	58	-130	0.431002	1.77901
6800	58	-130	0.124196	1.38246
7000	58	-130	-0.168285	1.54796
200	60	-130	-0.32387	1.31103
400	60	-130	-0.0285279	1.30204
600	60	-130	0.0778659	1.42294
800	60	-130	0.332275	1.50334
1000	60	-130	0.0178423	1.49169
1200	60	-130	-0.300628	1.78237
1400	60	-130	-0.411213	1.71335
1600	60	-130	0.0230046	1.73092
1800	60	-130	-0.308012	1.80974
2000	60	-130	-0.00235327	1.73149
2200	60	-130	-0.196303	1.68282
2400	60	-130	-0.343656	1.55469
2600	60	-130	-0.0297672	1.50063
2800	60	-130	-0.38324	1.38526
3000	60	-130	-0.232195	1.38396
3200	60	-130	-0.610524	1.4372
3400	60	-130	-0.562114	1.67737
3600	60	-130	-0.294763	1.82275
3800	60	-130	-0.33072	1.41418
4000	60	-130	-0.351972	1.84355
4200	60	-130	-0.609139	1.43554
4400	60	-130	-0.769506	1.33353
4600	60	-130	-0.830566	1.55423
4800	60	-130	-0.905349	1.70794
5000	60	-130	-0.980827	1.42824
5200	60	-130	-1.01669	1.38312
5400	60	-130	-0.793038	1.61521
5600	60	-130	-0.61532	1.63817
5800	60	-130	-0.493313	1.41793
6000	60	-130	-0.0795944	1.3661
6200	60	-130	0.211822	1.74169
6400	60	-130	-0.122078	1.41563
6600	60	-130	-0.323909	1.44431
6800	60	-130	-0.662035	1.46939
7000	60	-130	-1.16823	1.47685
7200	60	-130	-0.182025	1.42353
7400	60	-130	-0.433071	1.37204
7600	60	-130	-0.837226	1.39351
7800	60	-130	-0.974771	1.49401
8000	60	-130	-0.620247	1.72064
8200	60	-130	-1.30117	1.74271
8400	60	-130	-0.973714	1.63775
8600	60	-130	-0.157114	1.49379
8800	60	-130	-0.378263	1.44369
9000	60	-130	-1.97318	1.47291
9200	60	-130	-2.5289	1.53574
9400	60	-130	-0.931504	1.83606
9600	60	-130	-2.27865	1.6455
9800	60	-130	-1.5952	1.55229
10000	60	-130	-3.54528	1.77451
10200	60	-130	-1.30862	1.40676
10400	60	-130	-2.09611	1.40493
10600	60	-130	-5.79113	1.75727
10800	60	-130	-2.18015	2.02121
11000	60	-130	-2.4207	1.79237
400	62	-130	-0.388434	1.34329
600	62	-130	-0.243107	1.41463
800	62	-130	0.55669	1.41557
1000	62	-130	0.44324	1.29337
1200	62	-130	1.04964	1.79717
1400	62	-130	0.820091	1.66203
1600	62	-130	0.7541	1.7265
1800	62	-130	-0.00904707	1.42279
2000	62	-130	-0.505452	1.41279
2200	62	-130	-0.453921	1.75188
2400	62	-130	-0.251366	1.66882
2600	62	-130	0.933789	1.40847
2800	62	-130	1.57835	1.47258
3000	62	-130	1.0748	1.68961
3200	62	-130	0.811333	1.66367
3400	62	-130	0.0798254	1.40451
3600	62	-130	0.24808	1.46789
3800	62	-130	1.04618	1.79332
4000	62	-130	-0.956296	1.82008
4200	62	-130	0.806448	1.72262
4400	62	-130	-0.793824	1.6216
4600	62	-130	-0.421903	1.52464
4800	62	-130	-1.71254	1.46248
5000	62	-130	-1.51465	1.43907
5200	62	-130	-1.39902	1.42337
5400	62	-130	-2.06449	1.45868
5600	62	-130	-1.83512	1.52088
5800	62	-130	-1.54147	1.44692
6000	62	-130	-1.88764	1.61226
6200	62	-130	-2.18649	1.79275
6400	62	-130	0.947605	1.88885
6600	62	-130	-0.429551	1.58567
6800	62	-130	-0.798785	1.38626
7000	62	-130	-1.15161	1.59298
7200	62	-130	-1.34255	1.34871
7400	62	-130	-1.45327	1.60807
7600	62	-130	-1.82316	1.50834
7800	62	-130	-2.66066	1.63726
8000	62	-130	-2.8829	1.44601
8200	62	-130	-1.89815	1.33274
8400	62	-130	-1.75903	1.68511
8600	62	-130	1.2858	1.93575
8800	62	-130	0.412478	1.74097
9000	62	-130	0.557627	1.45435
9200	62	-130	0.958827	1.70587
9400	62	-130	1.20885	1.47742
9600	62	-130	-0.0402058	1.92405
9800	62	-130	-0.252787	1.43892
10000	62	-130	-0.139069	1.42094
10200	62	-130	0.476727	1.59154
200	50	-128	-0.126088	1.38953
400	50	-128	0.166906	1.44088
600	50	-128	0.189045	1.37342
800	50	-128	-0.166198	1.38302
1000	50	-128	-0.336042	1.41466
1200	50	-128	-0.620396	1.40975
1400	50	-128	-0.636656	1.38365
1600	50	-128	-0.664361	1.40452
1800	50	-128	-1.28748	1.39339
2000	50	-128	-0.929328	1.34448
2200	50	-128	-0.553277	1.34648
2400	50	-128	-1.30334	1.37199
2600	50	-128	-1.78196	1.37622
2800	50	-128	-1.6395	1.38223
3000	50	-128	-1.42872	1.39572
3200	50	-128	-1.34913	1.33501
3400	50	-128	-1.46434	1.34636
3600	50	-128	-1.4561	1.33211
3800	50	-128	-1.37106	1.45795
4000	50	-128	-1.16884	1.55965
4200	50	-128	-1.15401	1.35144
4400	50	-128	-1.12374	1.46741
4600	50	-128	-1.11535	1.53517
4800	50	-128	-1.20026	1.37403
5400	50	-128	-1.41274	1.33477
6000	50	-128	-1.46795	1.54278
6200	50	-128	-1.35685	1.34312
6400	50	-128	-1.30098	1.79329
6600	50	-128	-1.28475	1.35991
6800	50	-128	-1.2273	1.69
7000	50	-128	-1.33046	1.41258
7200	50	-128	-1.3375	1.43776
7400	50	-128	-1.38666	1.51297
7600	50	-128	-1.46008	1.35964
7800	50	-128	-1.41268	1.87155
8000	50	-128	-1.37176	1.40373
8200	50	-128	-1.34868	1.69407
8400	50	-128	-1.27264	1.4365
8600	50	-128	-1.23875	1.45406
8800	50	-128	-1.19236	1.5401
9000	50	-128	-1.38122	1.37038
9200	50	-128	-1.54366	1.87242
9400	50	-128	-1.56811	1.38254
9600	50	-128	-1.66445	1.68794
9800	50	-128	-1.52873	1.49013
10000	50	-128	-1.18756	1.55843
10200	50	-128	-1.04796	1.66581
10400	50	-128	-1.18012	1.3905
10600	50	-128	-1.24723	1.81862
10800	50	-128	-1.46312	1.37551
11000	50	-128	-1.59591	1.72662
0	52	-128	-0.363635	1.76336
200	52	-128	0.0405591	1.53528
400	52	-128	0.0568076	1.39986
600	52	-128	0.0280691	1.76746
800	52	-128	-0.0281425	1.45531
1000	52	-128	-0.33446	1.51469
1200	52	-128	-0.464986	1.48361
1400	52	-128	0.0605419	1.71054
1600	52	-128	-0.353153	1.39591
1800	52	-128	-0.391016	1.49365
2000	52	-128	-0.0697993	1.61547
2200	52	-128	-0.303662	1.46
2400	52	-128	-0.354839	1.44437
2600	52	-128	-0.301741	1.6192
2800	52	-128	-0.232615	1.55481
3000	52	-128	-0.321841	1.41563
3200	52	-128	-0.435969	1.37179
3400	52	-128	-0.242244	1.50732
3600	52	-128	-0.586169	1.50249
3800	52	-128	-0.716126	1.41383
4000	52	-128	-1.14009	1.52314
4200	52	-128	-0.171329	1.4451
4400	52	-128	-0.594365	1.3875
4600	52	-128	-0.631055	1.40186
4800	52	-128	-0.120107	1.62817
5000	52	-128	-0.302272	1.47943
5200	52	-128	-0.251468	1.49134
5400	52	-128	-0.198823	1.57138
5600	52	-128	-0.245893	1.42608
5800	52	-128	-0.266147	1.52852
6000	52	-128	-0.610378	1.57492
6200	52	-128	-0.966437	1.58105
6400	52	-128	-1.4257	1.64527
6600	52	-128	-0.904182	1.56203
6800	52	-128	-0.72267	1.60321
7000	52	-128	-1.31842	1.42574
7200	52	-128	-1.11884	1.56244
7400	52	-128	-1.48208	1.38935
7600	52	-128	-1.21942	1.38693
7800	52	-128	-1.27277	1.47476
8000	52	-128	-1.74758	1.50002
8200	52	-128	-2.71454	1.49703
8400	52	-128	-2.20244	1.43016
8600	52	-128	-3.0117	1.49173
8800	52	-128	-2.92277	1.38378
9000	52	-128	-2.86426	1.49718
9200	52	-128	-3.52142	1.58353
9400	52	-128	-3.6403	1.36772
9600	52	-128	-3.93456	1.76795
9800	52	-128	-3.54976	1.48423
10000	52	-128	-3.47078	1.58162
10200	52	-128	-3.44979	1.5167
10400	52	-128	-2.96914	1.47592
10600	52	-128	-2.90939	1.55881
10800	52	-128	-2.9164	1.63687
11000	52	-128	-3.31974	1.49393
0	64	-128	-0.577049	1.89306
200	64	-128	-0.140589	1.4938
400	64	-128	-0.66259	1.44163
600	64	-128	-0.699719	1.61019
800	64	-128	1.68666	1.87719
1000	64	-128	1.10059	1.47144
1200	64	-128	0.337256	1.35704
1400	64	-128	-0.103736	1.58983
1600	64	-128	0.0440329	1.83876
1800	64	-128	-0.372779	1.48615
2000	64	-128	-0.082876	1.40547
2200	64	-128	0.213227	1.59553
2400	64	-128	-1.10044	1.83932
2600	64	-128	-0.422127	1.46244
2800	64	-128	0.754972	1.6328
3000	64	-128	1.27896	1.49562
3200	64	-128	1.24961	1.50699
3400	64	-128	0.0809444	1.69197
3600	64	-128	0.959265	1.55926
3800	64	-128	1.6904	1.7047
4000	64	-128	2.14505	1.39581
4200	64	-128	2.03654	1.67643
4400	64	-128	0.841053	1.52974
4600	64	-128	0.965417	1.3047
4800	64	-128	1.25134	1.51369
5000	64	-128	1.05435	1.54514
5200	64	-128	1.35163	1.43825
5400	64	-128	2.08385	1.86841
5600	64	-128	1.39677	1.39348
5800	64	-128	0.707227	1.50746
6000	64	-128	0.43118	1.77381
6200	64	-128	0.936706	1.33321
6400	64	-128	1.65339	1.58371
6600	64	-128	1.72404	1.59774
6800	64	-128	1.76762	1.40771
7000	64	-128	1.69962	1.73614
7200	64	-128	1.70819	1.72448
7400	64	-128	0.944019	1.40001
7600	64	-128	-0.602648	1.86153
7800	64	-128	-0.213683	1.39276
8000	64	-128	0.198745	1.67624
8200	64	-128	0.164303	1.52904
8400	64	-128	1.08845	1.46062
8600	64	-128	1.01124	1.39564
8800	64	-128	0.363789	1.42539
9000	64	-128	0.49393	1.38373
9200	64	-128	0.51892	1.49826
9400	64	-128	-1.13654	1.65011
9600	64	-128	-1.79011	1.45662
9800	64	-128	-1.94217	1.83621
10000	64	-128	-1.73187	1.51389
10200	64	-128	-1.45751	1.34477
10400	64	-128	-1.1879	1.51644
10600	64	-128	-0.935793	1.56327
10800	64	-128	-1.04534	1.55141
11000	64	-128	-1.81505	1.33532
0	66	-128	1.29968	1.82789
200	66	-128	0.198666	1.64925
400	66	-128	-0.15743	1.52106
600	66	-128	-0.0840625	1.43192
800	66	-128	-0.722084	1.35281
1000	66	-128	-1.76706	1.3953
1200	66	-128	-1.44051	1.38217
1400	66	-128	-0.0588184	1.43479
1600	66	-128	0.223311	1.60972
1800	66	-128	0.692294	1.68905
2000	66	-128	1.27969	1.83939
2200	66	-128	0.290858	1.73185
2400	66	-128	0.0280135	1.66877
2600	66	-128	0.887879	1.61578
2800	66	-128	0.809257	1.5777
3000	66	-128	1.41055	1.57658
3200	66	-128	0.404098	1.61153
3400	66	-128	1.24678	1.5669
3600	66	-128	1.82591	1.55678
3800	66	-128	1.18427	1.47476
4000	66	-128	0.512001	1.47805
4200	66	-128	0.369102	1.50667
4400	66	-128	0.302141	1.47547
4600	66	-128	1.05989	1.42099
4800	66	-128	1.39284	1.46149
5000	66	-128	0.646846	1.40018
5200	66	-128	1.07032	1.53034
5400	66	-128	1.59398	1.83625
5600	66	-128	1.49282	1.53572
5800	66	-128	1.11682	1.33722
6000	66	-128	1.6536	1.34
6200	66	-128	1.75429	1.46717
6400	66	-128	1.64682	1.59505
6600	66	-128	1.39339	1.37696
6800	66	-128	1.15709	1.60426
7000	66	-128	1.06682	1.50859
7200	66	-128	1.14704	1.52547
7400	66	-128	1.19568	1.62827
7600	66	-128	1.20395	1.3943
7800	66	-128	1.14853	1.68146
8000	66	-128	1.30385	1.79903
8200	66	-128	1.32466	1.76222
8400	66	-128	0.836473	1.69991
8600	66	-128	-0.0306388	1.61736
8800	66	-128	0.242971	1.41173
9000	66	-128	0.135724	1.38949
9200	66	-128	-1.19913	1.43171
9400	66	-128	-1.4871	1.47545
9600	66	-128	0.361542	1.34979
9800	66	-128	-0.234333	1.794
10000	66	-128	-1.04398	1.36681
10200	66	-128	-1.6872	1.66531
10400	66	-128	-1.6753	1.43362
10600	66	-128	-1.27787	1.69039
10800	66	-128	-1.76224	1.57016
11000	66	-128	-2.64853	1.37563
0	40	-124	-0.800587	2.02074
200	40	-124	-0.235083	1.82395
400	40	-124	-0.0329213	1.65121
600	40	-124	-0.0998198	1.92618
800	40	-124	-0.313475	1.79746
1000	40	-124	0.488104	1.58863
1200	40	-124	1.37169	1.90673
1400	40	-124	1.42079	1.88875
1600	40	-124	1.06435	1.61026
1800	40	-124	1.01335	1.82717
2000	40	-124	1.65924	1.99834
3400	40	-124	2.0166	1.56942
3600	40	-124	1.87008	1.93102
3800	40	-124	2.24832	1.67303
4000	40	-124	2.80092	1.79538
4200	40	-124	2.97578	1.88222
4400	40	-124	2.58517	1.55909
4600	40	-124	2.29144	1.72363
4800	40	-124	2.00593	1.87957
5000	40	-124	1.72648	2.2332
5200	40	-124	1.76657	1.59181
5400	40	-124	2.08411	2.0705
7400	40	-124	0.833477	1.66672
7600	40	-124	1.48409	1.75465
7800	40	-124	1.60793	1.86951
8000	40	-124	0.386126	1.77324
8200	40	-124	-0.243105	1.67164
8400	40	-124	-0.387418	1.69689
8600	40	-124	-0.450422	1.89989
8800	40	-124	-0.575969	2.17503
0	42	-124	0.373301	1.96017
200	42	-124	0.120619	1.73423
400	42	-124	-0.0131192	1.61883
600	42	-124	-0.098129	1.6111
800	42	-124	-0.0995648	1.73182
1000	42	-124	-0.0866298	1.51325
1200	42	-124	0.0343847	2.00141
1400	42	-124	0.382388	1.6759
1600	42	-124	0.498507	1.50739
1800	42	-124	0.487561	1.95317
2000	42	-124	0.322677	1.59914
2200	42	-124	0.229637	1.57086
2400	42	-124	0.13181	2.0152
2600	42	-124	0.0107176	1.51243
2800	42	-124	-0.154639	1.65133
3000	42	-124	-0.139415	1.84273
3200	42	-124	0.201164	1.50972
3400	42	-124	0.468836	1.84062
3600	42	-124	0.105144	1.62953
3800	42	-124	-0.17773	1.61399
4000	42	-124	-0.17799	1.66085
4200	42	-124	-0.0307417	1.72274
4400	42	-124	0.15763	1.67994
4600	42	-124	0.289103	1.73095
4800	42	-124	0.140064	1.77373
5000	42	-124	0.287741	1.59748
5200	42	-124	0.514546	1.96634
5400	42	-124	0.460949	1.51146
5600	42	-124	0.518454	1.82307
5800	42	-124	0.495991	1.63126
6000	42	-124	0.472209	1.59015
6200	42	-124	0.35619	1.93482
6400	42	-124	0.405604	1.52137
6600	42	-124	0.415499	1.95688
6800	42	-124	0.415012	1.62646
7000	42	-124	0.672011	1.655
7200	42	-124	1.18658	1.8162
7400	42	-124	0.625288	1.51802
7600	42	-124	-0.221832	1.98029
7800	42	-124	0.161135	1.63326
8000	42	-124	0.725363	1.77646
8200	42	-124	1.35098	1.97856
8400	42	-124	1.19236	1.54929
8600	42	-124	1.05666	1.85474
8800	42	-124	1.53133	1.81477
9000	42	-124	2.38355	1.60127
9200	42	-124	2.30274	1.74457
9400	42	-124	0.237004	2.07578
9600	42	-124	0.532943	1.8047
9800	42	-124	1.31697	1.53343
10000	42	-124	1.55333	1.83721
10200	42	-124	1.11462	1.54509
10400	42	-124	0.764819	1.75806
10600	42	-124	0.450689	1.94318
10800	42	-124	0.198664	1.54836
11000	42	-124	-0.00758659	1.62913
0	48	-124	0.427619	1.8437
200	48	-124	-0.347062	1.73577
400	48	-124	-0.223013	1.71292
600	48	-124	0.0880606	1.70081
800	48	-124	-0.254675	1.77608
1000	48	-124	-0.22222	1.72882
1200	48	-124	0.167402	1.79781
1400	48	-124	0.338552	1.6386
1600	48	-124	0.305042	1.73726
1800	48	-124	0.176124	1.76062
2000	48	-124	0.0985349	1.67383
2200	48	-124	0.160527	1.72878
2400	48	-124	0.234889	1.79054
2600	48	-124	0.147179	1.63102
2800	48	-124	0.219969	1.8325
3000	48	-124	0.000670815	1.70027
3200	48	-124	0.0946003	1.75349
3400	48	-124	-0.00427793	1.75193
3600	48	-124	0.0424725	1.75605
3800	48	-124	0.035282	1.81803
4000	48	-124	0.228047	1.6754
4200	48	-124	0.164377	1.75687
4400	48	-124	0.0651527	1.80406
4600	48	-124	-0.114839	1.68649
4800	48	-124	-0.00566185	1.66074
5000	48	-124	0.134303	1.79615
5200	48	-124	-0.192141	1.69382
5400	48	-124	-0.126389	1.80487
5600	48	-124	-0.235156	1.72787
5800	48	-124	-0.224479	1.72451
6000	48	-124	-0.29345	1.66793
6200	48	-124	-0.273738	1.78611
6400	48	-124	-0.274771	1.80908
6600	48	-124	-0.212437	1.69525
6800	48	-124	-0.0989793	1.73111
7000	48	-124	0.000938637	1.69895
7200	48	-124	-0.349545	1.69538
7400	48	-124	0.108543	1.66865
7600	48	-124	0.0970977	1.65032
7800	48	-124	0.187144	1.7248
8000	48	-124	-0.286487	1.75786
8200	48	-124	-0.0448305	1.79301
8400	48	-124	0.0841119	1.83649
8600	48	-124	0.0154404	1.81858
8800	48	-124	-0.417971	1.72324
9000	48	-124	-0.416477	1.61732
9200	48	-124	-0.0583312	1.80477
9400	48	-124	-0.502073	1.65509
9600	48	-124	-0.582713	1.66566
9800	48	-124	-0.598829	1.75856
10000	48	-124	-0.395562	1.6833
10200	48	-124	-0.532765	1.71048
10400	48	-124	-0.481537	1.78404
10600	48	-124	-0.230741	1.80054
10800	48	-124	-0.165	1.77478
11000	48	-124	-0.210131	1.8158
0	72	-124	-0.86626	1.34018
200	72	-124	1.27172	1.69986
400	72	-124	-0.0388117	1.46902
600	72	-124	-0.924955	1.47965
800	72	-124	0.500477	1.68474
1000	72	-124	1.27829	1.60383
1200	72	-124	2.08988	1.58993
1400	72	-124	1.74274	1.77112
1600	72	-124	2.23196	1.49051
1800	72	-124	2.64801	1.47861
2000	72	-124	1.36707	1.54727
2200	72	-124	0.190673	1.41952
2400	72	-124	0.379758	1.52221
2600	72	-124	1.88046	1.49324
2800	72	-124	2.0321	1.60614
3000	72	-124	2.34312	1.71401
3200	72	-124	3.35202	1.89301
3400	72	-124	2.04933	1.57733
3600	72	-124	1.80885	1.52541
3800	72	-124	1.26353	1.64685
4000	72	-124	1.06748	1.39716
4200	72	-124	1.44572	1.43174
4400	72	-124	2.15964	1.76159
4600	72	-124	2.14542	1.58882
4800	72	-124	2.62388	1.55009
5000	72	-124	3.65554	1.69861
5200	72	-124	3.00379	1.43877
5400	72	-124	2.7898	1.42421
5600	72	-124	3.3819	1.64963
5800	72	-124	3.63857	1.51233
6000	72	-124	4.27183	1.62298
6200	72	-124	4.21329	1.77972
6400	72	-124	3.99635	1.59585
6600	72	-124	4.03603	1.65282
6800	72	-124	2.73168	1.58464
7000	72	-124	1.8774	1.41535
7200	72	-124	1.9485	1.54774
7400	72	-124	3.18263	1.73811
7600	72	-124	3.3311	1.4871
7800	72	-124	3.37469	1.48817
8000	72	-124	3.06874	1.53646
8200	72	-124	3.36664	1.34446
8400	72	-124	3.83408	1.43844
8600	72	-124	3.73284	1.7272
8800	72	-124	4.96367	1.50217
9000	72	-124	5.52671	1.51715
9200	72	-124	3.15907	1.80953
9400	72	-124	3.10241	1.85947
9600	72	-124	3.82978	1.43141
9800	72	-124	1.94622	1.69042
10000	72	-124	1.0877	1.8319
10200	72	-124	3.4306	1.63878
10400	72	-124	3.94686	1.28657
10600	72	-124	3.36793	1.51851
10800	72	-124	3.88922	1.65419
11000	72	-124	4.38188	1.41068
200	40	-122	0.108054	1.54831
400	40	-122	-0.346996	1.80142
600	40	-122	-0.181113	2.00535
800	40	-122	-0.904079	1.94565
1000	40	-122	1.36527	1.80792
1200	40	-122	1.79928	1.68464
1400	40	-122	1.40361	1.81775
2800	40	-122	0.341251	1.72885
3000	40	-122	2.17041	2.00764
3200	40	-122	-0.0369235	1.59992
3400	40	-122	0.215119	1.64393
3600	40	-122	1.02217	1.65324
3800	40	-122	1.80763	1.87325
4000	40	-122	1.47726	1.97956
4400	40	-122	1.13666	1.54181
4600	40	-122	0.938293	1.55528
5000	40	-122	1.14908	1.64364
5200	40	-122	0.987101	1.79538
5400	40	-122	0.816802	1.8436
5600	40	-122	2.22059	1.87295
5800	40	-122	1.57159	1.94715
6000	40	-122	1.13425	1.55067
6200	40	-122	0.974045	1.56566
6400	40	-122	1.70142	1.76814
6600	40	-122	3.16375	1.83931
7000	40	-122	2.5929	1.61277
7200	40	-122	1.8552	1.67782
7600	40	-122	1.91578	1.61268
7800	40	-122	3.07731	2.01009
8000	40	-122	1.49768	1.77379
8200	40	-122	1.67562	1.60502
8400	40	-122	2.67985	1.97571
8600	40	-122	1.12048	1.898
8800	40	-122	1.72874	1.51053
9000	40	-122	2.35608	1.80452
10400	40	-122	2.1348	1.79742
10600	40	-122	2.25314	1.55457
10800	40	-122	2.42066	1.66776
200	42	-122	-0.138632	1.66465
400	42	-122	-0.315092	1.74065
600	42	-122	0.132677	1.81718
800	42	-122	0.410527	1.74338
1000	42	-122	0.421552	1.75639
1200	42	-122	1.06296	1.84379
1400	42	-122	-0.326863	1.67241
1600	42	-122	-0.855867	1.71019
1800	42	-122	0.0489547	1.82026
2000	42	-122	-0.755719	1.90161
2200	42	-122	-0.231708	1.70957
[truncated: 15,200 more rows]
