# Supplementary material for: Holocene seasonal temperature evolution and spatial variability over the Northern Hemisphere landmass
Source: Nat Commun. 2022 Sep 10;13:5334. doi: 10.1038/s41467-022-33107-0 (PMC9464234; doi:10.1038/s41467-022-33107-0)
Supplement: Supplementary file 7 — Source Data [file 41467_2022_33107_MOESM7_ESM.zip › Source Data Fig. 1.xlsx]

## Sheet: temperature stacks
This study, Northern Hemisphere															This study, North America and Europe											This study, Asia											Marcott et al., 2013, 30–90°N				Kaufman et al., 2020, Northern Hemisphere								Marsicek et al., 2018, North America and Europe
Age (yr BP)	grid_count	annt_q0.025	annt_q0.5	annt_q0.975	mtwa_q0.025	mtwa_q0.5	mtwa_q0.975	mtco_q0.025	mtco_q0.5	mtco_q0.975	SCD_q0.025	SCD_q0.5	SCD_q0.975		Age (yr BP)	annt_q0.025	annt_q0.5	annt_q0.975	mtwa_q0.025	mtwa_q0.5	mtwa_q0.975	mtco_q0.025	mtco_q0.5	mtco_q0.975		Age (yr BP)	annt_q0.025	annt_q0.5	annt_q0.975	mtwa_q0.025	mtwa_q0.5	mtwa_q0.975	mtco_q0.025	mtco_q0.5	mtco_q0.975		Age (yr BP)	annt	1σ uncertainty		Age (yr BP)	Annual (zscore)	Standard Deviation	Summer (zscore)	Standard Deviation	Winter (zscore)	Standard Deviation		Age (yr BP)
0	290	-0.38355	-0.0561429	0.287817	-0.257902	-0.00488665	0.262876	-0.795051	-0.316383	0.164714	9.63539	10.3309	11.1965		0	-0.355121	-0.0269806	0.303517	-0.244245	0.0415881	0.293427	-0.719212	-0.249739	0.215926		0	-1.79673	-0.412151	1.00692	-2.17296	-0.365836	1.22785	-3.31324	-1.17476	1.23666		10	0.272753	0.474783		250	-0.33	0.15	-0.32	0.36	-0.2	0.69		0
200	425	-0.316413	-0.0805293	0.13106	-0.258731	-0.0435042	0.170001	-0.466117	-0.12595	0.212719	10.8654	11.5911	12.1426		200	-0.317615	-0.0851526	0.142297	-0.256369	-0.0548839	0.146816	-0.419857	-0.0983555	0.239311		200	-0.94421	-0.0684187	0.775955	-1.01286	-0.0236646	0.990642	-1.52383	-0.348799	0.852298		30	-1.65781	0.425592		750	-0.18	0.17	-0.09	0.31	0.13	0.31		100
400	475	-0.224504	-0.00895016	0.209059	-0.227172	-0.0220161	0.184141	-0.343578	-0.0182631	0.301668	11.0224	11.7525	12.3864		400	-0.256819	-0.0409694	0.184633	-0.210846	-0.0183045	0.180449	-0.382201	-0.0959965	0.230727		400	-0.612633	0.17018	0.939187	-0.861066	-0.0484117	0.768055	-0.778434	0.39149	1.57393		50	-1.87091	0.445392		1250	-0.16	0.15	-0.23	0.23	-0.05	0.44		200
600	489	-0.246265	-0.0257228	0.186129	-0.16966	0.0483886	0.25172	-0.344815	-0.0277922	0.291982	11.5922	12.1688	12.8206		600	-0.158354	0.0661516	0.267864	-0.0752665	0.0987845	0.279829	-0.306639	0.0173246	0.331884		600	-1.14978	-0.48005	0.201243	-1.01941	-0.20975	0.554042	-1.30059	-0.29902	0.736279		70	-1.47918	0.445299		1750	-0.07	0.11	-0.31	0.19	-0.35	0.39		300
800	493	-0.1665	0.0346677	0.2656	-0.116948	0.0784805	0.269	-0.259869	0.0680243	0.370956	11.4106	12.1795	12.8786		800	-0.14551	0.0730764	0.278545	-0.096901	0.10107	0.294128	-0.2226	0.0641556	0.389118		800	-0.871	-0.124263	0.567649	-0.738851	0.0265286	0.707693	-0.865172	0.130242	1.20165		90	-1.23505	0.450113		2250	-0.05	0.08	0	0.18	-0.01	0.19		400
1000	502	-0.221038	-0.0235679	0.19698	-0.175384	0.0256246	0.227243	-0.32417	-0.00951757	0.269201	11.8095	12.3859	13.1875		1000	-0.181852	0.0357175	0.242005	-0.145599	0.0324435	0.231252	-0.259396	0.0133181	0.31318		1000	-1.06591	-0.336705	0.383015	-0.807758	0.0104413	0.775099	-1.15365	-0.159308	0.794038		110	-0.986143	0.438798		2750	0.05	0.1	-0.04	0.11	0.36	0.19		500
1200	498	-0.133434	0.0972111	0.323753	-0.117951	0.096869	0.310852	-0.118815	0.181999	0.486743	11.6331	12.3787	12.9701		1200	-0.108132	0.0974661	0.316806	-0.119022	0.0849383	0.279932	-0.196979	0.122594	0.438116		1200	-0.584856	0.116322	0.835521	-0.59667	0.167792	0.872921	-0.510394	0.487577	1.50833		130	-0.818077	0.410803		3250	0.14	0.08	0.03	0.19	0.33	0.22		600
1400	495	-0.0509647	0.148785	0.36367	-0.0279996	0.184918	0.377909	-0.0865939	0.209092	0.51615	11.8438	12.5055	13.1613		1400	-0.0859618	0.130742	0.342567	-0.0575964	0.128612	0.319594	-0.188282	0.117251	0.415468		1400	-0.458266	0.253137	0.950696	-0.357204	0.417578	1.2012	-0.270668	0.707927	1.7216		150	-0.889574	0.394338		3750	0.13	0.1	0.18	0.17	0.24	0.18		700
1600	487	-0.0871681	0.1336	0.35789	-0.016355	0.184694	0.387185	-0.109042	0.199289	0.491867	11.6121	12.2466	13.0849		1600	-0.0734101	0.143992	0.350767	-0.0493102	0.150836	0.345848	-0.148615	0.176656	0.473799		1600	-0.584686	0.145354	0.876866	-0.388272	0.398518	1.20641	-0.675884	0.295677	1.32739		170	-0.772403	0.380397		4250	0.09	0.11	0.16	0.18	0.32	0.16		800
1800	488	-0.0349281	0.188152	0.392772	-0.0284145	0.171676	0.379237	-0.123783	0.174753	0.489948	11.6528	12.4208	13.043		1800	-0.049587	0.158553	0.365051	-0.0170432	0.157557	0.3683	-0.203199	0.108539	0.411233		1800	-0.400753	0.281674	1.03007	-0.518497	0.220478	1.03508	-0.544906	0.490005	1.51551		190	-0.691371	0.368311		4750	0.15	0.13	0.46	0.19	0.29	0.27		900
2000	488	-0.1388	0.069531	0.288222	-0.163672	0.0443232	0.244236	-0.109719	0.202457	0.493796	11.7664	12.366	13.0071		2000	-0.0620531	0.159859	0.376235	-0.0675043	0.11693	0.301032	-0.0804681	0.20785	0.540665		2000	-1.03186	-0.3355	0.376587	-1.08939	-0.39168	0.377836	-0.744751	0.119147	1.1431		210	-0.639303	0.363836		5250	0.18	0.09	0.32	0.21	0.47	0.21		1000
2200	488	-0.122263	0.0931317	0.304663	-0.126373	0.0761008	0.281988	-0.0456688	0.271706	0.574082	11.8638	12.4526	13.1058		2200	-0.0834442	0.12366	0.336082	-0.0844261	0.10661	0.306734	-0.0615447	0.249599	0.566437		2200	-0.782369	-0.0776043	0.624266	-0.851458	-0.070985	0.665098	-0.634732	0.379659	1.38684		230	-0.571693	0.36442		5750	0.2	0.1	0.64	0.28	0.53	0.23		1100
2400	493	0.0123201	0.23161	0.438696	-0.0766368	0.139244	0.315792	0.0351677	0.335622	0.633456	11.9	12.7572	13.24		2400	-0.00532889	0.204	0.423995	-0.0361232	0.153614	0.338411	-0.0180161	0.306264	0.628895		2400	-0.375548	0.306485	1.00662	-0.666387	0.0736145	0.804189	-0.448972	0.516571	1.42129		250	-0.522908	0.35372		6250	0.25	0.1	0.56	0.17	0.62	0.37		1200
2600	491	-0.0235608	0.191929	0.395861	-0.0104992	0.182511	0.381799	-0.0824703	0.228396	0.517494	11.6262	12.4829	13.2309		2600	-0.0531526	0.160452	0.373125	-0.000431592	0.177838	0.358434	-0.187142	0.123397	0.44444		2600	-0.435684	0.26058	0.980114	-0.456209	0.226604	0.954881	-0.226307	0.728597	1.75722		270	-0.426583	0.348791		6750	0.22	0.12	0.62	0.21	0.53	0.18		1300
2800	500	-0.0117736	0.191038	0.414018	0.0046201	0.183156	0.375538	-0.0331587	0.272058	0.576215	11.9274	12.7894	13.4426		2800	-0.0512557	0.163615	0.383761	0.00611297	0.18466	0.369632	-0.190832	0.0889192	0.386958		2800	-0.320788	0.356736	1.07213	-0.559566	0.184601	0.893591	0.232896	1.17925	2.15345		290	-0.385352	0.343672		7250	0.27	0.09	0.68	0.33	0.47	0.29		1400
3000	497	0.0206249	0.220064	0.432474	0.0578142	0.248763	0.452524	-0.0790653	0.234544	0.522476	12.1208	12.8895	13.5849		3000	-0.0778181	0.152085	0.359924	0.055354	0.247727	0.43004	-0.262705	0.0342712	0.323379		3000	-0.139292	0.5746	1.25438	-0.395973	0.272583	1.01057	0.278884	1.27504	2.25128		310	-0.371361	0.340878		7750	0.11	0.13	0.29	0.12	-0.04	0.25		1500
3200	499	0.017968	0.235222	0.453055	0.0975083	0.297256	0.499852	-0.105107	0.212126	0.524951	12.1049	12.8991	13.6728		3200	-0.0605203	0.166451	0.375935	0.0920057	0.28228	0.479058	-0.32615	-0.0157733	0.298027		3200	-0.130069	0.553758	1.25512	-0.363335	0.390401	1.08955	0.367377	1.39923	2.37768		330	-0.348726	0.340122		8250	-0.06	0.15	0.03	0.23	-0.1	0.17		1600
3400	500	0.0747669	0.294109	0.508394	0.108861	0.302184	0.496809	0.00138343	0.308285	0.617031	11.9822	12.7462	13.4229		3400	-0.00466103	0.216152	0.417594	0.102401	0.295849	0.484637	-0.23468	0.0644829	0.37496		3400	0.00838978	0.707276	1.3101	-0.339553	0.352616	1.0038	0.423467	1.37191	2.24093		350	-0.352217	0.338539		8750	-0.2	0.15	-0.05	0.24	-0.57	0.52		1700
3600	491	0.135142	0.340011	0.554252	0.159023	0.356005	0.546132	-0.0914078	0.209513	0.495502	12.1482	12.9431	13.8646		3600	-0.0101135	0.216051	0.416142	0.168568	0.355472	0.543335	-0.279588	0.0181462	0.307297		3600	0.212684	0.947635	1.59356	-0.313512	0.402323	1.04196	0.163259	1.10394	2.14828		370	-0.333383	0.333998		9250	-0.22	0.14	-0.09	0.34	-0.05	0.3		1800
3800	492	0.0957916	0.294651	0.512659	0.106104	0.2922	0.489754	-0.0167461	0.289329	0.601349	12.0997	12.8887	13.5256		3800	0.0628741	0.277694	0.479106	0.181753	0.370716	0.553533	-0.0923045	0.206465	0.513761		3800	-0.278691	0.383592	1.12839	-0.825757	-0.110562	0.616086	-0.24594	0.751968	1.70863		390	-0.337535	0.343193		9750	-0.41	0.18	-0.38	0.3	-1.07	0.49		1900
4000	497	-0.0165772	0.211619	0.420529	0.166054	0.370621	0.557933	-0.0147268	0.263849	0.573037	11.9672	12.8789	13.605		4000	-0.014131	0.202146	0.437926	0.199529	0.403241	0.596337	-0.146614	0.15221	0.469642		4000	-0.38212	0.263049	0.946625	-0.482402	0.200888	0.885167	-0.177215	0.813772	1.74915		410	-0.30698	0.342785		10250	-0.46	0.19	-0.09	0.32	-0.69	0.39		2000
4200	489	-0.0388102	0.167061	0.39272	0.170505	0.358536	0.564272	-0.173017	0.138197	0.438431	11.9785	12.6571	13.4307		4200	-0.0626739	0.152509	0.375655	0.183914	0.379155	0.584706	-0.257108	0.0585773	0.378901		4200	-0.37396	0.2678	0.953322	-0.438387	0.302439	1.01039	-0.510356	0.537708	1.56719		430	-0.353698	0.349084		10750	-0.76	0.18	-0.33	0.32	-0.98	0.53		2100
4400	493	-0.017966	0.191562	0.391795	0.142917	0.334996	0.525026	-0.0339171	0.243722	0.549754	12.3497	13.0453	13.904		4400	-0.0693448	0.144925	0.36978	0.160005	0.353784	0.552293	-0.210276	0.0866497	0.382511		4400	-0.288412	0.369813	0.993598	-0.502475	0.215173	0.911573	0.170071	1.13904	2.15119		450	-0.376096	0.33827		11250	-1.14	0.21	-0.62	0.65	-0.59	0.88		2200
4600	491	0.119703	0.33289	0.551526	0.188278	0.390715	0.586249	0.171316	0.479555	0.756884	12.5666	13.2868	13.9564		4600	0.0745796	0.298267	0.533273	0.235204	0.419226	0.60613	0.0109226	0.325683	0.652224		4600	-0.12847	0.509134	1.26414	-0.486514	0.233292	0.951156	0.234109	1.21668	2.16959		470	-0.351358	0.341343		11750	-2.02	0.29	-1.74	0.69	-1.58	0.82		2300
4800	488	0.172589	0.404681	0.634068	0.268796	0.466366	0.6626	0.178764	0.48497	0.792257	12.5094	13.0759	13.8343		4800	0.142145	0.355786	0.583775	0.258058	0.444522	0.633157	-0.00219396	0.314413	0.626518		4800	0.0438922	0.686038	1.3556	-0.124353	0.571594	1.26012	0.359688	1.34323	2.27293		490	-0.331776	0.333591										2400
5000	494	0.157599	0.365621	0.572722	0.254103	0.435948	0.629117	0.0616399	0.370978	0.701556	12.3041	13.0284	13.7499		5000	0.0881957	0.303584	0.525567	0.233192	0.410217	0.591832	-0.0921817	0.224786	0.530744		5000	-0.0773066	0.595102	1.29429	-0.189256	0.549132	1.2362	0.0391375	1.09311	2.14545		510	-0.426062	0.326777										2500
5200	498	0.108376	0.333282	0.535646	0.184864	0.396147	0.587252	0.190265	0.513722	0.803562	12.5489	13.1934	13.877		5200	0.0436019	0.25602	0.488302	0.196121	0.385876	0.572758	-0.0986645	0.230217	0.544607		5200	0.0080074	0.62919	1.27844	-0.217862	0.458527	1.18691	0.87347	1.80209	2.74043		530	-0.421307	0.319581										2600
5400	493	0.0801034	0.29717	0.516645	0.158134	0.346353	0.551185	0.136608	0.454237	0.769208	12.6445	13.2839	14.0269		5400	0.0840746	0.281136	0.483065	0.167289	0.357011	0.532441	0.0224265	0.322836	0.645199		5400	-0.276433	0.353153	1.07684	-0.366867	0.350311	1.09861	0.0885609	1.06803	2.08341		550	-0.371308	0.31738										2700
5600	478	0.000376041	0.217874	0.433011	0.163189	0.388567	0.597372	-0.0392895	0.276491	0.580137	12.2436	12.906	13.5308		5600	0.0322395	0.253555	0.480709	0.201688	0.39541	0.581286	0.0173067	0.32654	0.661741		5600	-0.654905	0.00735608	0.614998	-0.396955	0.335687	1.02509	-1.03869	-0.0592517	0.912605		570	-0.319094	0.310462										2800
5800	476	0.036158	0.256268	0.471766	0.228526	0.425735	0.624965	0.0379231	0.333968	0.647345	12.3899	13.1595	13.8692		5800	0.0929133	0.313347	0.515661	0.25175	0.462557	0.651788	0.0435918	0.35906	0.650544		5800	-0.640126	0.0236843	0.689984	-0.366552	0.326669	0.980212	-0.656994	0.244996	1.29393		590	-0.294419	0.311686										2900
6000	485	0.0386737	0.260164	0.472798	0.206123	0.405389	0.603525	-0.0894478	0.228028	0.538947	12.253	13.0534	13.6628		6000	0.0603476	0.278679	0.479471	0.232843	0.415967	0.610228	-0.0715102	0.229274	0.545295		6000	-0.542337	0.166243	0.850943	-0.326267	0.390764	1.12111	-0.80177	0.150516	1.15335		610	-0.266932	0.307778										3000
6200	474	0.132616	0.355194	0.586218	0.205012	0.408741	0.608144	0.19524	0.494598	0.803616	12.4985	13.2557	14.0531		6200	0.118478	0.358677	0.585885	0.204711	0.387678	0.590741	0.0710969	0.396616	0.705657		6200	-0.338381	0.362683	1.03535	-0.208765	0.509511	1.24992	-0.000205846	1.01861	1.95572		630	-0.23882	0.304223										3100
6400	461	0.0386613	0.25597	0.473885	0.222049	0.427572	0.627846	-0.00448434	0.290834	0.608295	12.637	13.4633	14.3469		6400	0.0882098	0.296152	0.507352	0.254125	0.430389	0.619353	0.0165475	0.327889	0.662401		6400	-0.641654	0.0781259	0.752021	-0.367092	0.38348	1.13275	-0.674057	0.33762	1.36571		650	-0.221888	0.298294										3200
6600	465	0.16693	0.372824	0.588701	0.29298	0.503694	0.717015	0.0179515	0.321189	0.652022	12.6518	13.3901	14.334		6600	0.209507	0.418164	0.646552	0.318881	0.516286	0.714511	0.00890726	0.334609	0.642791		6600	-0.609827	0.178818	0.930533	-0.291428	0.450553	1.15259	-0.722537	0.283454	1.28472		670	-0.23421	0.297909										3300
6800	457	0.136393	0.345651	0.565937	0.233523	0.433888	0.633227	0.0194675	0.331985	0.625433	12.6383	13.4551	14.3573		6800	0.209379	0.432415	0.653962	0.242127	0.450725	0.629567	0.065865	0.413294	0.739609		6800	-0.743108	-0.0632811	0.674047	-0.435967	0.354313	1.13919	-1.1804	-0.0927523	0.843621		690	-0.153561	0.295423										3400
7000	456	0.184592	0.420659	0.63694	0.316262	0.501299	0.698872	0.0189129	0.3319	0.635182	12.6388	13.3814	14.0297		7000	0.274548	0.501046	0.749136	0.336701	0.517657	0.718681	0.0856313	0.407276	0.721265		7000	-0.648512	0.0629468	0.764727	-0.355756	0.393141	1.13703	-0.971931	0.0665277	1.04697		710	-0.175962	0.300412										3500
7200	445	0.132347	0.346698	0.56716	0.241327	0.456698	0.673819	-0.0646928	0.268511	0.590665	12.4832	13.3286	14.0508		7200	0.183317	0.405056	0.625383	0.283737	0.478289	0.663982	-0.00248133	0.334307	0.660063		7200	-0.691567	0.0435673	0.777136	-0.429107	0.372839	1.13719	-1.12601	-0.0893335	0.917497		730	-0.167192	0.291419										3600
7400	445	-0.0365523	0.209348	0.412474	0.146373	0.352322	0.573298	-0.180792	0.133949	0.454219	12.7542	13.4948	14.1873		7400	0.0439073	0.26865	0.489778	0.226335	0.423461	0.627471	-0.29255	0.0746846	0.374534		7400	-0.735275	-0.021428	0.678429	-0.845936	-0.0415064	0.745802	-0.596412	0.430238	1.45012		750	-0.162266	0.285445										3700
7600	437	-0.0286302	0.19733	0.444545	0.192664	0.405402	0.616292	-0.329816	0.000832606	0.31404	12.8317	13.503	14.2608		7600	0.0296453	0.256775	0.495986	0.205192	0.410039	0.619045	-0.379576	-0.0504563	0.266199		7600	-0.882774	-0.141187	0.619548	-0.383259	0.40207	1.15117	-0.848153	0.262969	1.31733		770	-0.164054	0.288096										3800
7800	429	-0.109913	0.131463	0.353526	0.156427	0.377894	0.583315	-0.35091	-0.0455124	0.277681	12.5909	13.228	14.0744		7800	0.0347086	0.258313	0.491328	0.199522	0.408155	0.599134	-0.275681	0.0452133	0.38893		7800	-1.15755	-0.448224	0.303427	-0.597322	0.22789	0.978146	-1.50957	-0.44404	0.656458		790	-0.156855	0.286258										3900
8000	426	-0.144378	0.0783104	0.302318	0.15366	0.352768	0.547535	-0.450079	-0.132598	0.181237	12.5728	13.204	14.0764		8000	-0.113007	0.120667	0.362339	0.15602	0.363912	0.565357	-0.481935	-0.151275	0.195698		8000	-0.843394	-0.145125	0.565619	-0.520006	0.277699	1.04764	-1.08637	-0.0922773	0.941413		810	-0.147988	0.28226										4000
8200	413	-0.292611	-0.0563725	0.174673	0.0478929	0.263286	0.469688	-0.741505	-0.435947	-0.0956781	12.9069	13.484	14.2494		8200	-0.226987	0.0157402	0.252487	0.141687	0.320331	0.534426	-0.697126	-0.382793	-0.0563672		8200	-1.17775	-0.380572	0.358349	-0.782214	-0.0405982	0.745222	-1.96283	-0.845794	0.217929		830	-0.147454	0.284103										4100
8400	416	-0.353859	-0.106907	0.136688	0.00902995	0.223744	0.437087	-1.01584	-0.698024	-0.36248	12.8478	13.4416	14.0024		8400	-0.262412	-0.0269765	0.210551	0.110212	0.300163	0.494531	-0.905294	-0.560502	-0.257784		8400	-1.26214	-0.573399	0.199183	-0.960123	-0.180851	0.662259	-2.54394	-1.37584	-0.300772		850	-0.161062	0.283462										4200
8600	402	-0.487465	-0.247034	-0.0207964	-0.121518	0.0996603	0.319784	-1.21977	-0.885598	-0.58387	12.6612	13.2713	13.8939		8600	-0.448281	-0.218995	0.0261411	-0.115802	0.104788	0.308287	-1.04004	-0.705111	-0.365903		8600	-1.23325	-0.456535	0.223494	-0.712177	0.0455317	0.841758	-2.98039	-1.84617	-0.770936		870	-0.166319	0.285816										4300
8800	396	-0.432669	-0.188908	0.0483095	-0.110364	0.107071	0.330061	-1.14363	-0.818532	-0.484353	12.8025	13.526	14.2257		8800	-0.460295	-0.219994	0.0263495	-0.128901	0.0760574	0.292265	-1.07873	-0.737199	-0.400764		8800	-0.867686	-0.0929361	0.620448	-0.529968	0.248972	1.05001	-2.34126	-1.23984	-0.0499537		890	-0.160102	0.285665										4400
9000	388	-0.562869	-0.308097	-0.0484018	-0.0934517	0.112221	0.347314	-1.36816	-1.03035	-0.694432	13.3029	13.9972	14.6236		9000	-0.536423	-0.300119	-0.0465139	-0.150685	0.0599012	0.270286	-1.38103	-1.02196	-0.663812		9000	-1.00876	-0.275668	0.498662	-0.360837	0.478759	1.30574	-2.22493	-1.11254	0.0436086		910	-0.150962	0.285904										4500
9200	374	-0.780102	-0.540369	-0.299895	-0.223615	-0.00118769	0.225082	-1.50503	-1.17186	-0.813075	13.1618	14.0179	14.6165		9200	-0.79352	-0.555993	-0.304832	-0.255146	-0.0485635	0.154262	-1.457	-1.10014	-0.734165		9200	-1.27194	-0.47072	0.298143	-0.66594	0.263563	1.09789	-2.95069	-1.67407	-0.459724		930	-0.144786	0.284175										4600
9400	360	-0.922857	-0.697032	-0.453176	-0.235403	-0.0224332	0.190162	-1.68448	-1.33995	-1.00616	13.2537	14.0147	14.7684		9400	-1.0403	-0.792279	-0.528603	-0.341287	-0.130737	0.0963478	-1.77234	-1.41453	-1.08024		9400	-1.06569	-0.225024	0.576973	-0.255272	0.606752	1.46422	-2.04071	-0.771719	0.440325		950	-0.14365	0.283532										4700
9600	358	-0.940147	-0.696283	-0.440544	-0.268326	-0.0599327	0.157139	-1.82196	-1.45871	-1.13105	13.6436	14.4369	15.2391		9600	-1.02405	-0.7448	-0.513547	-0.338945	-0.1254	0.08054	-1.90914	-1.5467	-1.2132		9600	-1.19315	-0.430979	0.312255	-0.671013	0.255927	1.09954	-2.14118	-0.921061	0.278872		970	-0.127609	0.285375										4800
9800	352	-1.06454	-0.825817	-0.581067	-0.417533	-0.199815	0.041717	-1.67925	-1.34805	-1.01342	13.5905	14.3868	15.3014		9800	-1.06299	-0.79706	-0.536171	-0.484421	-0.265099	-0.0611164	-1.72213	-1.35574	-1.00628		9800	-1.86229	-0.943856	-0.0805581	-0.685649	0.152167	1.10044	-2.45294	-1.21649	0.0596218		990	-0.0953782	0.286112										4900
10000	342	-1.25801	-1.0176	-0.760068	-0.59105	-0.370444	-0.135924	-1.88768	-1.52388	-1.18468	14.1136	14.8453	15.5909		10000	-1.27756	-0.98836	-0.741864	-0.601919	-0.394449	-0.163783	-1.98316	-1.593	-1.22659		10000	-1.92035	-1.11657	-0.282452	-1.13643	-0.224309	0.591475	-2.54102	-1.23083	-0.0509652		1010	-0.0621497	0.286554										5000
10200	341	-1.25411	-0.994565	-0.741599	-0.69787	-0.454572	-0.23162	-1.91614	-1.56225	-1.1948	14.3483	15.0412	15.7456		10200	-1.27971	-1.02241	-0.764386	-0.70618	-0.477667	-0.25123	-1.95679	-1.60904	-1.26543		10200	-1.70847	-0.878454	-0.0417103	-1.29267	-0.336185	0.529224	-2.56569	-1.30617	-0.0701337		1030	-0.0406501	0.281952										5100
10400	336	-1.43398	-1.16171	-0.901261	-0.767953	-0.543635	-0.316817	-2.4283	-2.04001	-1.67515	14.2035	15.0059	15.8578		10400	-1.4864	-1.22294	-0.950796	-0.798296	-0.586193	-0.354156	-2.54197	-2.15772	-1.74867		10400	-1.67937	-0.839993	-0.0901326	-1.13561	-0.296088	0.510757	-2.61681	-1.29165	-0.0489233		1050	-0.0283989	0.27848										5200
10600	327	-1.56788	-1.29214	-1.00949	-0.880594	-0.623142	-0.411408	-2.69078	-2.31535	-1.94494	14.3867	15.1461	16.1297		10600	-1.61979	-1.34218	-1.08016	-0.920302	-0.687163	-0.465797	-2.74475	-2.38004	-2.02208		10600	-1.82313	-1.04036	-0.212949	-1.23628	-0.333879	0.582364	-3.12228	-1.93578	-0.543447		1070	-0.0142992	0.276925										5300
10800	313	-1.8406	-1.57735	-1.29101	-0.915659	-0.677832	-0.440479	-3.23047	-2.83222	-2.46707	14.4346	15.1848	15.8407		10800	-1.96924	-1.69116	-1.43588	-1.02174	-0.803548	-0.568294	-3.29818	-2.8864	-2.51783		10800	-1.92614	-0.993356	-0.0264353	-1.07416	-0.138737	0.792537	-3.83033	-2.49313	-0.909204		1090	-0.00391478	0.274209										5400
11000	314	-2.29578	-2.01273	-1.76294	-1.09442	-0.873124	-0.627146	-3.93693	-3.55402	-3.18083	14.8889	15.6368	16.8251		11000	-2.59126	-2.32867	-2.04427	-1.30521	-1.08384	-0.849864	-4.19631	-3.79528	-3.38932		11000	-1.3698	-0.424806	0.442014	-0.696753	0.241195	1.21822	-3.32809	-1.83044	-0.484727		1110	-0.00402888	0.273215										5500
																																					1130	-0.0100612	0.272395										5600
																																					1150	-0.0102038	0.270371										5700
																																					1170	-0.00252416	0.269491										5800
																																					1190	0.0158374	0.27477										5900
																																					1210	0.0374044	0.276666										6000
																																					1230	0.0518799	0.276413										6100
																																					1250	0.0662402	0.278722										6200
																																					1270	0.0782207	0.283009										6300
																																					1290	0.0870646	0.282376										6400
																																					1310	0.0963736	0.279509										6500
																																					1330	0.110219	0.277315										6600
																																					1350	0.127909	0.276527										6700
																																					1370	0.146369	0.274362										6800
																																					1390	0.162094	0.275257										6900
																																					1410	0.177172	0.276448										7000
																																					1430	0.189262	0.279241										7100
																																					1450	0.198261	0.28258										7200
																																					1470	0.20684	0.282013										7300
																																					1490	0.144346	0.283833										7400
																																					1510	0.15301	0.290974										7500
																																					1530	0.161328	0.292218										7600
																																					1550	0.149449	0.305987										7700
																																					1570	0.127441	0.319401										7800
																																					1590	0.0983555	0.317155										7900
																																					1610	0.0731883	0.310095										8000
																																					1630	0.0453032	0.300419										8100
																																					1650	0.0310019	0.294										8200
																																					1670	0.0245211	0.291779										8300
																																					1690	0.0315627	0.288802										8400
																																					1710	0.0422531	0.285177										8500
																																					1730	0.0569206	0.283643										8600
																																					1750	0.0728032	0.281497										8700
																																					1770	0.0891002	0.279691										8800
																																					1790	0.102642	0.280144										8900
																																					1810	0.111444	0.280269										9000
																																					1830	0.115234	0.277844										9100
																																					1850	0.116777	0.278143										9200
																																					1870	0.115438	0.278953										9300
																																					1890	0.116059	0.27905										9400
																																					1910	0.119222	0.278896										9500
																																					1930	0.126382	0.278686										9600
																																					1950	0.137751	0.279998										9700
																																					1970	0.152374	0.279005										9800
																																					1990	0.164755	0.277589										9900
																																					2010	0.172156	0.278529										10000
																																					2030	0.176318	0.278831										10100
																																					2050	0.182866	0.278068										10200
																																					2070	0.189977	0.279298										10300
																																					2090	0.197431	0.285152										10400
																																					2110	0.206992	0.287008										10500
																																					2130	0.214851	0.287386										10600
																																					2150	0.221151	0.285766										10700
																																					2170	0.224648	0.287049										10800
																																					2190	0.220889	0.287817										10900
																																					2210	0.211377	0.28799
																																					2230	0.199378	0.284857
																																					2250	0.188973	0.279893
																																					2270	0.185486	0.279081
																																					2290	0.194102	0.280529
																																					2310	0.206634	0.282247
																																					2330	0.219897	0.284096
																																					2350	0.231281	0.284554
																																					2370	0.243629	0.28504
																																					2390	0.249601	0.283477
																																					2410	0.251998	0.281378
																																					2430	0.250803	0.282098
																																					2450	0.245686	0.284249
																																					2470	0.240985	0.280989
																																					2490	0.238583	0.280831
																																					2510	0.231634	0.288395
																																					2530	0.226543	0.293878
																																					2550	0.222948	0.295731
																																					2570	0.220343	0.296625
																																					2590	0.220674	0.291933
																																					2610	0.22353	0.290508
																																					2630	0.221634	0.289417
																																					2650	0.21845	0.285545
																																					2670	0.216717	0.283606
																																					2690	0.21593	0.281099
																																					2710	0.214429	0.280601
																																					2730	0.213376	0.281385
																																					2750	0.216119	0.283894
																																					2770	0.220674	0.286788
																																					2790	0.224241	0.290066
																																					2810	0.227621	0.288982
																																					2830	0.230044	0.286486
																																					2850	0.233421	0.283226
																																					2870	0.232053	0.280639
																																					2890	0.227929	0.279068
																																					2910	0.21969	0.278576
																																					2930	0.210008	0.277874
																																					2950	0.200349	0.278206
																																					2970	0.189911	0.280481
																																					2990	0.182044	0.280512
																																					3010	0.176194	0.28614
																																					3030	0.173906	0.290774
																																					3050	0.172005	0.294973
																																					3070	0.173054	0.29926
																																					3090	0.174383	0.298723
																																					3110	0.178318	0.300611
																																					3130	0.180275	0.301349
																																					3150	0.182585	0.301121
																																					3170	0.188813	0.303809
																																					3190	0.193811	0.303674
																																					3210	0.199834	0.309495
																																					3230	0.205617	0.312213
																																					3250	0.210368	0.310264
																																					3270	0.223046	0.314138
																																					3290	0.23897	0.311022
																																					3310	0.255088	0.307793
																																					3330	0.275061	0.308222
																																					3350	0.278596	0.310581
																																					3370	0.273661	0.306913
																																					3390	0.262218	0.309166
																																					3410	0.252932	0.309485
																																					3430	0.238712	0.309902
																																					3450	0.225864	0.308565
																																					3470	0.212411	0.306585
																																					3490	0.201196	0.3072
																																					3510	0.200263	0.304445
																																					3530	0.193518	0.302059
																																					3550	0.192041	0.304511
																																					3570	0.192864	0.306454
																																					3590	0.20297	0.306413
																																					3610	0.219195	0.302187
																																					3630	0.237804	0.30017
																																					3650	0.258052	0.298396
																																					3670	0.278211	0.297188
																																					3690	0.298348	0.294202
																																					3710	0.314993	0.29168
																																					3730	0.327376	0.291313
																																					3750	0.341651	0.287448
																																					3770	0.356762	0.286931
																																					3790	0.364878	0.287279
																																					3810	0.374641	0.28578
																																					3830	0.383641	0.289072
																																					3850	0.386008	0.287871
																																					3870	0.394752	0.288065
																																					3890	0.40465	0.28868
																																					3910	0.421335	0.289484
																																					3930	0.43171	0.292132
																																					3950	0.43747	0.291471
																																					3970	0.450568	0.291631
																																					3990	0.462211	0.293439
																																					4010	0.479614	0.296621
																																					4030	0.494308	0.291906
																																					4050	0.508208	0.294331
																																					4070	0.519694	0.291903
																																					4090	0.528298	0.286871
																																					4110	0.541273	0.291647
																																					4130	0.557672	0.292003
																																					4150	0.569627	0.293344
																																					4170	0.578201	0.291432
																																					4190	0.584109	0.287275
																																					4210	0.585812	0.288153
																																					4230	0.589215	0.284601
																																					4250	0.599963	0.285357
																																					4270	0.610677	0.280665
																																					4290	0.615505	0.275811
																																					4310	0.620001	0.278387
																																					4330	0.632476	0.279816
																																					4350	0.638132	0.27983
																																					4370	0.651433	0.279845
																																					4390	0.652812	0.271667
																																					4410	0.658849	0.263779
																																					4430	0.658152	0.256755
																																					4450	0.647362	0.248512
																																					4470	0.637867	0.249097
																																					4490	0.631782	0.252983
																																					4510	0.623103	0.247838
																																					4530	0.616156	0.241159
																																					4550	0.606649	0.235924
																																					4570	0.597513	0.232264
																																					4590	0.588475	0.231929
																																					4610	0.58041	0.230843
																																					4630	0.577167	0.229631
																																					4650	0.573803	0.231195
																																					4670	0.573482	0.22929
																																					4690	0.570794	0.227133
																																					4710	0.565448	0.227109
																																					4730	0.563199	0.229541
																																					4750	0.565231	0.229535
																																					4770	0.566287	0.229504
																																					4790	0.567019	0.231123
																																					4810	0.570243	0.233298
																																					4830	0.576134	0.235045
																																					4850	0.578846	0.232704
																																					4870	0.58105	0.228602
																																					4890	0.583572	0.228324
																																					4910	0.582813	0.229518
																																					4930	0.58273	0.233242
																																					4950	0.583709	0.231128
																																					4970	0.58583	0.230463
																																					4990	0.590384	0.229175
																																					5010	0.599901	0.228649
																																					5030	0.612213	0.229061
																																					5050	0.626116	0.228816
																																					5070	0.638037	0.2279
																																					5090	0.651986	0.228876
																																					5110	0.662872	0.232306
																																					5130	0.67432	0.237168
																																					5150	0.683068	0.238037
																																					5170	0.691763	0.235993
																																					5190	0.705257	0.234125
																																					5210	0.717231	0.23633
																																					5230	0.72216	0.237656
																																					5250	0.725092	0.237404
																																					5270	0.726734	0.235597
																																					5290	0.727497	0.235475
																																					5310	0.724897	0.239115
																																					5330	0.72089	0.245195
																																					5350	0.716635	0.247922
																																					5370	0.716647	0.25035
																																					5390	0.715212	0.251908
																																					5410	0.713192	0.254625
																																					5430	0.711599	0.258637
																																					5450	0.712195	0.26682
																																					5470	0.712446	0.27557
																																					5490	0.712185	0.283547
																																					5510	0.712671	0.288202
																																					5530	0.715773	0.289846
																																					5550	0.720714	0.288971
																																					5570	0.728306	0.290725
																																					5590	0.738274	0.290993
																																					5610	0.750409	0.2931
																																					5630	0.764642	0.299687
																																					5650	0.77966	0.302948
																																					5670	0.790159	0.30477
																																					5690	0.797131	0.305806
																																					5710	0.807678	0.306942
																																					5730	0.814902	0.3042
																																					5750	0.822548	0.302545
																																					5770	0.830182	0.30607
																																					5790	0.828924	0.305397
																																					5810	0.824251	0.308242
																																					5830	0.814117	0.308147
																																					5850	0.80239	0.305591
																																					5870	0.791715	0.304837
																																					5890	0.785731	0.30186
																																					5910	0.787138	0.301417
																																					5930	0.78743	0.301837
																																					5950	0.786784	0.300363
																																					5970	0.78412	0.297015
																																					5990	0.788452	0.292692
																																					6010	0.80017	0.294512
																																					6030	0.814548	0.297118
																																					6050	0.830059	0.3
																																					6070	0.843566	0.302271
																																					6090	0.849681	0.302335
																																					6110	0.851521	0.2966
																																					6130	0.856451	0.292062
																																					6150	0.861802	0.294438
																																					6170	0.863922	0.295889
																																					6190	0.86173	0.294815
																																					6210	0.859631	0.295332
																																					6230	0.860005	0.295079
																																					6250	0.860986	0.294628
																																					6270	0.862611	0.293348
																																					6290	0.861874	0.290895
																																					6310	0.858844	0.287474
																																					6330	0.853249	0.284301
																																					6350	0.851705	0.283832
																																					6370	0.850113	0.284525
																																					6390	0.846033	0.283797
																																					6410	0.843575	0.280342
																																					6430	0.842449	0.278394
																																					6450	0.848199	0.278283
																																					6470	0.858588	0.276725
																																					6490	0.868653	0.280828
																																					6510	0.878255	0.28511
																																					6530	0.886897	0.287476
																																					6550	0.895051	0.290476
																																					6570	0.905736	0.292362
																																					6590	0.917342	0.290541
																																					6610	0.925312	0.291864
																																					6630	0.933993	0.291759
																																					6650	0.943829	0.290001
																																					6670	0.952633	0.290864
																																					6690	0.957611	0.288854
																																					6710	0.96593	0.287015
																																					6730	0.970602	0.287485
																																					6750	0.97446	0.284225
																																					6770	0.982568	0.2842
																																					6790	0.992403	0.28551
																																					6810	1.00573	0.290104
																																					6830	1.02059	0.293952
																																					6850	1.03698	0.291501
																																					6870	1.05593	0.291147
																																					6890	1.07802	0.294728
																																					6910	1.09695	0.299973
																																					6930	1.11117	0.302875
																																					6950	1.12243	0.301393
																																					6970	1.13092	0.299381
																																					6990	1.13723	0.298632
																																					7010	1.14169	0.298588
																																					7030	1.14004	0.296343
																																					7050	1.13214	0.296699
																																					7070	1.1193	0.297312
																																					7090	1.10689	0.29686
																																					7110	1.09545	0.296841
																																					7130	1.08367	0.297406
																																					7150	1.07234	0.29339
																																					7170	1.06346	0.289206
																																					7190	1.05321	0.28796
																																					7210	1.04399	0.287518
																																					7230	1.03207	0.290398
																																					7250	1.02397	0.292401
																																					7270	1.01898	0.293288
																																					7290	1.01229	0.293835
																																					7310	1.00124	0.295608
																																					7330	0.986364	0.298439
																																					7350	0.970634	0.305144
																																					7370	0.959536	0.310148
																																					7390	0.953484	0.311337
																																					7410	0.955824	0.312723
																																					7430	0.958166	0.316083
																																					7450	0.962341	0.318025
																																					7470	0.972584	0.32306
																																					7490	0.985201	0.327061
																																					7510	1.00164	0.328335
																																					7530	1.0175	0.328451
																																					7550	1.03178	0.324729
																																					7570	1.04879	0.322356
																																					7590	1.06122	0.321309
																																					7610	1.06617	0.321243
																																					7630	1.06323	0.32028
																																					7650	1.05658	0.31774
																																					7670	1.04488	0.31566
																																					7690	1.0299	0.315013
																																					7710	1.01682	0.314286
																																					7730	1.00768	0.314757
																																					7750	0.991097	0.313502
																																					7770	0.983407	0.309866
																																					7790	0.980309	0.310631
																																					7810	0.978999	0.311114
																																					7830	0.974966	0.31493
																																					7850	0.972693	0.317111
																																					7870	0.970768	0.317335
																																					7890	0.965817	0.322522
																																					7910	0.961788	0.323413
																																					7930	0.961475	0.320279
																																					7950	0.956775	0.317705
																																					7970	0.955844	0.320869
																																					7990	0.951667	0.322907
																																					8010	0.948238	0.320391
																																					8030	0.947758	0.320475
																																					8050	0.946246	0.319701
																																					8070	0.937537	0.318784
																																					8090	0.925098	0.315827
																																					8110	0.907714	0.310634
																																					8130	0.880771	0.307958
																																					8150	0.851134	0.307452
																																					8170	0.832282	0.309449
																																					8190	0.826507	0.309792
																																					8210	0.819504	0.305502
																																					8230	0.806794	0.302948
																																					8250	0.788137	0.306816
																																					8270	0.774066	0.311413
																																					8290	0.770667	0.313821
																																					8310	0.775442	0.312019
																																					8330	0.790828	0.309448
																																					8350	0.809673	0.310045
																																					8370	0.820326	0.313745
																																					8390	0.82493	0.313171
																																					8410	0.819844	0.308639
																																					8430	0.811882	0.305418
																																					8450	0.81208	0.302651
																																					8470	0.819558	0.30146
																																					8490	0.830587	0.298582
																																					8510	0.84533	0.297038
																																					8530	0.8639	0.296945
																																					8550	0.883142	0.2998
																																					8570	0.899592	0.305414
																																					8590	0.910757	0.308428
																																					8610	0.920943	0.310597
																																					8630	0.92607	0.311765
																																					8650	0.927438	0.311502
																																					8670	0.928447	0.310367
																																					8690	0.929804	0.311759
																																					8710	0.932242	0.311325
																																					8730	0.934531	0.309719
																																					8750	0.93338	0.307644
																																					8770	0.926024	0.311222
																																					8790	0.918047	0.315273
																																					8810	0.916159	0.3162
																																					8830	0.919667	0.316061
																																					8850	0.919468	0.318008
																																					8870	0.923046	0.319994
																																					8890	0.923522	0.326674
																																					8910	0.919726	0.328714
																																					8930	0.918887	0.327308
																																					8950	0.915293	0.324583
																																					8970	0.909631	0.325689
																																					8990	0.894077	0.327486
																																					9010	0.879918	0.325085
																																					9030	0.864707	0.323889
																																					9050	0.855018	0.324471
																																					9070	0.846187	0.330684
																																					9090	0.837796	0.340929
																																					9110	0.836086	0.347906
																																					9130	0.835637	0.351877
																																					9150	0.835637	0.35702
																																					9170	0.835346	0.365287
																																					9190	0.834057	0.368994
																																					9210	0.8402	0.377235
																																					9230	0.849708	0.385203
																																					9250	0.860261	0.384414
																																					9270	0.869304	0.382352
																																					9290	0.881946	0.376988
																																					9310	0.890149	0.368985
																																					9330	0.901662	0.35805
																																					9350	0.915072	0.350558
																																					9370	0.932877	0.343944
																																					9390	0.958705	0.335497
																																					9410	0.981526	0.325309
																																					9430	1.00083	0.318226
																																					9450	1.01312	0.319355
																																					9470	1.0246	0.319693
																																					9490	1.03454	0.31967
																																					9510	1.03577	0.321723
																																					9530	1.03693	0.322568
																																					9550	1.03824	0.324778
																																					9570	1.03777	0.321124
																																					9590	1.03693	0.322502
																																					9610	1.03955	0.32296
																																					9630	1.03837	0.326749
																																					9650	1.04245	0.328371
																																					9670	1.04105	0.323149
																																					9690	1.03144	0.320708
																																					9710	1.01668	0.318282
																																					9730	0.998436	0.31954
																																					9750	0.981627	0.313014
																																					9770	0.967504	0.313934
																																					9790	0.940999	0.315135
																																					9810	0.932105	0.309298
																																					9830	0.923609	0.314375
																																					9850	0.920795	0.31298
																																					9870	0.908815	0.312875
																																					9890	0.904506	0.316695
																																					9910	0.89987	0.317085
																																					9930	0.894631	0.312614
																																					9950	0.886864	0.310292
																																					9970	0.874251	0.304656
																																					9990	0.858549	0.306266
																																					10010	0.845742	0.307535
																																					10030	0.831575	0.307156
																																					10050	0.800804	0.308293
																																					10070	0.754872	0.310161
																																					10090	0.730507	0.311411
																																					10110	0.739553	0.312177
																																					10130	0.716631	0.308884
																																					10150	0.716065	0.308043
																																					10170	0.73882	0.307913
																																					10190	0.775962	0.305225
																																					10210	0.789466	0.308963
																																					10230	0.670551	0.325283
																																					10250	0.648956	0.333827
																																					10270	0.66013	0.346302
																																					10290	0.663616	0.368485
																																					10310	0.656149	0.382713
																																					10330	0.669107	0.388555
																																					10350	0.671704	0.394229
																																					10370	0.764828	0.390329
																																					10390	0.748041	0.390371
																																					10410	0.734915	0.393372
																																					10430	0.696967	0.39067
																																					10450	0.631121	0.393113
																																					10470	0.582146	0.397144
																																					10490	0.547848	0.396261
																																					10510	0.496716	0.39718
																																					10530	0.475418	0.39543
																																					10550	0.46973	0.398848
																																					10570	0.450716	0.397463
																																					10590	0.418601	0.39197
																																					10610	0.41847	0.39668
																																					10630	0.41783	0.396017
																																					10650	0.418571	0.399213
																																					10670	0.402225	0.392287
																																					10690	0.396867	0.401579
																																					10710	0.411375	0.403874
																																					10730	0.397357	0.413561
																																					10750	0.408776	0.42503
																																					10770	0.435451	0.435934
																																					10790	0.269039	0.443125
																																					10810	0.264192	0.449573
																																					10830	0.26219	0.450756
																																					10850	0.265356	0.448568
																																					10870	0.252701	0.457444
																																					10890	0.241887	0.461525
																																					10910	0.228578	0.467159
																																					10930	0.209976	0.459312
																																					10950	0.189621	0.461887
																																					10970	0.17157	0.465705
																																					10990	0.150222	0.47081
[truncated: 9 more columns]
