# Supplementary material for: Holocene seasonal temperature evolution and spatial variability over the Northern Hemisphere landmass
Source: Nat Commun. 2022 Sep 10;13:5334. doi: 10.1038/s41467-022-33107-0 (PMC9464234; doi:10.1038/s41467-022-33107-0)
Supplement: Supplementary file 7 — Source Data [file 41467_2022_33107_MOESM7_ESM.zip › Source Data Fig. 2.xlsx]

## Sheet: EOF results
11-7 ka BP										7-0 ka BP
PC1				EOF1						PC1				EOF1
Age (yr BP)	annual	summer	winter	LatDD	LonDD	annual	summer	winter		Age (yr BP)	annual	summer	winter	LatDD	LonDD	annual	summer	winter
7000	1.12589	1.05748	1.12634	58	-170	-0.0837378	-0.770716	0.266986		0	-1.13132	-1.37642	-1.26403	58	-170	0.861143	0.590676	0.889639
7200	1.20174	1.22838	1.1436	64	-162	0.0320031	0.73216	-0.0641173		200	-1.22971	-1.3197	-1.37892	64	-162	-0.149982	-0.102285	-0.168325
7400	1.14245	1.14929	1.08784	60	-158	0.759956	0.755449	0.77415		400	-1.17832	-1.24694	-1.31244	60	-158	0.482156	-0.1057	0.639464
7600	1.08571	1.06588	1.02423	66	-158	NA	0.740399	NA		600	-1.14803	-1.21318	-1.21636	66	-158	NA	0.632262	NA
7800	1.00812	1.03164	0.940099	68	-158	NA	0.927152	NA		800	-1.17918	-1.07508	-1.18914	68	-158	NA	-0.00605905	NA
8000	0.969285	0.979961	0.891372	58	-156	0.873372	0.875759	0.864288		1000	-1.16134	-1.11255	-1.19408	58	-156	0.657019	0.716052	0.57139
8200	0.77434	0.830578	0.770873	66	-156	0.550046	0.828492	0.159655		1200	-1.11771	-0.983979	-1.17472	66	-156	0.492496	0.308616	0.437966
8400	0.690211	0.742211	0.652847	68	-156	-0.804967	0.0650322	NA		1400	-1.12774	-0.986629	-1.07909	68	-156	0.387375	0.429832	NA
8600	0.497531	0.507633	0.536458	62	-154	-0.945545	NA	-0.921334		1600	-1.17403	-1.04216	-1.13424	62	-154	-0.347458	NA	-0.399922
8800	0.419972	0.353585	0.46412	68	-154	-0.631253	0.793908	NA		1800	-1.13155	-1.09952	-1.02387	68	-154	-0.201492	0.251109	NA
9000	0.150995	0.132416	0.227491	60	-152	NA	-0.510958	0.235054		2000	-1.10029	-1.22003	-0.973051	60	-152	NA	-0.935958	0.830203
9200	-0.0391201	0.00155113	0.075588	64	-152	-0.483882	0.00478356	NA		2200	-1.02592	-1.09857	-0.949036	64	-152	-0.23472	-0.371201	NA
9400	-0.240258	-0.253408	-0.142771	68	-152	0.112042	0.699745	-0.233627		2400	-1.01894	-0.956315	-1.00428	68	-152	-0.226676	-0.604262	-0.197657
9600	-0.372554	-0.440004	-0.295554	60	-150	0.923932	0.967137	NA		2600	-0.753119	-0.675673	-0.803904	60	-150	0.168084	-0.667619	NA
9800	-0.64047	-0.616244	-0.552112	64	-150	0.656732	0.860502	NA		2800	-0.63745	-0.501834	-0.616218	64	-150	0.419634	0.173149	NA
10000	-0.795974	-0.807301	-0.767509	68	-150	NA	0.503216	NA		3000	-0.365658	-0.237616	-0.395025	68	-150	NA	-0.563198	NA
10200	-0.97236	-1.00067	-0.918967	66	-148	NA	NA	-0.837714		3200	-0.0879213	-0.0212816	0.0222507	64	-148	-0.413959	-0.373111	-0.467766
10400	-1.26715	-1.2795	-1.21546	60	-146	0.531617	0.323881	0.62573		3400	0.117367	0.127035	0.271125	66	-148	NA	NA	0.367585
10600	-1.41659	-1.48206	-1.42266	64	-146	0.576305	0.722889	0.903675		3600	0.352132	0.207171	0.41646	60	-146	-0.859954	-0.820962	-0.849063
10800	-1.59424	-1.57354	-1.73913	68	-146	0.304308	0.587625	NA		3800	0.178518	0.00875549	0.374583	64	-146	0.251751	0.480707	0.519674
11000	-1.72754	-1.62787	-1.8867	64	-144	0.151789	0.933157	NA		4000	0.345919	0.302971	0.486987	66	-146	0.0237721	NA	-0.00589197
				66	-144	NA	0.818119	-0.656426		4200	0.587522	0.452366	0.695409	68	-146	-0.0683632	0.0833459	NA
				60	-142	0.300406	NA	0.250527		4400	0.679165	0.540809	0.728193	64	-144	-0.594989	0.196437	0.0926022
				68	-142	NA	0.815986	NA		4600	0.769314	0.735799	0.710345	66	-144	NA	0.699106	0.0137745
				60	-138	-0.202937	NA	0.423376		4800	0.821008	0.776392	0.778751	60	-142	-0.909506	NA	-0.886485
				64	-138	NA	-0.129036	NA		5000	0.956831	0.92577	0.90273	68	-142	NA	0.852395	NA
				68	-138	-0.785882	0.549961	-0.87171		5200	1.09429	1.14943	0.959314	60	-138	-0.131872	NA	-0.516428
				60	-136	0.866721	0.824835	0.728416		5400	1.01984	1.11315	0.936241	62	-138	0.0836906	0.242406	NA
				60	-134	0.731338	0.380692	0.864827		5600	1.17004	1.13746	1.05715	64	-138	NA	0.554359	NA
				68	-134	-0.622791	NA	-0.606527		5800	1.10548	1.07486	1.03094	68	-138	0.628863	0.517851	0.524444
				70	-134	-0.273738	0.605024	NA		6000	1.22256	1.3132	1.17067	60	-136	-0.594292	-0.474893	-0.371879
				54	-132	0.031351	NA	-0.292484		6200	1.26755	1.29401	1.30243	60	-134	-0.871222	-0.934499	0.127226
				56	-132	0.95601	NA	0.916744		6400	1.25075	1.21498	1.29445	68	-134	0.497506	NA	0.192685
				68	-132	0.174427	NA	0.367239		6600	1.22987	1.28464	1.25816	70	-134	0.050741	0.735728	NA
				70	-132	0.484478	NA	0.38064		6800	1.23135	1.27588	1.17915	54	-132	-0.764039	NA	-0.718002
				60	-130	0.689068	0.699664	NA		7000	1.1687	1.23279	1.13308	56	-132	0.331215	NA	0.150861
				62	-130	NA	-0.4452	NA						68	-132	0.715065	NA	0.677367
				50	-128	0.467736	0.0113409	NA						70	-132	0.747195	NA	0.538536
				52	-128	0.685183	0.737965	NA						58	-130	-0.743312	0.244343	-0.758476
				64	-128	NA	0.778239	NA						60	-130	-0.630099	-0.571532	NA
				66	-128	0.882078	0.917228	NA						62	-130	NA	-0.576871	NA
				42	-124	NA	0.108476	NA						50	-128	-0.795749	-0.664549	NA
				44	-124	-0.539248	NA	-0.738769						52	-128	-0.329369	-0.558286	NA
				48	-124	NA	0.534929	0.286837						64	-128	NA	0.689297	NA
				72	-124	-0.347483	-0.154395	-0.34168						66	-128	0.741495	0.626955	NA
				40	-122	-0.590758	-0.170392	NA						40	-124	0.411799	0.538002	0.241586
				42	-122	0.210115	0.210327	0.172372						42	-124	NA	0.454492	NA
				44	-122	0.675762	NA	0.30602						44	-124	0.269796	NA	0.72056
				46	-122	-0.229392	NA	-0.0362428						48	-124	NA	-0.45878	0.421382
				48	-122	-0.493092	-0.0585579	0.219856						72	-124	0.733174	0.75813	0.733261
				50	-122	0.552538	0.0975946	0.754748						40	-122	0.459285	0.552172	NA
				52	-122	NA	0.0863487	NA						42	-122	0.797919	0.867715	0.719012
				54	-122	-0.696674	-0.279843	-0.590192						44	-122	-0.608183	NA	-0.368312
				60	-122	NA	0.533106	NA						46	-122	-0.687696	NA	-0.713571
				70	-122	0.575819	NA	NA						48	-122	0.169272	0.224077	-0.0596113
				36	-120	0.888326	0.75901	0.813245						50	-122	0.170602	-0.22641	0.442117
				38	-120	0.016971	0.263299	-0.260237						52	-122	NA	0.305198	NA
				40	-120	-0.505823	-0.572054	-0.0702448						54	-122	-0.907753	0.652226	-0.890989
				42	-120	-0.334088	-0.518145	NA						56	-122	0.250207	NA	0.470869
				46	-120	NA	-0.580622	0.456923						60	-122	NA	0.147921	NA
				50	-120	NA	-0.253381	-0.355703						70	-122	0.222137	NA	NA
				52	-120	-0.701505	0.701077	-0.889534						36	-120	-0.363634	-0.154017	-0.489981
				56	-120	0.0691346	-0.431304	0.0389622						38	-120	0.806306	0.458847	0.7726
				72	-120	-0.26238	-0.229919	NA						40	-120	0.0624344	0.123341	0.0234932
				74	-120	-0.431852	-0.402734	-0.416274						42	-120	-0.182486	0.0226375	NA
				62	-118	0.776682	0.698334	NA						46	-120	NA	0.532147	0.0583481
				42	-116	-0.550399	NA	-0.665661						50	-120	NA	0.589507	0.139979
				44	-116	-0.257791	-0.189056	NA						52	-120	-0.575667	0.735229	-0.925535
				50	-116	NA	-0.0743211	-0.651756						56	-120	-0.339759	0.130503	-0.296933
				52	-116	0.101654	0.31081	0.226893						72	-120	-0.0992427	0.0613158	NA
				40	-114	NA	NA	-0.339922						74	-120	-0.0475348	0.0278426	-0.0602395
				46	-114	0.197075	NA	NA						34	-118	-0.796374	-0.595204	-0.837241
				60	-114	NA	NA	0.857535						50	-118	-0.597319	NA	-0.620517
				72	-114	-0.669849	0.819557	-0.681329						52	-118	-0.906422	0.925499	-0.953898
				34	-112	0.85188	-0.982116	0.85542						62	-118	0.516135	0.0457823	NA
				42	-112	-0.168264	-0.246273	-0.149675						42	-116	0.769751	NA	0.644882
				46	-112	0.512154	-0.146893	0.827747						44	-116	-0.131906	-0.480437	NA
				54	-112	0.471439	0.5135	NA						50	-116	0.385392	0.782175	-0.808215
				58	-112	0.330438	0.845342	NA						52	-116	-0.296712	0.285074	-0.226629
				42	-110	NA	-0.831155	NA						40	-114	NA	NA	0.944539
				44	-110	-0.59149	-0.722991	0.580307						46	-114	0.522163	0.0570515	NA
				46	-110	NA	-0.507148	0.00729441						60	-114	NA	NA	0.0364072
				48	-110	-0.691658	-0.582437	-0.689822						72	-114	0.843837	0.822979	0.78388
				38	-108	0.303415	-0.51292	0.0982788						34	-112	-0.173028	-0.85599	-0.226825
				40	-108	0.50401	0.573598	0.478696						38	-112	0.12274	NA	-0.239685
				44	-108	0.841075	0.750455	-0.45391						42	-112	0.482592	0.472143	0.521172
				38	-106	-0.121051	-0.189299	0.10562						46	-112	0.730072	0.454351	0.623082
				40	-106	0.78171	0.773669	0.77127						54	-112	-0.263308	0.749092	NA
				56	-106	0.163934	0.0768032	0.166085						58	-112	-0.432971	-0.183534	NA
				48	-102	NA	0.846095	NA						38	-110	0.403228	NA	0.446775
				44	-100	0.903299	0.670929	0.904002						42	-110	NA	-0.507864	NA
				50	-100	0.832753	0.905248	0.11593						44	-110	0.613421	0.554005	0.697883
				30	-98	0.984167	0.982116	0.976414						46	-110	NA	0.0703375	-0.127546
				38	-98	0.689385	0.688177	0.669364						48	-110	0.234442	0.0165201	0.436359
				44	-98	-0.50599	-0.56784	-0.111766						50	-110	-0.639976	-0.219803	NA
				46	-98	0.777646	0.573217	0.874657						64	-110	0.867094	NA	0.850688
				48	-98	0.907989	0.911307	0.774416						38	-108	-0.512588	-0.451475	-0.552761
				40	-96	0.709154	0.725805	0.693387						40	-108	-0.203651	-0.219219	-0.272052
				44	-96	-0.425832	-0.208494	NA						44	-108	0.560092	0.229346	0.012354
				46	-96	-0.535961	0.468815	-0.795354						38	-106	-0.410782	-0.439397	-0.18251
				48	-96	0.626545	0.590283	-0.839687						40	-106	0.589698	0.505902	0.520163
				42	-94	0.914514	0.899113	0.900069						56	-106	0.471545	0.0101723	0.286442
				44	-94	0.777373	0.880893	0.642531						48	-104	0.340565	0.35023	NA
				46	-94	0.602676	0.694293	0.492485						56	-104	-0.240333	0.220126	-0.287164
				48	-94	0.893206	0.934901	0.706004						66	-104	0.657235	-0.419242	0.658513
				50	-94	0.453359	NA	NA						48	-102	NA	0.217293	NA
				52	-94	-0.681986	-0.529009	-0.726494						52	-102	0.156443	-0.536051	0.876734
				36	-92	0.950335	0.928203	0.957991						56	-102	0.0910924	NA	0.28043
				46	-92	0.617786	0.731878	0.200498						44	-100	0.214923	0.0746861	0.278083
				48	-92	0.596129	0.631678	0.517873						50	-100	0.918177	0.620513	0.917814
				50	-92	NA	0.0580384	NA						30	-98	0.321682	0.600806	0.241396
				36	-90	0.720056	0.688365	0.713979						38	-98	-0.979559	-0.979326	-0.959747
				44	-90	0.834788	0.863318	0.876957						44	-98	0.673557	0.619171	0.548274
				46	-90	0.900674	0.668816	0.461651						46	-98	0.444498	0.437177	0.482695
				48	-90	-0.0807647	-0.603247	0.373527						48	-98	0.419448	0.271493	0.604688
				42	-88	0.0311931	0.218068	-0.130225						52	-98	0.411258	NA	0.294688
				44	-88	0.793564	0.792905	0.787164						40	-96	0.351529	0.25401	0.406784
				46	-88	0.811046	-0.554639	0.7437						44	-96	0.106768	-0.149304	NA
				30	-86	0.990542	0.980765	0.98969						46	-96	-0.324836	0.0792865	-0.448481
				34	-86	0.747766	0.415455	0.848935						48	-96	0.230331	0.846408	-0.213739
				42	-86	-0.156171	-0.111738	-0.132438						74	-96	0.663258	NA	0.648406
				44	-86	0.844678	0.80601	0.860059						42	-94	0.758946	0.820011	0.737709
				46	-86	0.874802	0.738632	0.440212						44	-94	-0.451675	0.0543914	-0.528896
				40	-84	-0.0460685	0.110129	-0.411281						46	-94	-0.528386	0.119895	-0.632509
				42	-84	0.656485	0.658781	0.706148						48	-94	-0.0077233	0.913888	-0.633308
				44	-84	0.800941	0.71778	0.718444						50	-94	0.349708	NA	NA
				48	-84	0.601485	0.838647	-0.0251832						52	-94	0.12985	0.165267	0.0665823
				28	-82	0.62659	NA	0.614283						58	-94	0.477684	0.0533877	0.447083
				42	-82	0.191851	0.21259	0.210589						36	-92	0.668836	0.925084	-0.0836829
				44	-82	0.978235	0.988572	0.962562						46	-92	0.856652	0.85284	0.428665
				46	-82	0.725015	0.716648	0.768637						48	-92	0.842254	0.704332	0.830547
				48	-82	0.849303	NA	0.85657						50	-92	0.0579298	-0.694979	0.0599274
				50	-82	0.541347	0.638623	0.589557						52	-92	-0.00969748	0.0106901	NA
				34	-80	0.82478	0.878956	NA						36	-90	0.395775	0.40951	0.404951
				38	-80	0.984167	0.982116	0.976414						44	-90	0.837684	0.891532	0.728882
				44	-80	0.931857	0.893288	0.909531						46	-90	0.830566	0.78547	0.385263
				46	-80	0.813301	0.753872	0.863932						48	-90	0.448529	0.474605	0.495861
				48	-80	0.897802	0.0142153	0.834705						42	-88	0.665188	0.698753	0.696053
				34	-78	0.644255	0.197699	0.78811						44	-88	0.714874	0.814476	0.615421
				38	-78	0.802396	0.976328	NA						46	-88	0.784362	-0.122011	0.642623
				42	-78	0.984167	0.982116	0.976414						48	-88	0.29836	-0.68972	0.553974
				44	-78	0.940639	0.942497	0.950889						30	-86	-0.361035	-0.633359	-0.418742
				46	-78	0.908221	0.643901	0.920638						34	-86	-0.790578	-0.699161	-0.876811
				36	-76	0.519469	0.483734	0.581988						42	-86	0.346845	0.39038	0.249555
				38	-76	0.342558	0.351228	0.353859						44	-86	0.316391	0.539094	0.171259
				42	-76	0.913127	0.849794	0.911455						46	-86	-0.448187	-0.391011	0.511291
				46	-76	0.963739	0.91977	0.979089						30	-84	NA	NA	-0.640119
				42	-74	0.966449	0.926914	0.978209						40	-84	0.166637	0.150968	0.174179
				44	-74	0.891123	0.90378	0.822638						42	-84	0.313894	0.197182	0.251779
				46	-74	0.952269	0.961596	0.922027						44	-84	0.57076	0.67164	0.664659
				42	-72	0.965144	0.924101	0.950209						46	-84	-0.424593	0.249786	-0.0597324
				44	-72	0.627197	0.696434	0.699863						48	-84	0.83227	0.725189	0.836856
				46	-72	0.534517	0.334596	0.620978						54	-84	-0.203075	0.0556617	NA
				48	-72	0.206041	0.435804	0.203858						28	-82	-0.321234	-0.477097	-0.390575
				42	-70	0.423367	0.429513	0.471258						30	-82	-0.848279	-0.851009	-0.820652
				44	-70	0.755742	0.907444	0.70193						42	-82	0.595447	0.626056	0.59988
				46	-70	0.639085	0.901237	0.45779						44	-82	0.195667	0.239195	0.194198
				48	-70	0.875717	0.835536	0.878975						46	-82	0.555985	0.53509	0.269117
				46	-68	0.803699	0.83075	0.672147						48	-82	0.782761	0.585814	0.864575
				48	-66	0.840052	0.949579	0.792213						50	-82	0.615699	0.533486	0.553261
				46	-64	0.844524	0.5591	0.762743						34	-80	0.856006	0.844819	NA
				48	-64	0.0564261	0.682354	-0.291001						38	-80	0.173783	0.374536	-0.83092
				44	-62	-0.442432	0.292992	-0.421199						44	-80	0.686226	0.779846	0.592546
				46	-62	0.600439	0.953868	0.19213						46	-80	0.47673	0.256661	0.603348
				66	-62	-0.992713	-0.990502	-0.986688						48	-80	0.757575	-0.616362	0.832287
				48	-58	0.221194	-0.314087	0.172002						34	-78	-0.0352474	-0.221225	0.246372
				52	-58	0.978449	0.925838	0.955096						38	-78	-0.385556	-0.171052	NA
				54	-58	0.678607	NA	0.469664						42	-78	-0.494587	-0.0907703	-0.522
				48	-56	NA	NA	-0.61667						44	-78	0.549985	0.381778	0.577843
				50	-56	NA	-0.617026	NA						46	-78	0.146815	0.402122	-0.0113475
				52	-56	0.882457	0.906249	0.694511						36	-76	0.708414	0.625337	0.548817
				52	-10	0.728998	0.637546	0.682868						38	-76	-0.54208	-0.4456	-0.542718
				54	-10	-0.0694396	0.41408	0.186213						42	-76	0.752635	0.707506	0.738201
				40	-8	NA	NA	0.270415						46	-76	0.406963	0.505643	0.313303
				42	-8	0.652841	NA	0.777141						54	-76	-0.149752	-0.648605	0.479842
				52	-8	NA	0.377108	0.657647						56	-76	0.0608904	NA	0.269938
				54	-8	NA	NA	0.939033						58	-76	-0.711475	NA	-0.208668
				58	-8	NA	0.799292	NA						42	-74	0.694372	0.633537	0.581648
				42	-6	0.347894	-0.439233	0.110286						44	-74	0.396656	0.330503	0.452458
				44	-6	NA	-0.620037	0.937955						46	-74	0.715063	0.770591	0.684892
				52	-6	NA	0.702822	0.723387						50	-74	NA	-0.116535	0.57269
				54	-6	0.798652	0.526891	0.837639						56	-74	-0.816173	NA	-0.751454
				56	-6	NA	NA	-0.368628						42	-72	0.32824	0.429214	0.150595
				58	-6	0.819948	0.836796	0.780897						44	-72	0.617015	0.842217	0.213358
				42	-4	NA	-0.315735	0.668489						46	-72	0.626761	0.776403	0.552088
				56	-4	-0.743151	0.691518	-0.877301						48	-72	0.647308	0.689232	0.646786
				58	-4	0.556953	0.887319	-0.706572						42	-70	-0.147484	-0.129393	-0.259929
				36	-2	NA	-0.254635	NA						44	-70	0.545845	0.717745	0.36328
				42	-2	0.756822	0.370496	0.822932						46	-70	0.309116	0.360563	0.465217
				48	-2	NA	-0.730749	0.384139						48	-70	0.904806	0.833495	0.889721
				50	-2	NA	NA	0.863306						54	-70	NA	NA	-0.40942
				52	-2	0.73327	0.65178	0.750269						60	-70	-0.966554	NA	NA
				54	-2	0.700384	0.668355	0.789861						46	-68	0.65882	0.867806	-0.101341
				60	-2	NA	NA	0.849128						52	-68	-0.0406696	NA	0.463107
				42	0	0.648013	-0.412699	0.883255						48	-66	0.27283	0.312651	-0.209762
				48	0	0.682893	0.448777	0.0952362						50	-66	NA	0.803765	NA
				50	0	0.669462	0.607503	0.714314						52	-66	-0.432849	-0.620609	-0.107579
				42	2	NA	NA	0.496214						58	-66	-0.271612	0.0697796	-0.301457
				46	2	0.808664	NA	0.876174						64	-66	0.348011	0.681058	NA
				48	2	0.883523	NA	0.856262						32	-64	-0.207607	-0.242213	-0.255023
				44	4	0.732954	0.300008	0.741359						46	-64	0.389274	-0.636293	0.461678
				48	4	0.365285	0.617597	0.763447						48	-64	0.412562	0.32816	0.276973
				44	6	0.858094	0.551693	0.906387						56	-64	-0.75506	-0.101005	-0.658481
				46	6	0.183612	0.389015	0.618313						44	-62	0.195025	0.107293	0.15364
				48	6	0.770903	NA	0.860222						46	-62	0.580179	0.708712	0.272385
				52	6	0.543973	NA	0.967433						56	-62	-0.393471	0.537241	-0.487122
				60	6	0.876276	NA	0.859379						66	-62	0.487233	0.379413	0.625847
				44	8	0.546684	-0.35703	0.00476359						48	-58	0.627065	0.169125	0.371978
				46	8	0.778389	-0.73167	0.892933						50	-58	NA	0.533002	NA
				48	8	0.777644	NA	0.582816						52	-58	-0.236886	-0.485729	0.0849237
				56	8	0.828582	NA	0.856162						54	-58	-0.50383	NA	-0.47431
				62	8	NA	0.915234	NA						48	-56	NA	NA	0.469393
				64	8	0.732482	NA	0.808984						50	-56	NA	0.25047	NA
				46	10	NA	-0.584108	0.379423						52	-56	0.219017	-0.561822	0.595221
				48	10	-0.871995	-0.759227	-0.733903						52	-10	0.037721	0.927677	-0.829268
				50	10	0.82565	0.678957	0.872666						54	-10	-0.497153	0.815883	-0.739224
				52	10	0.73274	NA	0.838411						38	-8	NA	-0.145347	NA
				62	10	0.865862	0.587834	0.902037						40	-8	NA	NA	-0.867
				42	12	NA	0.0677922	NA						42	-8	-0.755356	NA	-0.777307
				46	12	-0.309888	-0.0259547	-0.514045						52	-8	NA	0.869707	-0.625253
				48	12	0.454624	0.234193	0.428295						54	-8	NA	NA	-0.907404
				50	12	-0.936907	-0.926906	-0.93653						58	-8	NA	0.847318	NA
				52	12	0.701148	0.708796	0.724929						42	-6	0.103131	0.738329	-0.886885
				54	12	0.652998	0.508735	0.774844						44	-6	NA	0.71001	-0.652512
				58	12	0.816308	0.772877	0.846603						52	-6	NA	0.573	-0.618757
				48	14	0.843438	0.597172	0.764021						54	-6	-0.510976	0.703294	-0.743165
				50	14	0.933267	0.61707	0.923503						56	-6	NA	NA	-0.565693
				52	14	0.827206	0.739801	0.890193						58	-6	-0.644105	0.909209	-0.800707
				54	14	0.732568	0.591938	0.746873						42	-4	NA	-0.0638073	-0.493303
				56	14	0.720799	0.720749	0.670845						44	-4	0.180683	NA	-0.775526
				58	14	0.938492	0.933503	0.936497						50	-4	NA	0.367605	-0.89231
				60	14	0.94718	0.980955	0.873263						56	-4	0.186574	0.872252	-0.533157
				48	16	NA	-0.199162	NA						58	-4	-0.00171981	0.683179	-0.643614
				50	16	0.913441	0.755437	0.970217						36	-2	NA	-0.730348	NA
				58	16	0.88852	0.902409	0.856123						42	-2	0.179861	0.789181	-0.153923
				46	18	-0.39435	0.982116	0.11964						46	-2	0.578447	0.698666	-0.616197
				48	18	-0.137387	0.982116	0.756462						48	-2	0.84998	0.866218	-0.628872
				52	18	0.919303	0.817649	0.962209						50	-2	NA	NA	0.0648238
				54	18	0.820933	0.611079	0.87716						52	-2	-0.342978	0.769834	-0.712546
				40	20	0.621786	NA	0.746616						54	-2	-0.918918	0.490687	-0.93519
				48	20	0.267991	NA	0.458789						60	-2	NA	NA	-0.522839
				50	20	0.771611	0.76752	0.758236						42	0	-0.751244	-0.789968	-0.923729
				52	20	0.782907	0.68231	0.831052						46	0	NA	NA	-0.207616
				54	20	0.800041	0.808058	0.820964						48	0	0.550574	0.526971	-0.711262
				68	20	0.550303	0.760801	NA						50	0	0.264384	0.521421	-0.564791
				70	20	0.814709	0.865247	NA						42	2	NA	NA	-0.674154
				40	22	0.294537	-0.462039	0.826274						44	2	0.0679383	0.445611	-0.391741
				50	22	0.925197	-0.0165753	0.913008						46	2	0.315736	0.766361	-0.516662
				54	22	0.771866	NA	0.842594						48	2	0.173424	NA	-0.486812
				68	22	0.686924	0.852074	0.0169745						40	4	-0.788788	-0.791753	-0.810014
				42	24	-0.257256	-0.668115	0.104912						44	4	0.630603	0.839492	0.0144534
				46	24	0.18851	NA	0.71511						48	4	0.685898	0.939022	0.192192
				48	24	0.413476	NA	0.466784						50	4	-0.0401833	0.40302	0.130314
				50	24	0.774682	NA	0.854132						44	6	0.0568682	0.492258	-0.619677
				52	24	0.177191	-0.06325	0.23912						46	6	-0.793754	-0.744032	-0.810918
				54	24	0.831938	0.811872	0.802514						48	6	-0.666349	NA	0.351288
				56	24	0.904728	0.845523	0.865168						52	6	0.739533	NA	0.00544148
				60	24	0.914219	0.767169	0.909511						60	6	0.658584	NA	0.592741
				46	26	NA	-0.820328	0.554047						36	8	-0.713025	-0.685995	-0.612584
				50	26	0.991856	-0.767443	0.987775						44	8	0.593727	0.717712	0.785407
				52	26	0.634298	NA	0.799929						46	8	0.791034	0.877024	0.774701
				54	26	0.844324	0.877336	0.770761						48	8	-0.419923	0.814287	-0.741791
				58	26	0.837272	0.705547	0.799024						54	8	-0.166895	0.863212	-0.798578
				62	26	0.957921	0.922678	0.894134						56	8	-0.133958	NA	-0.309821
				54	28	0.908447	NA	0.950997						62	8	NA	0.740588	NA
				56	28	0.860784	0.7604	0.843186						64	8	0.854193	NA	0.793945
				58	28	0.753067	0.899963	0.282931						46	10	NA	0.46582	0.085064
				60	28	0.927307	0.723056	0.911697						48	10	-0.622986	-0.418472	-0.703332
				62	28	0.949981	0.923636	0.895122						50	10	0.380501	0.375664	0.211252
				70	28	0.312541	0.605894	-0.669072						52	10	0.894902	0.5979	0.622001
				38	30	NA	-0.438494	NA						62	10	0.509582	0.163401	0.606791
				64	30	0.755736	-0.462518	NA						42	12	NA	-0.12676	NA
				66	30	0.929024	0.728913	0.805735						46	12	-0.0811114	0.214456	-0.191597
				56	32	0.982099	NA	0.946536						48	12	0.0938409	0.229567	0.261099
				62	32	-0.152189	0.143266	-0.343476						50	12	0.218735	0.145933	0.393311
				64	32	0.668458	0.284978	NA						52	12	0.258841	0.304138	0.221128
				70	32	-0.664888	NA	-0.781877						54	12	0.51402	0.719852	-0.0216001
				38	34	NA	0.103137	NA						58	12	0.92529	0.927856	0.885337
				62	34	NA	-0.770986	0.8515						48	14	0.655323	0.0220891	0.649936
				64	34	0.69625	NA	0.727925						50	14	0.569892	0.695781	0.707392
				44	40	0.937305	0.921957	0.933571						52	14	0.268911	0.539157	-0.211757
				38	44	0.447851	0.315826	0.43507						54	14	0.680576	0.542682	0.749833
				36	46	0.0464971	0.261113	0.0294273						56	14	0.435475	0.409302	0.367205
				38	46	0.702924	0.501319	0.740732						58	14	0.830239	0.873655	0.87603
				42	52	0.798456	0.775336	0.786831						60	14	0.864142	0.866504	0.82307
				38	54	0.558829	0.597053	0.40501						64	14	NA	NA	0.730356
				54	60	0.90462	NA	0.907758						68	14	-0.229001	0.319459	-0.330731
				70	62	0.490435	-0.614453	0.675965						44	16	NA	NA	-0.208185
				50	76	-0.755506	NA	-0.860237						48	16	NA	-0.620881	NA
				62	76	0.420085	0.759164	0.259429						50	16	0.0454849	0.412968	0.267031
				60	78	0.754572	0.641609	0.766299						58	16	0.650633	0.591838	0.498198
				34	80	NA	-0.129883	NA						62	16	0.913074	NA	0.910966
				50	80	0.188025	NA	NA						46	18	-0.803397	-0.943632	-0.818296
				74	80	-0.733323	-0.5897	-0.779722						48	18	-0.0782562	-0.139516	-0.111156
				58	82	0.220456	0.753328	-0.39613						52	18	0.751917	0.68176	0.61833
				56	84	0.438043	0.675673	0.38463						54	18	0.835894	0.701769	0.854042
				32	88	NA	-0.338255	NA						40	20	0.123082	NA	-0.00803025
				48	88	-0.432813	NA	-0.622949						48	20	-0.0192153	NA	-0.379553
				28	90	-0.613965	-0.265259	-0.281721						50	20	0.477862	0.00492429	0.365131
				50	90	0.21473	0.771361	-0.805351						52	20	0.195113	0.179477	0.441346
				30	92	NA	0.888812	NA						54	20	0.574412	0.591498	0.538033
				50	92	-0.741288	-0.795149	-0.725949						68	20	-0.414548	0.241476	NA
				38	96	0.411018	0.40902	NA						70	20	0.807633	0.798991	NA
				34	98	0.619535	0.0122195	0.16491						40	22	-0.390011	-0.907222	0.667388
				26	100	0.446471	0.0194486	NA						46	22	-0.143335	-0.121396	NA
				32	100	0.387136	0.227941	NA						50	22	0.647986	0.414793	0.507095
				36	100	NA	0.0327544	-0.0266903						54	22	0.754512	NA	0.755626
				72	100	0.0840786	0.437049	-0.263666						58	22	0.861682	NA	0.865178
				24	102	0.868417	0.763417	NA						62	22	0.61093	0.0448768	0.747087
				28	102	0.572107	-0.38121	NA						68	22	0.172261	0.417718	0.0685973
				32	102	0.957538	0.90268	-0.403349						42	24	0.779108	0.880993	0.588724
				34	102	NA	0.165031	NA						46	24	-0.393514	NA	0.50961
				50	102	0.141963	NA	-0.46105						48	24	-0.552358	NA	-0.368531
				26	104	-0.87056	NA	NA						50	24	-0.680795	NA	-0.662148
				36	104	NA	NA	-0.688894						52	24	0.493794	0.395091	0.560615
				40	104	-0.678584	-0.727803	-0.529693						54	24	0.418472	0.412023	0.402119
				36	106	0.421255	0.523591	0.209839						56	24	0.135955	0.546928	-0.13848
				50	106	0.873198	0.956149	NA						58	24	0.578372	NA	0.699497
				52	106	0.623747	0.796102	0.874058						60	24	0.878678	-0.187215	0.915939
				34	108	NA	NA	0.656703						46	26	NA	0.377968	-0.261065
				38	108	0.481477	NA	0.244934						50	26	0.408594	0.365393	0.383089
				52	108	-0.249877	0.507923	NA						52	26	0.630509	NA	0.7303
				54	108	0.510106	0.247253	0.56488						54	26	-0.0172212	-0.0274097	-0.0490847
				22	110	0.164867	NA	0.611826						56	26	0.922795	0.0285414	0.818742
				32	110	0.0327785	NA	0.159372						58	26	0.880922	0.609794	0.867462
				40	110	-0.342433	NA	0.155222						62	26	0.92	0.814116	0.903076
				36	112	0.678747	0.649886	NA						42	28	-0.758812	-0.808198	NA
				24	116	0.429573	0.326413	0.659856						44	28	-0.431404	-0.336676	0.756102
				42	116	-0.417442	0.552104	-0.697443						52	28	-0.303721	0.401772	-0.237327
				44	118	NA	-0.0982075	NA						54	28	0.814464	NA	0.895159
				50	118	0.596925	NA	0.36539						56	28	0.790033	0.49954	0.803027
				26	120	0.587831	0.14979	0.768244						58	28	0.860423	0.585758	0.837803
				30	120	0.913852	0.940998	0.822734						60	28	0.8085	0.658369	0.588477
				32	120	0.0492833	-0.554225	0.959994						62	28	0.621155	0.0847461	0.668599
				48	120	NA	0.551426	NA						66	28	NA	0.36684	NA
				32	122	0.431281	0.38391	0.263583						70	28	0.279566	0.479396	-0.325778
				64	122	-0.123054	NA	0.291752						38	30	NA	-0.509203	NA
				58	124	0.818162	0.528261	0.7926						64	30	0.155586	0.0368844	NA
				42	126	0.65496	0.858774	0.118099						66	30	0.351851	-0.52646	0.330498
				66	126	0.180655	0.342673	-0.0934818						56	32	0.362265	NA	0.123517
				42	130	-0.0277385	0.630876	-0.29394						62	32	0.338167	-0.423056	0.570169
				64	142	NA	0.173615	NA						64	32	-0.878454	-0.761516	NA
				60	152	0.418515	-0.754223	0.324323						70	32	0.0109727	NA	-0.260044
				62	152	NA	-0.787024	NA						38	34	NA	-0.482121	NA
				70	180	-0.874597	NA	-0.572216						62	34	NA	-0.742268	0.591975
														64	34	0.0399224	NA	0.507417
														54	36	0.735168	0.387544	0.776836
														62	36	-0.0327226	-0.349319	0.139878
														56	38	0.884626	0.881134	0.831869
														44	40	-0.297799	-0.3622	-0.0947631
														58	40	0.733333	NA	0.665787
														38	44	-0.0928615	-0.49776	0.113037
														36	46	-0.30134	-0.256266	-0.313873
														38	46	-0.527162	-0.394471	-0.574082
														42	52	-0.430612	-0.313493	-0.477637
														38	54	0.0369545	0.275747	-0.122892
														56	58	-0.602064	0.0400699	-0.741961
														54	60	-0.0746141	NA	-0.387071
														56	60	-0.0743383	NA	-0.428679
														70	62	0.0937462	0.247608	0.133568
														58	68	-0.222131	0.205394	-0.238909
														50	76	0.707584	NA	0.312243
														62	76	0.45343	0.207534	0.0341647
														60	78	-0.19954	0.227275	-0.735743
														34	80	NA	-0.505938	NA
														50	80	-0.922005	NA	NA
														74	80	-0.657055	-0.574355	-0.67644
														58	82	-0.328362	-0.249246	-0.227473
														56	84	-0.0437243	-0.0869923	0.0629296
														70	84	NA	NA	-0.043706
														32	88	NA	0.164279	NA
														48	88	0.4062	NA	-0.178128
														58	88	-0.45626	-0.713341	-0.546279
														28	90	-0.0817171	0.0271425	-0.189745
														30	90	NA	NA	0.0202513
														50	90	-0.238279	-0.370556	-0.140332
														30	92	NA	0.276897	NA
														50	92	-0.341849	0.299957	-0.558441
														38	96	0.104988	0.111282	NA
														34	98	-0.700957	0.199172	-0.69174
														22	100	0.434916	0.439894	0.308047
														26	100	0.426677	-0.463592	NA
														32	100	0.700286	0.764958	NA
														36	100	NA	0.801614	-0.764371
														72	100	-0.929423	-0.791573	-0.815044
														24	102	0.644653	0.487798	NA
														28	102	0.265605	-0.228908	NA
														32	102	0.598576	0.582334	0.464618
														34	102	NA	0.699841	NA
														50	102	0.166239	0.298179	0.199311
														26	104	0.308911	NA	NA
														36	104	NA	NA	0.484868
														40	104	0.0620711	0.211326	-0.181725
														34	106	0.128827	NA	0.381781
														36	106	0.456177	0.30973	0.520888
														50	106	0.155226	-0.371486	NA
														52	106	0.122626	0.155628	0.115865
														28	108	0.0691285	0.0507406	0.276368
														34	108	NA	NA	-0.602743
														36	108	0.570409	0.483755	0.574229
														38	108	-0.847302	NA	0.179796
														52	108	0.491535	0.422905	NA
														54	108	-0.12207	-0.10135	-0.328874
														22	110	-0.0578113	NA	0.0913144
														32	110	-0.208797	NA	0.0922545
														36	110	-0.395891	-0.410788	NA
														40	110	0.193988	NA	0.508244
														30	112	0.417284	NA	0.527413
														34	112	-0.859469	-0.419384	NA
														36	112	0.534745	0.535991	NA
														22	114	0.596025	0.535205	0.666356
														30	114	0.636245	NA	0.701478
														34	114	NA	NA	0.865168
														24	116	0.791101	0.714909	0.809666
														42	116	-0.0386561	0.424824	-0.686845
														38	118	0.290197	NA	0.391415
														44	118	NA	-0.659606	NA
														50	118	-0.174334	NA	-0.141876
														26	120	-0.350333	-0.717511	0.168189
														30	120	0.460565	0.36397	0.406272
														32	120	-0.201027	-0.776163	0.0150573
														48	120	NA	-0.0190567	NA
														32	122	-0.243346	-0.283507	-0.116084
														64	122	-0.202723	NA	-0.284332
														58	124	-0.377141	-0.184606	-0.372678
														42	126	0.644969	0.463393	0.703098
														66	126	0.0843043	-0.104836	0.121321
														42	130	-0.517231	-0.213122	-0.344696
														44	130	0.168251	NA	0.0552463
														62	130	-0.193556	-0.618607	NA
														54	136	0.321198	0.109982	0.37983
														64	142	NA	-0.0706593	NA
														60	152	-0.439612	-0.399204	-0.387497
														62	152	NA	0.0770006	NA
														70	180	-0.392032	NA	-0.470169
